# Supplementary material for: Heterogeneous GM-CSF signaling in macrophages is associated with control of Mycobacterium tuberculosis
Source: Nat Commun. 2019 May 27;10:2329. doi: 10.1038/s41467-019-10065-8 (PMC6536549; doi:10.1038/s41467-019-10065-8)
Supplement: Supplementary file 3 — Supplementary Data 1 [file 41467_2019_10065_MOESM3_ESM.xlsx]

## Sheet: Uninfected vs RFP+GFP+
	Uninfected	RFP+/GFP+	log2FoldChange	Gene Name
ENSG00000000003	5.78738	4.60832	-2.94288	TSPAN6
ENSG00000000419	70.6422	33.057	-1.79857	DPM1
ENSG00000000457	4.70436	68.303	1.64926	SCYL3
ENSG00000000460	10.2882	125.04	4.32241	C1orf112
ENSG00000000938	4944.41	6324.13	0.352981	FGR
ENSG00000000971	0	0	#N/A	CFH
ENSG00000001036	548.057	512.014	-0.902061	FUCA2
ENSG00000001084	2194.12	4302.07	0.0817416	GCLC
ENSG00000001167	352.391	268.77	-0.952148	NFYA
ENSG00000001460	91.9212	35.8705	-1.59495	STPG1
ENSG00000001461	163.255	168.631	-1.16125	NIPAL3
ENSG00000001497	287.457	70.4804	-3.20905	LAS1L
ENSG00000001561	189.379	346.151	0.934095	ENPP4
ENSG00000001629	795.604	393.915	-1.13948	ANKIB1
ENSG00000001630	5.78947	4.71626	-0.0114477	CYP51A1
ENSG00000001631	261.354	115.558	-1.06658	KRIT1
ENSG00000002016	48.0602	80.0418	-0.836252	RAD52
ENSG00000002330	2.7737	56.781	4.51398	BAD
ENSG00000002549	487.571	1321.42	1.59758	LAP3
ENSG00000002586	551.259	496.044	0.0444375	CD99
ENSG00000002587	22.5934	4.8334	-1.35455	HS3ST1
ENSG00000002726	0.486157	3.12096	3.46816	AOC1
ENSG00000002745	0	0	#N/A	WNT16
ENSG00000002822	175.799	51.9134	-1.92651	MAD1L1
ENSG00000002834	6164.31	8030.8	0.378925	LASP1
ENSG00000002919	236.806	176.633	-0.176629	SNX11
ENSG00000002933	675.838	832.127	0.259766	TMEM176A
ENSG00000003056	1960.35	2072.09	0.112481	M6PR
ENSG00000003096	0	0	#N/A	KLHL13
ENSG00000003147	29.1979	17.3552	-1.9152	ICA1
ENSG00000003249	22.4017	0.329166	-5.38922	DBNDD1
ENSG00000003393	261.345	264.743	0.271123	ALS2
ENSG00000003400	173.617	412.453	0.329324	CASP10
ENSG00000003402	4025.34	5514.48	0.388693	CFLAR
ENSG00000003436	623.046	700.348	0.112956	TFPI
ENSG00000003509	38.2044	65.1437	-0.356813	NDUFAF7
ENSG00000003756	817.067	504.461	-0.86082	RBM5
ENSG00000003987	16.0677	8.18909	-1.30973	MTMR7
ENSG00000003989	0	0	#N/A	SLC7A2
ENSG00000004059	19.235	0.219444	-5.67015	ARF5
ENSG00000004139	1.40367	1.30902	-0.0692349	SARM1
ENSG00000004142	431.262	137.657	-3.13146	POLDIP2
ENSG00000004399	4645.24	7686.9	0.250716	PLXND1
ENSG00000004455	245.72	215	-1.43563	AK2
ENSG00000004468	1.27677	0.907376	0.443371	CD38
ENSG00000004478	349.756	342.818	-0.706993	FKBP4
ENSG00000004487	779.531	482.099	-1.05105	KDM1A
ENSG00000004534	505.132	3974.18	1.46502	RBM6
ENSG00000004660	14.4804	54.5205	1.31372	CAMKK1
ENSG00000004700	395.958	370.36	0.0545801	RECQL
ENSG00000004766	408.094	273.638	-0.816196	CCDC132
ENSG00000004777	6.64415	1.64583	-0.743852	ARHGAP33
ENSG00000004779	331.458	116.794	-2.0666	NDUFAB1
ENSG00000004799	59.2691	76.7119	-1.14533	PDK4
ENSG00000004809	74.8366	3.5407	-5.61502	SLC22A16
ENSG00000004838	3.5956	1.52565	-1.77894	ZMYND10
ENSG00000004846	4.01006	15.2553	1.62654	ABCB5
ENSG00000004864	287.01	169.276	-0.955143	SLC25A13
ENSG00000004866	192.484	116.763	-1.98828	ST7
ENSG00000004897	813.448	601.282	-1.36217	CDC27
ENSG00000004939	0.162052	0.219444	0.694989	SLC4A1
ENSG00000004961	216.093	276.11	-0.920682	HCCS
ENSG00000004975	92.3624	13.3861	-5.90642	DVL2
ENSG00000005007	229.383	125.699	-1.84475	UPF1
ENSG00000005020	1091.04	1115.57	0.0623554	SKAP2
ENSG00000005022	1773.52	872.979	-1.7057	SLC25A5
ENSG00000005059	164.419	46.4867	-2.70218	CCDC109B
ENSG00000005075	35.4896	26.258	-1.35316	POLR2J
ENSG00000005100	127.145	52.6921	-2.66265	DHX33
ENSG00000005156	187.993	23.4734	-3.87779	LIG3
ENSG00000005175	242.075	157.389	-1.28238	RPAP3
ENSG00000005187	1.47092	10.0508	2.57099	ACSM3
ENSG00000005194	150.531	590.398	2.94538	CIAPIN1
ENSG00000005238	615.99	1793.14	1.14657	FAM214B
ENSG00000005243	40.276	5.92499	-4.47471	COPZ2
ENSG00000005249	0	3.62364	6.89633	PRKAR2B
ENSG00000005302	221.911	1450.71	-0.833256	MSL3
ENSG00000005339	1224.07	2128.82	0.754806	CREBBP
ENSG00000005379	107.027	29.2545	-2.19594	BZRAP1
ENSG00000005381	0	0.481766	2.12306	MPO
ENSG00000005436	41.6673	44.8362	-5.23574	GCFC2
ENSG00000005448	2.36878	12.0233	1.19395	WDR54
ENSG00000005469	140.685	59.7108	-2.25307	CROT
ENSG00000005471	3.27425	3.40138	-1.20302	ABCB4
ENSG00000005483	2082.73	1421.82	-0.541184	KMT2E
ENSG00000005486	73.0159	50.3458	-0.811825	RHBDD2
ENSG00000005513	0	12.9472	4.92382	SOX8
ENSG00000005700	752.778	505.579	-0.883457	IBTK
ENSG00000005801	210.046	106.937	-1.53985	ZNF195
ENSG00000005810	2956.4	4664.43	0.520022	MYCBP2
ENSG00000005812	451.344	207.232	-1.14027	FBXL3
ENSG00000005844	1363.18	2672.84	0.361586	ITGAL
ENSG00000005882	66.1538	32.4376	-4.63545	PDK2
ENSG00000005884	5993.92	3239.88	-0.863598	ITGA3
ENSG00000005889	847.571	348.392	-1.20198	ZFX
ENSG00000005893	3835.86	6336.94	0.480685	LAMP2
ENSG00000005955	1039.91	1195.65	0.183929	GGNBP2
ENSG00000005961	0.324105	2.7515	5.36108	ITGA2B
ENSG00000005981	2.43604	1.31666	-3.24959	ASB4
ENSG00000006007	798.993	573.733	-0.701574	GDE1
ENSG00000006015	300.829	176.875	-1.26724	C19orf60
ENSG00000006025	26.2066	3.73055	-3.47835	OSBPL7
ENSG00000006042	4.79237	31.3279	2.53883	TMEM98
ENSG00000006074	36.6031	61.8031	-3.86198	CCL18
ENSG00000006075	345.075	528.457	-0.0189343	CCL3
ENSG00000006114	1739.58	1772.7	-0.530506	SYNRG
ENSG00000006118	50.0952	164.915	0.991425	TMEM132A
ENSG00000006125	1072.91	1560.76	0.332449	AP2B1
ENSG00000006194	65.8343	85.6969	-0.61633	ZNF263
ENSG00000006210	6.86265	5.11746	-0.771044	CX3CL1
ENSG00000006282	272.006	557.558	2.21583	SPATA20
ENSG00000006283	0	0.109722	2.2611	CACNA1G
ENSG00000006327	364.965	127.554	-0.894362	TNFRSF12A
ENSG00000006432	4.90073	3.36132	-2.37107	MAP3K9
ENSG00000006451	570.135	681.149	-0.95233	RALA
ENSG00000006453	17.5998	34.612	0.774474	BAIAP2L1
ENSG00000006459	307.632	217.043	-1.24447	KDM7A
ENSG00000006530	213.109	81.697	-2.54153	AGK
ENSG00000006534	348.991	225.285	-1.53092	ALDH3B1
ENSG00000006555	2.75669	10.4868	1.54592	TTC22
ENSG00000006576	243.167	228.169	-1.14105	PHTF2
ENSG00000006607	278.651	364.433	0.527975	FARP2
ENSG00000006625	157.724	182.317	0.589696	GGCT
ENSG00000006634	9.77086	46.3648	1.78771	DBF4
ENSG00000006638	6.7381	11.6124	0.0937032	TBXA2R
ENSG00000006652	220.273	89.8632	-2.13849	IFRD1
ENSG00000006695	15.7281	18.9819	-2.25423	COX10
ENSG00000006704	111.112	349.817	1.44829	GTF2IRD1
ENSG00000006712	225.44	221.11	-1.27335	PAF1
ENSG00000006715	1477.04	524.002	-1.99475	VPS41
ENSG00000006740	13.0309	1.56853	-2.52185	ARHGAP44
ENSG00000006744	198.833	156.472	-1.28024	ELAC2
ENSG00000006747	165.555	64.716	-1.22604	SCIN
ENSG00000006756	92.5139	81.6009	-0.692819	ARSD
ENSG00000006757	5.65508	110.258	3.74854	PNPLA4
ENSG00000006831	230.712	1546.71	2.13196	ADIPOR2
ENSG00000006837	14.5402	18.6313	0.529371	CDKL3
ENSG00000007038	1.97784	8.77776	0.0735142	PRSS21
ENSG00000007047	28.1212	48.4222	0.0909576	MARK4
ENSG00000007080	25.0176	13.7513	-1.1722	CCDC124
ENSG00000007129	3.57	0.329166	-3.17415	CEACAM21
ENSG00000007168	1091.37	1510.51	0.17225	PAFAH1B1
ENSG00000007174	4.00702	1.89487	-1.62579	DNAH9
ENSG00000007202	2441.12	3627.7	0.510941	KIAA0100
ENSG00000007237	2145.17	3038.99	-0.00420061	GAS7
ENSG00000007255	1.63298	5.99086	2.41499	TRAPPC6A
ENSG00000007264	582.613	714.239	-0.343395	MATK
ENSG00000007312	0	0	#N/A	CD79B
ENSG00000007341	36.1497	98.757	0.741493	ST7L
ENSG00000007372	0	0.438888	2.8968	PAX6
ENSG00000007376	54.0759	219.395	2.00477	RPUSD1
ENSG00000007384	134.489	2514.74	1.61156	RHBDF1
ENSG00000007392	317.462	211.979	0.389132	LUC7L
ENSG00000007541	555.212	53.7822	-5.28752	PIGQ
ENSG00000007545	14.4155	19.8153	1.35992	CRAMP1L
ENSG00000007866	1.45847	0.768054	0.0261424	TEAD3
ENSG00000007923	123.958	45.0031	-2.3431	DNAJC11
ENSG00000007944	22.7702	16.0158	-0.0696775	MYLIP
ENSG00000007968	8.56619	38.4681	0.820818	E2F2
ENSG00000008018	433.07	927.666	0.577343	PSMB1
ENSG00000008083	657.383	613.722	-0.723581	JARID2
ENSG00000008086	159.981	71.1143	-2.25949	CDKL5
ENSG00000008118	0	0	#N/A	CAMK1G
ENSG00000008128	3.78519	14.0442	1.34633	CDK11A
ENSG00000008130	514.59	1987.66	1.2425	NADK
ENSG00000008226	8.75066	0	-6.73757	DLEC1
ENSG00000008256	146.707	31.7097	-8.54706	CYTH3
ENSG00000008277	5.03206	2.74305	-4.94724	ADAM22
ENSG00000008282	160.978	176.025	-0.987494	SYPL1
ENSG00000008283	51.2251	13.2537	-1.80599	CYB561
ENSG00000008294	1013.97	1773.66	0.239637	SPAG9
ENSG00000008300	0.486157	0.877776	0.893711	CELSR3
ENSG00000008311	3.69951	2.55884	0.23206	AASS
ENSG00000008323	3.07899	17.4928	3.92265	PLEKHG6
ENSG00000008324	37.3885	34.6267	-0.891962	SS18L2
ENSG00000008382	18.8912	27.1603	-0.234738	MPND
ENSG00000008394	1750.21	1242.83	-0.373176	MGST1
ENSG00000008405	100.574	44.4122	-0.970373	CRY1
ENSG00000008438	0	0	#N/A	PGLYRP1
ENSG00000008441	5.83388	201.209	2.25308	NFIX
ENSG00000008513	595.697	798.753	-0.549592	ST3GAL1
ENSG00000008516	0	0	#N/A	MMP25
ENSG00000008517	2.42013	6.72776	0.282865	IL32
ENSG00000008710	111.658	63.4418	-2.2881	PKD1
ENSG00000008735	2.04468	0.797654	-1.81997	MAPK8IP2
ENSG00000008838	255.769	26.897	-3.66982	MED24
ENSG00000008853	831.423	828.691	-0.896318	RHOBTB2
ENSG00000008869	584.251	333.345	-1.9059	HEATR5B
ENSG00000008952	984.417	690.804	-0.567463	SEC62
ENSG00000008988	795.838	858.019	0.0883473	RPS20
ENSG00000009307	5808.75	3901.8	-0.624968	CSDE1
ENSG00000009335	669.921	904.33	0.34178	UBE3C
ENSG00000009413	324.933	384.432	-0.943603	REV3L
ENSG00000009724	3.6486	3.77929	0.579948	MASP2
ENSG00000009765	8.50628	6.28152	-0.576086	IYD
ENSG00000009780	15.6147	18.7025	0.318201	FAM76A
ENSG00000009790	24.4819	5.11687	-0.662727	TRAF3IP3
ENSG00000009830	39.9372	181.762	2.32006	POMT2
ENSG00000009844	286.459	504.813	0.978397	VTA1
ENSG00000009950	158.967	40.1767	-1.45938	MLXIPL
ENSG00000009954	1542.33	1939.47	0.286283	BAZ1B
ENSG00000010017	914.02	384.336	-0.966353	RANBP9
ENSG00000010030	0	13.4537	4.65868	ETV7
ENSG00000010072	56.2834	119.778	0.859522	SPRTN
ENSG00000010165	262.296	695.489	0.419455	METTL13
ENSG00000010219	123.661	214.003	0.946518	DYRK4
ENSG00000010244	1639.53	1477.89	-0.265339	ZNF207
ENSG00000010256	396.205	250.484	-0.588208	UQCRC1
ENSG00000010270	328.399	221.663	-1.15253	STARD3NL
ENSG00000010278	2062.71	2329.5	0.0532287	CD9
ENSG00000010282	0	0	#N/A	HHATL
ENSG00000010292	162.355	73.6694	-1.42952	NCAPD2
ENSG00000010295	150.038	204.591	-1.74794	IFFO1
ENSG00000010310	5.62713	2.43584	-1.1955	GIPR
ENSG00000010318	1.58952	4.99669	0.573227	PHF7
ENSG00000010319	35.4119	0	-10.1094	SEMA3G
ENSG00000010322	93.9705	292.345	2.55946	NISCH
ENSG00000010327	128.719	38.5124	-3.373	STAB1
ENSG00000010361	8.97514	20.0213	-3.90684	FUZ
ENSG00000010404	1059.8	941.622	-0.766767	IDS
ENSG00000010539	53.2031	143.968	0.134269	ZNF200
ENSG00000010610	4099.96	4607.27	0.0696135	CD4
ENSG00000010626	8.92643	5.4861	-2.82895	LRRC23
ENSG00000010671	215.22	2340.53	2.51671	BTK
ENSG00000010704	62.1557	47.1571	-0.22269	HFE
ENSG00000010803	28.5027	40.4941	0.544655	SCMH1
ENSG00000010810	374.692	135.906	-1.41057	FYN
ENSG00000010818	62.1755	247.988	2.50359	HIVEP2
ENSG00000010932	0.324105	5.82038	3.12756	FMO1
ENSG00000011007	202.775	192.393	-1.01965	TCEB3
ENSG00000011009	147.331	1171.93	0.160152	LYPLA2
ENSG00000011021	118.664	63.6222	-1.56707	CLCN6
ENSG00000011028	91.0715	106.91	0.497976	MRC2
ENSG00000011083	9.24113	28.6563	2.08034	SLC6A7
ENSG00000011105	0	0	#N/A	TSPAN9
ENSG00000011114	432.462	4875.14	0.579593	BTBD7
ENSG00000011132	92.0151	59.8405	0.141075	APBA3
ENSG00000011143	6.17044	2.1276	-0.7805	MKS1
ENSG00000011198	243.057	303.692	-0.522165	ABHD5
ENSG00000011201	43.6816	35.9677	-0.790981	KAL1
ENSG00000011243	100.003	118.602	-0.40331	AKAP8L
ENSG00000011258	89.9363	114.268	0.268441	MBTD1
ENSG00000011260	181.56	179.575	-0.531385	UTP18
ENSG00000011275	618.199	367.987	-0.8686	RNF216
ENSG00000011295	147.049	216.647	0.529449	TTC19
ENSG00000011304	1006.58	1119.52	0.146207	PTBP1
ENSG00000011332	6.25567	10.0313	-0.237056	DPF1
ENSG00000011347	0	0	#N/A	SYT7
ENSG00000011376	117.532	562.646	1.24675	LARS2
ENSG00000011405	1315.48	446.407	-2.292	PIK3C2A
ENSG00000011422	7831.48	3984.95	-0.717087	PLAUR
ENSG00000011426	86.541	9.52593	-2.16663	ANLN
ENSG00000011451	151.49	174.262	-1.18849	WIZ
ENSG00000011454	500.597	503.014	-0.0616578	RABGAP1
ENSG00000011465	8.85378	10.9398	0.312088	DCN
ENSG00000011478	43.5501	81.777	-0.167849	QPCTL
ENSG00000011485	609.73	121.648	-2.71357	PPP5C
ENSG00000011523	331.204	23314.8	1.44909	CEP68
ENSG00000011566	1136.96	723.08	-0.659281	MAP4K3
ENSG00000011600	7271.05	6893.71	-0.0887674	TYROBP
ENSG00000011638	29.8802	114.859	3.11966	TMEM159
ENSG00000012048	53.0134	9.75301	-2.38108	BRCA1
ENSG00000012061	71.3808	151.693	0.259669	ERCC1
ENSG00000012124	110.111	137.317	-0.588924	CD22
ENSG00000012174	248.343	111.826	-1.12141	MBTPS2
ENSG00000012211	139.957	28.4879	0.486334	PRICKLE3
ENSG00000012223	3.24105	52.5593	1.55223	LTF
ENSG00000012232	135.573	293.522	-0.937893	EXTL3
ENSG00000012660	434.979	622.026	-0.858151	ELOVL5
ENSG00000012779	4.62574	142.002	-0.185885	ALOX5
ENSG00000012817	269.538	259.022	0.0077326	KDM5D
ENSG00000012822	1552.04	1224.58	-0.368034	CALCOCO1
ENSG00000012963	187.25	152.15	-1.46493	UBR7
ENSG00000012983	580.868	568.654	-0.0325963	MAP4K5
ENSG00000013016	338.917	303.93	-1.01179	EHD3
ENSG00000013275	372.498	121.476	-2.04041	PSMC4
ENSG00000013288	763.351	446.205	-1.39198	MAN2B2
ENSG00000013293	16.5309	12.1156	-0.458049	SLC7A14
ENSG00000013297	18.2889	15.4913	-0.0863705	CLDN11
ENSG00000013306	426.211	327.172	-2.09459	SLC25A39
ENSG00000013364	575.637	1163.23	0.488449	MVP
ENSG00000013374	554.475	749.916	0.270551	NUB1
ENSG00000013375	437.221	128.137	-0.446457	PGM3
ENSG00000013392	19.9674	36.9763	-3.14277	RWDD2A
ENSG00000013441	517.856	247.195	-1.34449	CLK1
ENSG00000013503	252.207	41.9655	-2.53885	POLR3B
ENSG00000013523	1049.35	549.402	-1.70795	ANGEL1
ENSG00000013561	159.04	114.686	-1.84089	RNF14
ENSG00000013563	83.4449	28.9873	-2.06109	DNASE1L1
ENSG00000013573	20.5481	47.0404	0.560773	DDX11
ENSG00000013583	401.992	209.993	-1.09311	HEBP1
ENSG00000013588	5.03787	46.7663	1.16424	GPRC5A
ENSG00000013619	167.649	125.621	-1.88881	MAMLD1
ENSG00000013725	10.7287	2.52182	-2.41969	CD6
ENSG00000013810	241.591	73.2582	-3.14374	TACC3
ENSG00000014123	453.554	129.652	-2.23351	UFL1
ENSG00000014138	275.806	57.2582	-4.27619	POLA2
ENSG00000014164	69.0435	210.1	-1.76028	ZC3H3
ENSG00000014216	621.296	365.991	-0.745844	CAPN1
ENSG00000014257	196.164	83.4906	-1.71754	ACPP
ENSG00000014641	1466.75	1828.48	0.147545	MDH1
ENSG00000014824	564.881	417.135	-0.709969	SLC30A9
ENSG00000014914	31.8979	0	-5.1285	MTMR11
ENSG00000014919	498.935	355.776	-1.59693	COX15
ENSG00000015133	94.5713	63.0787	-0.0797982	CCDC88C
ENSG00000015153	40.5884	211.099	2.8104	YAF2
ENSG00000015171	238.13	222.386	-0.939011	ZMYND11
ENSG00000015285	37.8779	144.855	-0.122877	WAS
ENSG00000015475	337.49	2367.2	2.01024	BID
ENSG00000015479	807.243	748.501	-0.893385	MATR3
ENSG00000015520	0.993068	0.219444	-1.29897	NPC1L1
ENSG00000015532	20.5128	23.4775	-0.0818244	XYLT2
ENSG00000015568	21.7336	1.88441	-2.52964	RGPD5
ENSG00000015676	189.968	59.119	-2.18963	NUDCD3
ENSG00000016391	15.7538	4.6627	-1.36802	CHDH
ENSG00000016864	181.337	229.359	0.709571	GLT8D1
ENSG00000017260	471.15	289.909	-1.37816	ATP2C1
ENSG00000017373	48.4063	8.95772	-1.59876	SRCIN1
ENSG00000017427	4.71182	7.36627	0.66917	IGF1
ENSG00000017483	0	0.109722	2.2611	SLC38A5
ENSG00000017621	20.7542	86.4453	-0.909346	MAGIX
ENSG00000017797	1171.69	1086.82	-0.730748	RALBP1
ENSG00000018189	371.117	465.483	0.320817	RUFY3
ENSG00000018280	1980.8	1380.32	-1.77497	SLC11A1
ENSG00000018408	247.56	192.507	-0.703036	WWTR1
ENSG00000018510	632.267	1024.3	0.669456	AGPS
ENSG00000018610	28.0302	34.6466	0.0745635	CXorf56
ENSG00000018699	62.8552	187.112	-0.0213314	TTC27
ENSG00000018869	24.5981	7.26079	5.29734	ZNF582
ENSG00000019102	33.3869	0.658332	-4.40058	VSIG2
ENSG00000019144	41.3056	52.6984	-0.0979098	PHLDB1
ENSG00000019169	13.8724	1.93493	-2.84763	MARCO
ENSG00000019186	0	0.481766	2.12306	CYP24A1
ENSG00000019485	0	0	#N/A	PRDM11
ENSG00000019549	13.2883	0	-3.40734	SNAI2
ENSG00000019582	4949.98	22001.2	0.998987	CD74
ENSG00000019991	10.3315	0.987498	-1.60534	HGF
ENSG00000019995	269.184	818.358	0.984761	ZRANB1
ENSG00000020129	216.407	175.316	-1.60914	NCDN
ENSG00000020256	38.7181	32.6849	-0.576284	ZFP64
ENSG00000020426	55.9863	21.3642	-2.02473	MNAT1
ENSG00000020577	423.503	1524.83	0.826599	SAMD4A
ENSG00000020633	100.127	179.582	2.60585	RUNX3
ENSG00000020922	154.495	27.7979	-4.62453	MRE11A
ENSG00000021300	0.648209	0.219444	-0.254572	PLEKHB1
ENSG00000021355	239.97	312.686	-0.685222	SERPINB1
ENSG00000021461	6.9915	4.12737	-0.687324	CYP3A43
ENSG00000021488	4.56306	3.05411	-0.536971	SLC7A9
ENSG00000021574	175.489	195.019	-0.310251	SPAST
ENSG00000021762	2.10668	8.22737	3.42092	OSBPL5
ENSG00000021776	733.665	309.36	-1.81987	AQR
ENSG00000021826	1.38402	1.98368	-0.354254	CPS1
ENSG00000022267	968.89	397.447	-1.13554	FHL1
ENSG00000022277	334.441	145.165	-1.70718	RTFDC1
ENSG00000022556	86.7973	36.6975	-0.977957	NLRP2
ENSG00000022567	12.7908	41.8301	1.76756	SLC45A4
ENSG00000022840	356.91	300.254	-0.426444	RNF10
ENSG00000022976	29.1403	104.995	1.66528	ZNF839
ENSG00000023041	702.157	5027.12	-0.0870823	ZDHHC6
ENSG00000023171	90.1972	57.7382	-0.147033	GRAMD1B
ENSG00000023191	1457.98	2216.74	0.803321	RNH1
ENSG00000023228	681.158	1182.52	0.767017	NDUFS1
ENSG00000023287	308.253	299.123	-1.19284	RB1CC1
ENSG00000023318	556.867	257.435	-1.76057	ERP44
ENSG00000023330	1167.04	770.612	-1.55238	ALAS1
ENSG00000023445	52.3495	307.074	1.61951	BIRC3
ENSG00000023516	1025.15	405.831	-1.51632	AKAP11
ENSG00000023572	129.033	93.7181	-3.57505	GLRX2
ENSG00000023608	7.85131	6.41521	0.106692	SNAPC1
ENSG00000023697	240.282	133.965	-1.79254	DERA
ENSG00000023734	253.734	230.609	-0.608112	STRAP
ENSG00000023839	5.46328	4.37664	-0.680986	ABCC2
ENSG00000023892	59.3644	1.2766	-4.37514	DEF6
ENSG00000023902	829.822	937.328	0.22611	PLEKHO1
ENSG00000023909	225.962	428.659	1.14672	GCLM
ENSG00000024048	856.356	2337.9	1.00765	UBR2
ENSG00000024422	10.1015	2.99209	-2.62017	EHD2
ENSG00000024526	0	0.109722	2.2611	DEPDC1
ENSG00000024862	115.504	85.8816	-0.683605	CCDC28A
ENSG00000025039	902.748	2474.32	1.1615	RRAGD
ENSG00000025156	50.1172	36.8265	-2.17917	HSF2
ENSG00000025293	413.471	140.833	-3.11931	PHF20
ENSG00000025434	3340.96	8914.99	0.928509	NR1H3
ENSG00000025708	144.939	114.586	-1.14755	TYMP
ENSG00000025770	115.495	77.2411	-1.72507	NCAPH2
ENSG00000025772	200.212	153.279	-0.727441	TOMM34
ENSG00000025796	426.783	336.832	-0.748121	SEC63
ENSG00000025800	802.109	569.379	-0.602008	KPNA6
ENSG00000026025	17798.9	18447.9	-0.0725726	VIM
ENSG00000026103	83.7843	40.8704	-2.15431	FAS
ENSG00000026297	376.504	143.512	-2.30015	RNASET2
ENSG00000026508	15116.5	24592.4	0.641044	CD44
ENSG00000026559	10.2043	2.14392	-2.17646	KCNG1
ENSG00000026652	282.142	172.682	-0.105596	AGPAT4
ENSG00000026751	5866.02	14865.2	1.14024	SLAMF7
ENSG00000026950	623.99	528.06	-1.03339	BTN3A1
ENSG00000027001	15.3804	67.3214	1.64355	MIPEP
ENSG00000027075	33.2988	1309.63	5.12214	PRKCH
ENSG00000027697	721.327	345.89	-1.74157	IFNGR1
ENSG00000027847	74.4749	86.6298	-4.57363	B4GALT7
ENSG00000028116	243.749	56.8374	-2.40187	VRK2
ENSG00000028137	1956.11	1388.93	-0.490565	TNFRSF1B
ENSG00000028203	323.759	761.116	1.23777	VEZT
ENSG00000028277	109.179	133.411	-0.551454	POU2F2
ENSG00000028310	30.894	33.7944	-5.32497	BRD9
ENSG00000028528	974.886	1119.53	0.160041	SNX1
ENSG00000028839	91.8875	17.379	0.631142	TBPL1
ENSG00000029153	127.034	59.8565	-0.22164	ARNTL2
ENSG00000029363	1117.97	573.813	-1.89425	BCLAF1
ENSG00000029364	881.652	895.21	-0.121091	SLC39A9
ENSG00000029534	0	0	#N/A	ANK1
ENSG00000029639	57.5338	51.9499	0.976899	TFB1M
ENSG00000029725	905.146	975.542	0.127139	RABEP1
ENSG00000029993	49.8663	10.0995	-2.06935	HMGB3
ENSG00000030066	165.363	143.071	-0.934108	NUP160
ENSG00000030110	97.3441	108.653	-1.02943	BAK1
ENSG00000030304	4.69952	1.42639	-0.47768	MUSK
ENSG00000030419	109.6	69.0857	-1.67641	IKZF2
ENSG00000030582	10568.4	27293.6	0.742092	GRN
ENSG00000031003	2533.83	1649.26	-1.26129	FAM13B
ENSG00000031081	1836.95	2787.94	0.507415	ARHGAP31
ENSG00000031691	3.45291	1.89487	-0.0339102	CENPQ
ENSG00000031698	221.102	187.32	-0.308758	SARS
ENSG00000031823	389.398	114.799	-2.03578	RANBP3
ENSG00000032219	554.212	503.432	-0.244578	ARID4A
ENSG00000032389	46.6623	101.328	-0.338863	TSSC1
ENSG00000032444	231.344	52.5248	-3.1042	PNPLA6
ENSG00000032742	25.8312	6.14443	-5.34051	IFT88
ENSG00000033011	56.7665	15.8783	-2.4245	ALG1
ENSG00000033030	152.47	47.8799	-1.76887	ZCCHC8
ENSG00000033050	212.258	300.382	0.951573	ABCF2
ENSG00000033100	223.749	103.879	-2.1996	CHPF2
ENSG00000033122	1.13437	2.74305	1.10311	LRRC7
ENSG00000033170	45.0734	68.6279	0.613956	FUT8
ENSG00000033178	566.798	4297.65	1.63255	UBA6
ENSG00000033327	553.71	1517.25	1.4812	GAB2
ENSG00000033627	2890.83	1809.92	-0.623925	ATP6V0A1
ENSG00000033800	1483	3422.56	0.248975	PIAS1
ENSG00000033867	307.301	174.04	-0.793162	SLC4A7
ENSG00000034152	297.647	315.215	-0.854564	MAP2K3
ENSG00000034510	1697.47	2258.09	0.847461	TMSB10
ENSG00000034533	32.6635	47.3747	1.29687	ASTE1
ENSG00000034677	925.654	332.083	-1.38706	RNF19A
ENSG00000034693	29.6591	3.84027	-5.60678	PEX3
ENSG00000034713	458.502	4050.61	1.2771	GABARAPL2
ENSG00000035115	107.11	108.932	-1.08103	SH3YL1
ENSG00000035141	141.03	140.864	-1.09305	FAM136A
ENSG00000035403	1430.33	697.289	-1.42083	VCL
ENSG00000035499	1.76292	0.109722	-2.8975	DEPDC1B
ENSG00000035664	10.1804	1230.79	2.02936	DAPK2
ENSG00000035681	641.499	3860.55	1.67988	NSMAF
ENSG00000035687	328.238	158.747	-2.15677	ADSS
ENSG00000035720	0	10.6933	6.00145	STAP1
ENSG00000035862	5170.4	9378.01	0.827047	TIMP2
ENSG00000035928	215.658	3564.38	1.69589	RFC1
ENSG00000036054	221.911	102.857	-1.93467	TBC1D23
ENSG00000036257	932.804	469.13	-1.85374	CUL3
ENSG00000036448	25.579	62.9573	1.28919	MYOM2
ENSG00000036530	8.88173	6.06794	-0.4611	CYP46A1
ENSG00000036549	339.181	531.792	0.900191	ZZZ3
ENSG00000036672	913.787	1264.4	0.33383	USP2
ENSG00000037042	48.9395	36.3872	-1.30021	TUBG2
ENSG00000037241	131.057	24.3105	-1.89516	RPL26L1
ENSG00000037280	7.47516	19.9429	-0.910759	FLT4
ENSG00000037474	153.312	272.774	-0.371171	NSUN2
ENSG00000037637	229.957	1052.29	-1.26917	FBXO42
ENSG00000037749	356.565	534.91	1.00904	MFAP3
ENSG00000037757	76.0399	27.6431	-0.508522	MRI1
ENSG00000037897	63.952	312.736	1.33952	METTL1
ENSG00000038002	93.621	108.284	-1.04255	AGA
ENSG00000038210	162.062	157.279	-0.0391208	PI4K2B
ENSG00000038219	934.654	1540.37	0.566933	BOD1L1
ENSG00000038274	248.258	100.988	-2.45922	MAT2B
ENSG00000038358	61.1443	55.1568	-1.11028	EDC4
ENSG00000038382	1651.88	1145.6	-0.478202	TRIO
ENSG00000038427	1.78258	0	-1.92026	VCAN
ENSG00000038532	406.47	645.599	0.285068	CLEC16A
ENSG00000038945	11265.4	10364.7	-0.127527	MSR1
ENSG00000039068	5.59503	8.88324	0.670616	CDH1
ENSG00000039123	187.48	320.625	0.803057	SKIV2L2
ENSG00000039319	2095.41	4311.18	0.644112	ZFYVE16
ENSG00000039523	360.615	659.819	0.852893	FAM65A
ENSG00000039560	2467.41	6945.72	0.660942	RAI14
ENSG00000039650	36.898	169.181	0.604851	PNKP
ENSG00000040199	167.017	378.171	0.849291	PHLPP2
ENSG00000040275	130.805	148.511	-1.34631	SPDL1
ENSG00000040341	148.325	735.874	1.25888	STAU2
ENSG00000040487	245.711	253.074	-0.635725	PQLC2
ENSG00000040531	946.294	1984.54	0.304823	CTNS
ENSG00000040608	149.328	188.79	-0.0483581	RTN4R
ENSG00000040633	186.459	140.306	-1.69762	PHF23
ENSG00000040933	248.135	216.327	-0.219324	INPP4A
ENSG00000041357	493.148	694.376	0.60418	PSMA4
ENSG00000041515	0.142401	0	-1.35829	MYO16
ENSG00000041802	362.365	505.478	0.329611	LSG1
ENSG00000041880	69.6524	7.89998	-4.00419	PARP3
ENSG00000041982	163.461	156.282	-1.10617	TNC
ENSG00000041988	2.08703	3.78975	1.47122	THAP3
ENSG00000042062	6.56554	47.7904	1.85984	FAM65C
ENSG00000042088	107.654	140.773	-0.751303	TDP1
ENSG00000042286	281.584	390.033	-0.745852	AIFM2
ENSG00000042304	10.6246	4.19703	-1.14315	C2orf83
ENSG00000042317	35.9215	28.0731	0.581277	SPATA7
ENSG00000042429	218.042	112.598	-1.81267	MED17
ENSG00000042445	195.768	127.026	-1.09478	RETSAT
ENSG00000042493	2637.61	7624.77	1.16258	CAPG
ENSG00000042753	366.834	301.208	-0.0514544	AP2S1
ENSG00000042832	47.8564	2.0046	-5.14252	TG
ENSG00000042980	375.998	59.9284	-2.74044	ADAM28
ENSG00000043039	3.75321	11.9277	1.8462	BARX2
ENSG00000043093	210.438	330.369	-0.152397	DCUN1D1
ENSG00000043143	85.9121	47.6505	-0.958442	JADE2
ENSG00000043462	1204.9	7025.63	1.58159	LCP2
ENSG00000043514	38.2247	11.2241	-3.11364	TRIT1
ENSG00000044090	472.027	116.829	-3.45803	CUL7
ENSG00000044115	2555.63	1526.3	-0.774133	CTNNA1
ENSG00000044446	160.432	444.452	-0.615274	PHKA2
ENSG00000044459	177.345	78.3509	-1.23239	CNTLN
ENSG00000044574	5519.28	4192.48	-0.362904	HSPA5
ENSG00000046604	8.00824	2.55321	-2.26602	DSG2
ENSG00000046647	39.3477	9.67289	-1.79824	GEMIN8
ENSG00000046651	108.283	65.8012	-0.503902	OFD1
ENSG00000046653	15.0709	18.7625	0.479724	GPM6B
ENSG00000046889	2.36878	1.66497	-1.10671	PREX2
ENSG00000047056	380.859	182.669	-1.22322	WDR37
ENSG00000047188	217.046	184.243	-1.03307	YTHDC2
ENSG00000047230	39.3629	31.3244	-1.07352	CTPS2
ENSG00000047249	1994.25	1712.04	-0.227165	ATP6V1H
ENSG00000047315	539.091	167.21	-2.89595	POLR2B
ENSG00000047346	325.797	255.591	-0.136624	FAM214A
ENSG00000047365	642.284	2297.24	0.897903	ARAP2
ENSG00000047410	2737.24	3032.96	-0.0445205	TPR
ENSG00000047457	51.1579	84.5643	0.587705	CP
ENSG00000047578	170.176	72.2211	-2.75843	KIAA0556
ENSG00000047579	273.988	18.1633	-5.7014	DTNBP1
ENSG00000047597	0	0	#N/A	XK
ENSG00000047617	0	0	#N/A	ANO2
ENSG00000047621	800.076	517.713	-1.43583	C12orf4
ENSG00000047634	35.8637	33.6791	-0.439203	SCML1
ENSG00000047644	9.41288	25.1559	-0.83665	WWC3
ENSG00000047648	7.42103	5.4861	-1.39054	ARHGAP6
ENSG00000047849	2293.21	8580.26	1.16714	MAP4
ENSG00000047932	166.768	1542.23	2.37734	GOPC
ENSG00000048028	166.747	516.484	0.831664	USP28
ENSG00000048052	57.0653	45.9613	-2.58287	HDAC9
ENSG00000048140	269.742	372.827	-1.02366	TSPAN17
ENSG00000048162	37.4918	82.909	3.26792	NOP16
ENSG00000048342	57.5639	309.44	2.24116	CC2D2A
ENSG00000048392	166.879	352.085	1.61046	RRM2B
ENSG00000048405	296.528	1472.47	0.797946	ZNF800
ENSG00000048471	947.015	1498.17	0.274046	SNX29
ENSG00000048540	2.16064	7.24165	0.56434	LMO3
ENSG00000048544	335.46	259.902	-1.20822	MRPS10
ENSG00000048649	416.227	857.82	0.753749	RSF1
ENSG00000048707	801.698	922.766	0.420861	VPS13D
ENSG00000048740	778.797	317.374	-2.88495	CELF2
ENSG00000048828	2264.84	6483.44	0.581098	FAM120A
ENSG00000048991	863.901	459.204	-0.719417	R3HDM1
ENSG00000049089	101.965	56.8225	-0.452827	COL9A2
ENSG00000049130	21.7424	19.4172	-0.500473	KITLG
ENSG00000049167	12.0292	90.397	3.89506	ERCC8
ENSG00000049192	50.5887	3.94999	-4.21434	ADAMTS6
ENSG00000049239	592.777	337.628	-2.08536	H6PD
ENSG00000049245	2274.52	4042.52	0.393069	VAMP3
ENSG00000049246	350.227	1383.08	1.28863	PER3
ENSG00000049249	39.0088	26.0019	0.0445972	TNFRSF9
ENSG00000049323	0	0	#N/A	LTBP1
ENSG00000049449	229.673	137.612	-1.69272	RCN1
ENSG00000049540	3.0336	15.1544	1.10297	ELN
ENSG00000049541	113.396	19.8015	-3.78489	RFC2
ENSG00000049618	534.492	339.263	-1.07839	ARID1B
ENSG00000049656	155.705	119.981	0.0173393	CLPTM1L
ENSG00000049759	483.096	106.74	-4.39959	NEDD4L
ENSG00000049768	0.166203	5.55576	4.55617	FOXP3
ENSG00000049769	12.8173	15.6212	-0.761985	PPP1R3F
ENSG00000049860	2944.63	3317.93	0.164294	HEXB
ENSG00000049883	25.8888	5669.56	0.126147	PTCD2
ENSG00000050130	300.037	350.933	-0.675698	JKAMP
ENSG00000050327	6.3026	0.179383	-5.65218	ARHGEF5
ENSG00000050344	311.996	405.252	-0.269934	NFE2L3
ENSG00000050393	484.964	266.421	-0.777688	MCUR1
ENSG00000050405	989.475	1240.79	0.244757	LIMA1
ENSG00000050426	90.8051	161.105	0.491917	LETMD1
ENSG00000050438	608.989	266.016	-1.13405	SLC4A8
ENSG00000050628	0.304454	0.658332	0.0956816	PTGER3
ENSG00000050730	2.68874	1.77469	-1.15454	TNIP3
ENSG00000050748	267.334	157.754	-1.47238	MAPK9
ENSG00000050767	11.9648	1.53611	-4.66878	COL23A1
ENSG00000050820	147.47	130.752	-1.33535	BCAR1
ENSG00000051009	52.1206	165.348	1.0324	FAM160A2
ENSG00000051108	284.066	276.218	-0.19161	HERPUD1
ENSG00000051128	45.0435	29.1442	-2.60929	HOMER3
ENSG00000051180	5.74573	15.3308	-1.40355	RAD51
ENSG00000051341	68.0429	22.5857	-1.60583	POLQ
ENSG00000051382	421.458	277.681	-1.63699	PIK3CB
ENSG00000051523	240.024	30.9225	-1.91282	CYBA
ENSG00000051596	3.0873	2.81553	1.25291	THOC3
ENSG00000051620	162.906	1120.97	1.07193	HEBP2
ENSG00000051825	198.808	29.874	-5.8241	MPHOSPH9
ENSG00000052126	353.301	276.971	-0.403539	PLEKHA5
ENSG00000052723	204.494	46.1558	-1.93772	SIKE1
ENSG00000052749	101.727	104.263	-0.956004	RRP12
ENSG00000052795	5699.43	11665.2	0.670479	FNIP2
ENSG00000052802	794.372	460.562	-1.57114	MSMO1
ENSG00000052841	671.393	1702.48	0.949177	TTC17
ENSG00000052850	0.810262	0	-1.78314	ALX4
ENSG00000053254	949.379	943.378	-0.029562	FOXN3
ENSG00000053328	0.648209	0	-1.73068	METTL24
ENSG00000053371	97.2777	176.222	-0.428497	AKR7A2
ENSG00000053372	245.865	107.167	-1.91259	MRTO4
ENSG00000053438	20.1606	2.41388	-2.9748	NNAT
ENSG00000053501	77.818	109.356	-1.02018	USE1
ENSG00000053524	30.6878	12.9016	-1.14884	MCF2L2
ENSG00000053702	5.77908	1.89487	-1.46606	NRIP2
ENSG00000053747	78.6489	581.929	0.317368	LAMA3
ENSG00000053770	327.494	299.324	-0.152307	AP5M1
ENSG00000053900	161.986	122.265	-1.74058	ANAPC4
ENSG00000053918	4.38177	6.4736	-2.99514	KCNQ1
ENSG00000054116	292.849	320.415	-0.489332	TRAPPC3
ENSG00000054118	865.692	1063.22	0.166237	THRAP3
ENSG00000054148	77.186	36.9858	-0.946279	PHPT1
ENSG00000054219	97.4202	317.362	2.36765	LY75
ENSG00000054267	367.025	276.739	-1.27593	ARID4B
ENSG00000054277	103.801	50.7577	-3.19188	OPN3
ENSG00000054282	604.771	317.239	-1.03357	SDCCAG8
ENSG00000054392	81.0536	29.426	-2.62991	HHAT
ENSG00000054523	1799.99	4942.22	1.19339	KIF1B
ENSG00000054611	351.566	308.924	-1.54063	TBC1D22A
ENSG00000054654	69.5507	156.402	0.51603	SYNE2
ENSG00000054690	29.2542	16.4478	-0.516665	PLEKHH1
ENSG00000054793	1784.23	788.633	-1.57039	ATP9A
ENSG00000054965	180.554	369.88	1.21962	FAM168A
ENSG00000054967	45.4595	57.8111	0.902239	RELT
ENSG00000054983	680.601	711.04	-0.225201	GALC
ENSG00000055044	194.565	294.62	0.377989	NOP58
ENSG00000055070	226.075	1776.28	1.24043	SZRD1
ENSG00000055130	513.304	455.782	-1.13609	CUL1
ENSG00000055147	31.9242	36.2336	0.100635	FAM114A2
ENSG00000055163	134.961	31.5844	-3.38017	CYFIP2
ENSG00000055208	2955	2937.2	-0.0390902	TAB2
ENSG00000055211	93.0783	165.683	0.0629839	GINM1
ENSG00000055332	600.997	1175.41	0.91924	EIF2AK2
ENSG00000055483	576.74	855.481	0.356304	USP36
ENSG00000055609	3882.37	5772.99	0.119991	KMT2C
ENSG00000055732	779.702	2321.78	0.972414	MCOLN3
ENSG00000055813	0	0	#N/A	CCDC85A
ENSG00000055917	874.823	689.57	-0.290152	PUM2
ENSG00000055950	37.0855	235.815	2.14975	MRPL43
ENSG00000056050	29.0947	15.6902	-4.68575	C4orf27
ENSG00000056097	2083.86	1645.78	-0.478039	ZFR
ENSG00000056277	85.8158	122.431	0.653339	ZNF280C
ENSG00000056558	766.54	1926.98	0.857028	TRAF1
ENSG00000056586	341.427	358.102	0.103116	RC3H2
ENSG00000056661	9.38049	7.35137	-2.72429	PCGF2
ENSG00000056736	13.1136	3.03215	-1.48338	IL17RB
ENSG00000056972	364.521	154.405	-0.460554	TRAF3IP2
ENSG00000057019	181.227	177.144	0.473198	DCBLD2
ENSG00000057252	2864.49	3294.08	0.227824	SOAT1
ENSG00000057294	2.14363	0.658332	-3.96499	PKP2
ENSG00000057608	2054.88	2867.09	0.246682	GDI2
ENSG00000057657	235.527	414.274	0.829095	PRDM1
ENSG00000057663	282.35	358.784	0.372718	ATG5
ENSG00000057704	35.9015	300.66	3.93061	TMCC3
ENSG00000057757	223.399	315.048	-0.727965	PITHD1
ENSG00000057935	182.075	37.922	-2.36559	MTA3
ENSG00000058056	43.1429	11.3233	-2.80127	USP13
ENSG00000058063	1081.23	3365.87	1.05156	ATP11B
ENSG00000058085	2.58149	6.5451	2.13521	LAMC2
ENSG00000058091	259.259	341.33	0.437394	CDK14
ENSG00000058262	1662.43	1164.9	-1.38197	SEC61A1
ENSG00000058272	1393.18	5896.89	1.2474	PPP1R12A
ENSG00000058335	123.532	82.3386	-2.38226	RASGRF1
ENSG00000058404	69.0731	471.727	0.160563	CAMK2B
ENSG00000058453	44.3903	317.205	1.49607	CROCC
ENSG00000058600	115.277	36.6359	-2.78463	POLR3E
ENSG00000058668	3478.36	2607.57	-0.468138	ATP2B4
ENSG00000058673	1174.02	1060.43	-0.111412	ZC3H11A
ENSG00000058729	87.3263	61.0217	-0.617219	RIOK2
ENSG00000058799	387.61	145.869	-0.848315	YIPF1
ENSG00000058804	394.326	373.416	-0.512947	NDC1
ENSG00000058866	147.914	67.7968	-1.37707	DGKG
ENSG00000059122	290.264	253.816	-0.442061	FLYWCH1
ENSG00000059145	12.4903	18.689	-0.465876	UNKL
ENSG00000059377	652.339	1177.01	0.378801	TBXAS1
ENSG00000059378	595.683	863.14	0.142004	PARP12
ENSG00000059573	19.3956	182.969	1.28699	ALDH18A1
ENSG00000059588	314.23	216.214	-0.740047	TARBP1
ENSG00000059691	124.43	90.0589	-1.03988	PET112
ENSG00000059728	640.131	2860.31	1.48397	MXD1
ENSG00000059758	215.893	272.603	0.237543	CDK17
ENSG00000059769	52.4039	19.6781	-2.64609	DNAJC25
ENSG00000059804	257.945	89.004	-2.62522	SLC2A3
ENSG00000059915	8.10262	0	-2.52607	PSD
ENSG00000060069	40.3454	319.34	2.98498	CTDP1
ENSG00000060138	548.952	583.95	0.211303	YBX3
ENSG00000060237	7655.85	3441.66	-1.31585	WNK1
ENSG00000060339	832.154	1503.15	0.847686	CCAR1
ENSG00000060491	104.031	61.571	-0.46427	OGFR
ENSG00000060558	184.716	154.143	-0.659709	GNA15
ENSG00000060642	33.747	99.1381	-0.09565	PIGV
ENSG00000060656	35.7428	0.179383	-4.74944	PTPRU
ENSG00000060688	46.5908	46.5472	0.286693	SNRNP40
ENSG00000060718	0	0	#N/A	COL11A1
ENSG00000060749	891.737	570.911	-0.805867	QSER1
ENSG00000060762	538.761	213.902	-1.68145	MPC1
ENSG00000060971	126.822	98.5203	-1.28385	ACAA1
ENSG00000060982	2458.1	8857.81	0.835549	BCAT1
ENSG00000061273	127.147	49.4316	-2.38977	HDAC7
ENSG00000061337	2.28188	2.3098	0.0595313	LZTS1
ENSG00000061455	0.814413	0	-3.67277	PRDM6
ENSG00000061656	0.166203	0	-1.37786	SPAG4
ENSG00000061676	570.788	714.519	0.036917	NCKAP1
ENSG00000061794	173.629	270.535	0.928416	MRPS35
ENSG00000061918	4.69952	19.75	1.73713	GUCY1B3
ENSG00000061936	448.24	1092.88	1.28991	SFSWAP
ENSG00000061938	12.9012	22.712	0.862742	TNK2
ENSG00000061987	960.685	237.507	-1.64566	MON2
ENSG00000062194	587.103	1615.92	0.666566	GPBP1
ENSG00000062282	3.4042	4.16944	-2.5503	DGAT2
ENSG00000062370	5.99594	11.6879	3.00477	ZNF112
ENSG00000062485	2559.5	1501.3	-0.555689	CS
ENSG00000062582	4.67406	14.0115	0.0066047	MRPS24
ENSG00000062598	684.089	457.974	-0.674203	ELMO2
ENSG00000062650	677.4	1020.93	0.26231	WAPAL
ENSG00000062716	2754.11	3905.33	0.247343	VMP1
ENSG00000062725	364.581	201.771	-1.6798	APPBP2
ENSG00000062822	17.1319	18.543	-3.05417	POLD1
ENSG00000063046	556.504	1139.04	0.873591	EIF4B
ENSG00000063127	80.9675	183.959	-0.577945	SLC6A16
ENSG00000063169	43.8402	13.2154	-3.45544	GLTSCR1
ENSG00000063176	16.2074	5.22303	-2.36356	SPHK2
ENSG00000063177	350.255	463.864	0.36831	RPL18
ENSG00000063180	25.4379	11.6305	-2.54444	CA11
ENSG00000063241	18.9775	9.23073	0.123196	ISOC2
ENSG00000063244	197.831	844.351	-0.76393	U2AF2
ENSG00000063245	19.3426	33.4336	0.804105	EPN1
ENSG00000063322	212.787	70.39	-0.97344	MED29
ENSG00000063438	99.3911	9.58869	-4.37291	AHRR
ENSG00000063587	50.7939	23.1008	-1.71256	ZNF275
ENSG00000063601	1017.81	820.373	0.0128896	MTMR1
ENSG00000063660	3.56515	8.55831	1.14211	GPC1
ENSG00000063761	30.0688	41.5752	-0.398472	ADCK1
ENSG00000063854	263.33	220.074	-1.39273	HAGH
ENSG00000063978	559.412	604.804	-0.0245772	RNF4
ENSG00000064012	218.726	192.952	0.0294477	CASP8
ENSG00000064042	2.4806	2.2937	1.46283	LIMCH1
ENSG00000064102	138.201	117.082	-0.0975503	ASUN
ENSG00000064115	461.245	531.814	0.0680906	TM7SF3
ENSG00000064195	4.05131	0	-1.99994	DLX3
ENSG00000064199	47.1564	7.53639	-1.37043	SPA17
ENSG00000064201	285.895	10.0733	-5.62526	TSPAN32
ENSG00000064205	1.23747	1.11636	0.0741754	WISP2
ENSG00000064225	421.439	529.33	0.186014	ST3GAL6
ENSG00000064270	8.92322	3.62083	-3.90071	ATP2C2
ENSG00000064300	0	0	#N/A	NGFR
ENSG00000064309	0.972314	32.575	6.08584	CDON
ENSG00000064313	291.844	340.437	0.647682	TAF2
ENSG00000064393	5813.61	10184	0.42962	HIPK2
ENSG00000064419	736.639	696.599	-0.204668	TNPO3
ENSG00000064490	40.1652	45.4783	-0.445355	RFXANK
ENSG00000064545	151.183	25.1855	-4.4744	TMEM161A
ENSG00000064547	141.738	128.99	-0.641126	LPAR2
ENSG00000064601	3371.25	13669.5	1.27188	CTSA
ENSG00000064607	682.843	462.305	-0.308582	SUGP2
ENSG00000064651	131.268	47.8161	-3.39697	SLC12A2
ENSG00000064652	156.701	117.326	-1.07362	SNX24
ENSG00000064666	236.24	2766.73	1.08445	CNN2
ENSG00000064687	210.581	46.0832	-5.00768	ABCA7
ENSG00000064692	0.162052	1.48559	3.47752	SNCAIP
ENSG00000064703	122.153	91.0893	-0.795063	DDX20
ENSG00000064726	686.853	1165.81	0.714736	BTBD1
ENSG00000064763	27.0025	31.873	-0.418814	FAR2
ENSG00000064787	20.2622	12.5077	-0.714021	BCAS1
ENSG00000064886	42.516	5.00715	-5.57354	CHI3L2
ENSG00000064932	64.1605	247.201	1.61049	SBNO2
ENSG00000064933	56.1644	42.6263	-0.372091	PMS1
ENSG00000064961	195.715	118.655	-1.61724	HMG20B
ENSG00000064989	21.4953	134.935	0.150567	CALCRL
ENSG00000064995	110.651	72.8302	0.347193	TAF11
ENSG00000064999	374.452	341.748	-1.25116	ANKS1A
ENSG00000065000	1848.87	600.433	-2.28125	AP3D1
ENSG00000065029	44.4197	156.626	1.98415	ZNF76
ENSG00000065054	0	0	#N/A	SLC9A3R2
ENSG00000065057	7.1303	1.09722	-1.09636	NTHL1
ENSG00000065060	1707.79	702.413	-1.69918	UHRF1BP1
ENSG00000065135	1716.63	1894.32	-0.43174	GNAI3
ENSG00000065150	290.563	213.273	-1.84594	IPO5
ENSG00000065154	317.255	128.06	-2.22031	OAT
ENSG00000065183	70.587	29.2129	-1.08492	WDR3
ENSG00000065243	287.083	126.939	-1.70563	PKN2
ENSG00000065268	46.8157	15.6902	-6.74967	WDR18
ENSG00000065308	316.507	141.238	-1.53446	TRAM2
ENSG00000065320	0.810262	39.9328	2.2985	NTN1
ENSG00000065325	4.37541	11.6305	1.25031	GLP2R
ENSG00000065328	5.51945	1.62491	-1.105	MCM10
ENSG00000065357	67.672	58.2699	-0.119113	DGKA
ENSG00000065361	3.72485	19.0547	1.43586	ERBB3
ENSG00000065413	115.497	239.347	1.32628	ANKRD44
ENSG00000065427	345.238	1017.82	1.4509	KARS
ENSG00000065457	162.753	162.077	-0.67386	ADAT1
ENSG00000065485	10.7842	27.4196	-0.28235	PDIA5
ENSG00000065491	317.106	153.813	-1.82685	TBC1D22B
ENSG00000065518	250.032	535.757	1.17758	NDUFB4
ENSG00000065526	1358.61	2425.22	0.776858	SPEN
ENSG00000065534	69.7761	127.892	0.703351	MYLK
ENSG00000065548	994.816	523.356	-1.13123	ZC3H15
ENSG00000065559	180.08	164.983	-1.63606	MAP2K4
ENSG00000065600	547.794	984.218	0.912557	TMEM206
ENSG00000065613	1114.62	1799.73	0.387105	SLK
ENSG00000065615	197.265	241.144	0.142625	CYB5R4
ENSG00000065618	0.997219	0.468488	2.84456	COL17A1
ENSG00000065621	99.3282	65.9429	-1.8622	GSTO2
ENSG00000065665	75.3807	15.1223	-2.07339	SEC61A2
ENSG00000065717	1.61332	0.54861	-3.2075	TLE2
ENSG00000065802	187.323	90.9779	-1.13482	ASB1
ENSG00000065809	677.859	893.224	0.574609	FAM107B
ENSG00000065833	573.848	866.246	0.421522	ME1
ENSG00000065882	1453.53	1010.24	-1.35045	TBC1D1
ENSG00000065883	222.079	617.52	1.48346	CDK13
ENSG00000065911	249.394	341.103	0.346072	MTHFD2
ENSG00000065923	240.861	770.462	1.63722	SLC9A7
ENSG00000065970	140.743	244.175	1.08877	FOXJ2
ENSG00000065978	4735.04	7572.58	0.393206	YBX1
ENSG00000065989	602.58	762.785	-0.184321	PDE4A
ENSG00000066027	331.711	208.715	-0.518444	PPP2R5A
ENSG00000066044	198.783	240.28	-0.0142319	ELAVL1
ENSG00000066056	288.286	466.325	0.392829	TIE1
ENSG00000066084	573.683	408.852	-1.31776	DIP2B
ENSG00000066117	255.119	411.312	1.66178	SMARCD1
ENSG00000066135	55.2709	24.5193	-1.02434	KDM4A
ENSG00000066136	1054.3	348.58	-1.38271	NFYC
ENSG00000066185	1.62052	0	-1.90731	ZMYND12
ENSG00000066279	129.606	4.60654	-4.03222	ASPM
ENSG00000066294	8912.98	11795.4	0.189058	CD84
ENSG00000066322	601.461	401.579	-2.04665	ELOVL1
ENSG00000066336	381.234	134.662	-2.0188	SPI1
ENSG00000066379	66.7532	30.8592	-2.10046	ZNRD1
ENSG00000066382	4.1086	4.09799	-0.672224	MPPED2
ENSG00000066405	31.9881	2.85277	-3.55034	CLDN18
ENSG00000066422	459.81	200.902	-1.21342	ZBTB11
ENSG00000066427	157.136	1307.24	0.511857	ATXN3
ENSG00000066455	765.674	349.386	-0.692217	GOLGA5
ENSG00000066468	7.24973	2.45216	-2.00927	FGFR2
ENSG00000066557	135.527	16.4234	-3.82641	LRRC40
ENSG00000066583	41.0984	100.657	-0.552406	ISOC1
ENSG00000066629	8.33621	6.11127	-1.24653	EML1
ENSG00000066651	87.5572	23.146	-2.79193	TRMT11
ENSG00000066654	138.582	64.2189	-1.29517	THUMPD1
ENSG00000066697	260.658	205.726	-1.34018	MSANTD3
ENSG00000066739	438.497	433.7	0.0592361	ATG2B
ENSG00000066777	1472.26	646.738	-1.5424	ARFGEF1
ENSG00000066827	70.9471	91.8017	-0.427711	ZFAT
ENSG00000066855	170.082	47.8261	-2.68306	MTFR1
ENSG00000066923	45.8691	6.44222	-1.09551	STAG3
ENSG00000066926	83.6674	185.255	-0.684171	FECH
ENSG00000066933	220.679	344.751	0.975274	MYO9A
ENSG00000067048	213.216	253.365	-0.0425541	DDX3Y
ENSG00000067057	155.207	75.9169	-2.37779	PFKP
ENSG00000067064	744.922	704.377	-0.135195	IDI1
ENSG00000067066	649.272	2462.77	0.785295	SP100
ENSG00000067082	1289.29	2113.46	0.748673	KLF6
ENSG00000067113	0	0.987498	3.20218	PPAP2A
ENSG00000067141	1.71642	8.41187	0.549525	NEO1
ENSG00000067167	933.559	1118.21	-0.931129	TRAM1
ENSG00000067177	44.6761	22.1238	-2.39514	PHKA1
ENSG00000067182	719.374	334.055	-1.64388	TNFRSF1A
ENSG00000067191	0.486157	14.7027	3.45097	CACNB1
ENSG00000067208	462.746	524.344	-0.534776	EVI5
ENSG00000067221	12.6401	7.50627	1.94226	STOML1
ENSG00000067225	9585.43	31049.6	1.28837	PKM
ENSG00000067248	260.314	141.433	-1.73356	DHX29
ENSG00000067334	720.026	937.217	0.324288	DNTTIP2
ENSG00000067365	51.1372	34.1235	-4.64907	METTL22
ENSG00000067369	1141.98	187.682	-2.24509	TP53BP1
ENSG00000067533	146.394	67.0468	-2.53809	RRP15
ENSG00000067560	6256.42	5390.38	-0.452791	RHOA
ENSG00000067596	483.143	264.58	-1.8351	DHX8
ENSG00000067606	14.2693	0.329166	-5.34656	PRKCZ
ENSG00000067646	86.4655	81.4195	-0.308553	ZFY
ENSG00000067704	923.311	1416.68	0.013473	IARS2
ENSG00000067715	0	2.41388	3.5054	SYT1
ENSG00000067798	156.708	568.47	1.12639	NAV3
ENSG00000067829	499.243	1619.64	1.20762	IDH3G
ENSG00000067836	26.9589	67.2498	-0.00323756	ROGDI
ENSG00000067842	0	0	#N/A	ATP2B3
ENSG00000067900	3781.04	9705.57	0.566044	ROCK1
ENSG00000067955	154.444	107.276	-0.801288	CBFB
ENSG00000067992	132.142	64.3458	-4.21178	PDK3
ENSG00000068001	352.25	455.68	1.11975	HYAL2
ENSG00000068024	167.611	171.576	-0.305038	HDAC4
ENSG00000068028	66.1352	27.1013	-3.9753	RASSF1
ENSG00000068079	5.63584	376.852	4.4145	IFI35
ENSG00000068097	42.1149	243.395	2.83618	HEATR6
ENSG00000068120	481.344	718.998	-0.686408	COASY
ENSG00000068137	8.93737	3.26005	0.061149	PLEKHH3
ENSG00000068305	1678.7	1049.16	-0.536805	MEF2A
ENSG00000068308	491.383	236.803	-2.15278	OTUD5
ENSG00000068323	192.311	141.548	-1.41996	TFE3
ENSG00000068354	165.539	156.332	-1.16817	TBC1D25
ENSG00000068366	1420.31	2018	0.248661	ACSL4
ENSG00000068383	2.53914	13.825	-2.60714	INPP5A
ENSG00000068394	188.075	32.3415	-3.20724	GPKOW
ENSG00000068400	405.074	78.1352	-2.73042	GRIPAP1
ENSG00000068438	44.488	74.3594	-0.202716	FTSJ1
ENSG00000068489	76.8357	52.8219	-0.917923	PRR11
ENSG00000068615	2.99125	39.5863	4.03914	REEP1
ENSG00000068650	1600.87	908.6	-1.14396	ATP11A
ENSG00000068654	676.221	1020.55	0.556658	POLR1A
ENSG00000068697	2244.81	1548.37	-0.503624	LAPTM4A
ENSG00000068724	286.569	220.475	-0.705292	TTC7A
ENSG00000068745	123.383	401.952	0.495211	IP6K2
ENSG00000068781	0	27.211	6.00048	STON1-GTF2A1L
ENSG00000068784	119.332	163.003	-0.917393	SRBD1
ENSG00000068793	2046.39	1540.16	-0.860748	CYFIP1
ENSG00000068796	587.656	630.864	-0.00720597	KIF2A
ENSG00000068878	903.097	840.15	-0.173584	PSME4
ENSG00000068885	12.2527	36.3814	1.05963	IFT80
ENSG00000068903	114.245	95.3056	-0.483047	SIRT2
ENSG00000068912	267.917	2506.03	0.937943	ERLEC1
ENSG00000068971	7.3758	141.912	4.75635	PPP2R5B
ENSG00000068976	4.93921	6.06771	0.352095	PYGM
ENSG00000069011	2.26264	4.4986	-3.08826	PITX1
ENSG00000069020	66.9702	36.929	-1.77759	MAST4
ENSG00000069122	0.648209	3.18194	1.60375	GPR116
ENSG00000069248	125.097	47.4257	-2.32523	NUP133
ENSG00000069275	854.857	588.814	-0.555618	NUCKS1
ENSG00000069329	1171.18	3458.35	0.841508	VPS35
ENSG00000069345	654.645	220.469	-2.04346	DNAJA2
ENSG00000069399	246.927	122.808	-1.98754	BCL3
ENSG00000069424	2709.03	2636.23	-0.0858678	KCNAB2
ENSG00000069431	74.9226	53.7359	-0.532325	ABCC9
ENSG00000069482	2005.56	2481.95	0.161601	GAL
ENSG00000069493	119.051	112.72	-1.30975	CLEC2D
ENSG00000069509	73.1482	101.251	-0.505692	FUNDC1
ENSG00000069667	25.3844	22.1238	-1.51072	RORA
ENSG00000069696	0	0	#N/A	DRD4
ENSG00000069702	5.38302	5.26746	0.241698	TGFBR3
ENSG00000069712	19.9026	27.0521	0.313346	KIAA1107
ENSG00000069812	98.7694	132.09	-0.397769	HES2
ENSG00000069849	1682.8	1526.81	-0.651236	ATP1B3
ENSG00000069869	30.8925	90.9067	1.41282	NEDD4
ENSG00000069943	110.092	438.993	1.40601	PIGB
ENSG00000069956	734.805	331.32	-1.24357	MAPK6
ENSG00000069966	46.2992	20.2419	-0.964012	GNB5
ENSG00000069974	197.276	80.3744	-2.66312	RAB27A
ENSG00000069998	149.723	39.7546	-3.75634	CECR5
ENSG00000070010	280.216	894.315	0.657714	UFD1L
ENSG00000070018	0	0.219444	2.60275	LRP6
ENSG00000070019	24.2966	13.3945	-3.47133	GUCY2C
ENSG00000070047	217.699	100.398	-2.16749	PHRF1
ENSG00000070061	454.558	253.376	-0.90736	IKBKAP
ENSG00000070081	158.729	114.389	-0.664158	NUCB2
ENSG00000070087	1.62052	15.1605	3.8412	PFN2
ENSG00000070159	6.65715	194.821	1.42784	PTPN3
ENSG00000070182	2.85799	7.02146	2.61085	SPTB
ENSG00000070190	131.11	124.498	-0.379742	DAPP1
ENSG00000070214	1540.64	1061.99	-0.549699	SLC44A1
ENSG00000070269	63.875	145.927	0.286033	TMEM260
ENSG00000070366	251.687	177.54	-0.705056	SMG6
ENSG00000070367	522.441	601.23	0.226383	EXOC5
ENSG00000070371	0.324105	2.56648	3.15879	CLTCL1
ENSG00000070388	5.29957	5.38328	-0.753744	FGF22
ENSG00000070404	9.56109	0.936977	0.78984	FSTL3
ENSG00000070413	69.3852	107.021	-0.350242	DGCR2
ENSG00000070423	4.33832	1.49605	-2.28319	RNF126
ENSG00000070444	95.7755	39.2375	-1.25066	MNT
ENSG00000070476	138.568	149.859	-0.130442	ZXDC
ENSG00000070495	361.906	72.134	-2.56954	JMJD6
ENSG00000070501	16.6316	19.8123	0.243711	POLB
ENSG00000070540	200.18	1612.41	2.72588	WIPI1
ENSG00000070601	7.02014	2.96531	-1.81916	FRMPD1
ENSG00000070610	120.335	87.752	-1.74124	GBA2
ENSG00000070614	3109.44	460.014	-3.53685	NDST1
ENSG00000070669	14.5896	46.401	0.461888	ASNS
ENSG00000070718	140.482	79.7476	1.01511	AP3M2
ENSG00000070731	55.6892	16.7541	-3.27668	ST6GALNAC2
ENSG00000070756	6992.31	7677.46	0.143825	PABPC1
ENSG00000070759	12.9487	52.2389	1.826	TESK2
ENSG00000070761	100.36	52.4571	-1.83878	C16orf80
ENSG00000070770	900.058	1010.12	0.291536	CSNK2A2
ENSG00000070778	77.3547	23.9194	-2.51906	PTPN21
ENSG00000070785	128.349	148.141	0.377705	EIF2B3
ENSG00000070814	54.015	116.78	-0.83598	TCOF1
ENSG00000070831	1175.32	1508.57	0.478603	CDC42
ENSG00000070882	325.222	308.003	-0.172865	OSBPL3
ENSG00000070950	104.566	36.6195	-0.465157	RAD18
ENSG00000070961	581.597	3232.48	1.00827	ATP2B1
ENSG00000071051	277.062	1000.48	0.128922	NCK2
ENSG00000071054	749.724	2248.12	1.30025	MAP4K4
ENSG00000071073	119.621	92.3268	-1.33001	MGAT4A
ENSG00000071082	1683.32	2357.32	0.331219	RPL31
ENSG00000071127	2216.2	1335.08	-1.64322	WDR1
ENSG00000071189	578.877	748.131	0.0354811	SNX13
ENSG00000071205	533.767	291.782	-1.81	ARHGAP10
ENSG00000071242	869.247	811.38	-0.866455	RPS6KA2
ENSG00000071243	14.0986	145.071	3.41936	ING3
ENSG00000071246	368.036	142.355	-2.1057	VASH1
ENSG00000071282	0	0	#N/A	LMCD1
ENSG00000071462	16.4947	25.3037	-0.857004	WBSCR22
ENSG00000071537	2743.47	2109.53	-0.425821	SEL1L
ENSG00000071539	57.7416	18.752	-2.14502	TRIP13
ENSG00000071553	3511.39	4145.25	0.250012	ATP6AP1
ENSG00000071564	260.182	134.121	-1.8329	TCF3
ENSG00000071626	93.2442	120.375	0.210135	DAZAP1
ENSG00000071655	81.7609	129.757	-0.233988	MBD3
ENSG00000071794	125.419	110.209	-1.38139	HLTF
ENSG00000071859	516.848	1357.24	1.2042	FAM50A
ENSG00000071889	108.974	75.2012	-0.742241	FAM3A
ENSG00000071894	194.865	1474.92	2.64196	CPSF1
ENSG00000071909	6.94056	8.24146	0.490657	MYO3B
ENSG00000071967	1181.76	552.81	-1.78521	CYBRD1
ENSG00000071994	153.939	292.649	0.983902	PDCD2
ENSG00000072042	485.809	1079.67	0.590736	RDH11
ENSG00000072062	185.362	449.149	1.41328	PRKACA
ENSG00000072071	215.632	119.095	-2.01559	LPHN1
ENSG00000072080	3.16355	3.49559	-0.168856	SPP2
ENSG00000072110	4951.68	6547.06	0.119401	ACTN1
ENSG00000072121	2326.89	1984.42	-0.299948	ZFYVE26
ENSG00000072134	144.424	310.023	0.777263	EPN2
ENSG00000072135	437.04	672.547	0.164761	PTPN18
ENSG00000072163	7.45441	9.57541	1.9503	LIMS2
ENSG00000072201	0.324105	0	-1.52512	LNX1
ENSG00000072210	1820.94	1644.31	-0.10579	ALDH3A2
ENSG00000072274	15071.5	14684.4	-0.0310809	TFRC
ENSG00000072310	72.9426	24.6959	-1.88971	SREBF1
ENSG00000072315	0.486157	0.109722	-0.491628	TRPC5
ENSG00000072364	3412.5	6586.99	0.564571	AFF4
ENSG00000072401	40.5925	141.607	1.51488	UBE2D1
ENSG00000072415	845.345	240.547	-0.861482	MPP5
ENSG00000072422	2.91694	7.89998	1.24488	RHOBTB1
ENSG00000072501	1547.53	568.301	-2.0984	SMC1A
ENSG00000072506	22.6433	95.9137	0.88129	HSD17B10
ENSG00000072518	173.224	179.439	-0.800343	MARK2
ENSG00000072571	28.5506	14.6625	-0.0419581	HMMR
ENSG00000072609	349.68	1241.23	1.26675	CHFR
ENSG00000072682	245.468	67.9468	-2.05221	P4HA2
ENSG00000072694	188.302	155.403	-1.43981	FCGR2B
ENSG00000072736	1067.3	1120.97	-0.0465117	NFATC3
ENSG00000072756	55.0752	36.4543	-0.67913	TRNT1
ENSG00000072778	2672.43	2778.47	-0.235932	ACADVL
ENSG00000072786	1270.54	703.795	-1.06899	STK10
ENSG00000072803	658.3	490.954	-0.514373	FBXW11
ENSG00000072818	155.618	26.2751	-2.96551	ACAP1
ENSG00000072832	15.8894	15.1845	0.190503	CRMP1
ENSG00000072840	17.1546	11.6652	-1.26844	EVC
ENSG00000072849	140.822	37.4383	-2.35088	DERL2
ENSG00000072858	12.7382	8.23427	-1.322	SIDT1
ENSG00000072864	1010.63	266.874	-1.33217	NDE1
ENSG00000072952	0.956814	14.6572	3.60132	MRVI1
ENSG00000072954	4.71377	3.81935	-1.10954	TMEM38A
ENSG00000072958	272.218	1426.63	0.278471	AP1M1
ENSG00000073008	194.847	342.005	-0.0655545	PVR
ENSG00000073009	36.6683	57.2505	0.394934	IKBKG
ENSG00000073050	269.688	201.063	-2.38304	XRCC1
ENSG00000073060	1387.49	1284.98	0.542453	SCARB1
ENSG00000073111	164.756	46.539	-1.74709	MCM2
ENSG00000073146	9.64465	3.47668	-1.52315	MOV10L1
ENSG00000073150	37.452	6.27841	-2.95774	PANX2
ENSG00000073169	109.415	35.4923	-1.2714	SELO
ENSG00000073282	4.22497	1338.95	1.58281	TP63
ENSG00000073331	633.19	2173.62	0.777767	ALPK1
ENSG00000073350	4.34731	4.03857	-0.555353	LLGL2
ENSG00000073417	1080.06	4271.55	0.884515	PDE8A
ENSG00000073464	0	0	#N/A	CLCN4
ENSG00000073536	19.6198	29.7765	0.0661482	NLE1
ENSG00000073578	700.693	299.159	-1.85154	SDHA
ENSG00000073584	127.283	65.1379	-1.48427	SMARCE1
ENSG00000073605	25.943	54.1923	0.905885	GSDMB
ENSG00000073614	577.64	2477.21	0.688813	KDM5A
ENSG00000073711	990.108	591.122	-1.80105	PPP2R3A
ENSG00000073712	89.9614	37.3464	-0.412512	FERMT2
ENSG00000073734	0	0	#N/A	ABCB11
ENSG00000073737	1210.59	519.699	-1.34394	DHRS9
ENSG00000073756	6.57039	134.501	3.99093	PTGS2
ENSG00000073792	170.247	152.287	0.454313	IGF2BP2
ENSG00000073803	117.343	26.5806	-2.29722	MAP3K13
ENSG00000073849	310.958	127.845	-0.686381	ST6GAL1
ENSG00000073861	0	0	#N/A	TBX21
ENSG00000073910	408.048	277.937	-1.68636	FRY
ENSG00000073921	2462.35	2384.45	-0.0174857	PICALM
ENSG00000073969	1985.37	2604.54	-0.270962	NSF
ENSG00000074054	897.346	900.927	-1.27457	CLASP1
ENSG00000074071	298.545	271.495	-1.14725	MRPS34
ENSG00000074181	234.84	263.863	0.758145	NOTCH3
ENSG00000074201	285.884	117.983	-2.40061	CLNS1A
ENSG00000074266	70.4593	122.96	-0.476891	EED
ENSG00000074319	288.251	138.507	-2.37581	TSG101
ENSG00000074356	192.41	172.736	-1.08201	C17orf85
ENSG00000074370	298.895	587.061	1.14342	ATP2A3
ENSG00000074410	1.60087	1.36236	0.71739	CA12
ENSG00000074416	4332.19	7155.86	0.609574	MGLL
ENSG00000074582	69.8181	19.7043	-2.3603	BCS1L
ENSG00000074590	0.142401	0	-1.35829	NUAK1
ENSG00000074603	437.243	282.155	-0.172542	DPP8
ENSG00000074621	46.2691	159.924	0.622051	SLC24A1
ENSG00000074657	261.731	74.472	-2.3444	ZNF532
ENSG00000074660	48.4844	545.352	1.1019	SCARF1
ENSG00000074695	903.359	2285.23	0.372337	LMAN1
ENSG00000074696	2805.01	822.686	-1.65012	PTPLAD1
ENSG00000074706	2.61733	13.5996	1.84424	IPCEF1
ENSG00000074755	1294.24	3356.02	0.753967	ZZEF1
ENSG00000074800	2304.45	2340.53	0.253238	ENO1
ENSG00000074842	265.34	241.749	-1.19793	C19orf10
ENSG00000074855	31.1168	170.715	0.105871	ANO8
ENSG00000074935	49.9826	6.76351	-2.64431	TUBE1
ENSG00000074964	132.619	86.5892	-0.99572	ARHGEF10L
ENSG00000074966	10.0728	80.0886	0.0643723	TXK
ENSG00000075073	3.27454	12.9774	2.24813	TACR2
ENSG00000075089	36.2754	19.2377	-0.978284	ACTR6
ENSG00000075131	30.2548	24.9554	-1.11125	TIPIN
ENSG00000075142	633.394	182.985	-0.728603	SRI
ENSG00000075151	2895.62	4460.83	0.310127	EIF4G3
ENSG00000075188	56.5782	22.3108	-0.652427	NUP37
ENSG00000075213	77.5928	148.73	0.832048	SEMA3A
ENSG00000075218	5.48818	4.3494	-0.393481	GTSE1
ENSG00000075223	813.498	326.606	-2.39741	SEMA3C
ENSG00000075234	108.775	80.9821	-1.95706	TTC38
ENSG00000075239	520.421	228.611	-2.10729	ACAT1
ENSG00000075240	25.3842	21.6448	-1.60008	GRAMD4
ENSG00000075275	358.379	361.892	-0.0359991	CELSR1
ENSG00000075292	1856.9	1138.38	-0.9207	ZNF638
ENSG00000075303	217.01	128.248	-1.0755	SLC25A40
ENSG00000075336	95.4643	78.6362	-3.43062	TIMM21
ENSG00000075340	57.8933	174.656	0.213464	ADD2
ENSG00000075391	1791.7	3373.36	0.682404	RASAL2
ENSG00000075399	19.345	14.5129	-1.39423	VPS9D1
ENSG00000075407	691.4	350.245	-1.00992	ZNF37A
ENSG00000075413	698.936	565.444	-1.00153	MARK3
ENSG00000075415	1262.52	2064.51	0.689657	SLC25A3
ENSG00000075420	2652.98	1867.22	-0.606042	FNDC3B
ENSG00000075426	740.976	506.56	-0.552176	FOSL2
ENSG00000075539	686.508	1130	0.257718	FRYL
ENSG00000075568	2979.76	2560.66	-0.354378	TMEM131
ENSG00000075618	375.306	112.96	-1.39269	FSCN1
ENSG00000075624	59908.9	50739.2	-0.245023	ACTB
ENSG00000075643	21.7439	22.6376	0.253566	MOCOS
ENSG00000075651	997.031	916.4	-0.0115353	PLD1
ENSG00000075702	20.4543	15.8575	-0.105454	WDR62
ENSG00000075711	277.27	717.401	1.23007	DLG1
ENSG00000075785	14067.7	26829.1	0.649329	RAB7A
ENSG00000075790	224.329	376.031	0.97354	BCAP29
ENSG00000075826	94.993	89.7125	-5.69036	SEC31B
ENSG00000075856	459.482	284.01	-1.37495	SART3
ENSG00000075884	184.128	262.482	0.633067	ARHGAP15
ENSG00000075914	288.955	102.46	-1.34303	EXOSC7
ENSG00000075945	58.7334	3853.26	3.83577	KIFAP3
ENSG00000075975	205.972	162.146	-1.42122	MKRN2
ENSG00000076003	524.849	428.728	0.0860169	MCM6
ENSG00000076043	133.124	54.4176	-2.18104	REXO2
ENSG00000076053	86.609	36.5562	-1.32493	RBM7
ENSG00000076067	167.853	26.5744	-4.15439	RBMS2
ENSG00000076108	1120.53	763.113	-1.42644	BAZ2A
ENSG00000076201	362.507	400.619	0.501271	PTPN23
ENSG00000076242	535.688	144.645	-2.81401	MLH1
ENSG00000076248	128.145	451.973	1.09431	UNG
ENSG00000076258	40.3307	18.9243	-1.61769	FMO4
ENSG00000076321	260.555	109.568	-0.000492606	KLHL20
ENSG00000076351	4.18305	13.8646	2.17845	SLC46A1
ENSG00000076356	68.6905	68.0705	-3.24918	PLXNA2
ENSG00000076382	84.602	8.7969	-4.24897	SPAG5
ENSG00000076513	916.608	596.412	-0.555622	ANKRD13A
ENSG00000076554	54.6629	14.0636	-3.60875	TPD52
ENSG00000076555	87.1513	37.1315	-0.997889	ACACB
ENSG00000076604	55.0081	5.18653	-3.75584	TRAF4
ENSG00000076641	223.025	450.823	0.661909	PAG1
ENSG00000076650	184.705	147.16	-0.011018	GPATCH1
ENSG00000076662	9.94511	0.109722	-5.45091	ICAM3
ENSG00000076685	205.082	86.1444	-1.95483	NT5C2
ENSG00000076706	4.21101	15.2089	2.03889	MCAM
ENSG00000076716	3419.35	9017.64	0.707777	GPC4
ENSG00000076770	535.523	1996.9	0.914088	MBNL3
ENSG00000076864	6.13944	39.724	1.49506	RAP1GAP
ENSG00000076924	137.802	17.8827	-3.60592	XAB2
ENSG00000076928	298.401	60.1073	-2.97134	ARHGEF1
ENSG00000076944	327.362	623.249	0.032483	STXBP2
ENSG00000076984	105.29	40.5183	-2.32383	MAP2K7
ENSG00000077009	0.648209	8.11943	2.49538	NMRK2
ENSG00000077044	9.52704	10.0143	-0.970498	DGKD
ENSG00000077063	20.7427	0	-4.17467	CTTNBP2
ENSG00000077092	8.36887	0	-7.5787	RARB
ENSG00000077097	675.97	293.911	-2.34301	TOP2B
ENSG00000077147	444.209	315.72	-0.698499	TM9SF3
ENSG00000077150	65.4653	65.4286	-0.406	NFKB2
ENSG00000077152	79.2073	2.87191	-4.33735	UBE2T
ENSG00000077157	371.17	12850	1.21008	PPP1R12B
ENSG00000077232	735.438	1050.22	0.310739	DNAJC10
ENSG00000077235	858.018	271.517	-1.97004	GTF3C1
ENSG00000077238	378.011	7860.17	2.8958	IL4R
ENSG00000077254	838.125	431.637	-0.564534	USP33
ENSG00000077264	4.46301	2.44348	-1.23297	PAK3
ENSG00000077274	0	0	#N/A	CAPN6
ENSG00000077312	29.796	38.0223	-0.799209	SNRPA
ENSG00000077327	1.94947	0.591488	-2.4849	SPAG6
ENSG00000077348	7.85173	0.658332	-0.684216	EXOSC5
ENSG00000077380	462.957	1574.71	1.28728	DYNC1I2
ENSG00000077420	434.751	252.635	-1.99252	APBB1IP
ENSG00000077454	190.267	224.053	-0.31691	LRCH4
ENSG00000077458	4.25902	5.35546	0.747082	FAM76B
ENSG00000077463	9.78108	9.04928	-1.00861	SIRT6
ENSG00000077514	109.488	137.055	-1.32122	POLD3
ENSG00000077549	1204.18	876.058	-1.00487	CAPZB
ENSG00000077585	578.497	511.122	-1.34853	GPR137B
ENSG00000077616	2.56323	0	-2.38461	NAALAD2
ENSG00000077684	56.7454	219.436	1.42974	JADE1
ENSG00000077713	364.521	588.892	0.683774	SLC25A43
ENSG00000077721	574.867	856.803	0.519158	UBE2A
ENSG00000077782	1396.68	1596.54	0.0887882	FGFR1
ENSG00000077800	0.810262	2.30416	1.2187	FKBP6
ENSG00000077809	1866.14	1498.91	-0.250358	GTF2I
ENSG00000077935	0.486157	0	-1.6533	SMC1B
ENSG00000077942	4.38787	34.6631	4.26345	FBLN1
ENSG00000077943	3.49139	5.46013	1.24723	ITGA8
ENSG00000077984	16.2665	1.31666	-4.76878	CST7
ENSG00000078018	10.4708	0	-3.60308	MAP2
ENSG00000078043	456.433	148.361	-2.41362	PIAS2
ENSG00000078053	6.64415	0.647871	0.804222	AMPH
ENSG00000078061	449.245	252.045	-0.896421	ARAF
ENSG00000078070	104.252	196.437	0.893937	MCCC1
ENSG00000078081	1.11472	1.38632	0.575624	LAMP3
ENSG00000078114	0	0.219444	2.60275	NEBL
ENSG00000078124	1129.23	770.836	-0.788547	ACER3
ENSG00000078140	700.687	4216.44	1.8708	UBE2K
ENSG00000078142	715.101	360.541	-1.35725	PIK3C3
ENSG00000078177	164.389	110.821	-0.981669	N4BP2
ENSG00000078237	360.128	1407.98	1.02614	C12orf5
ENSG00000078246	167.276	79.7655	-1.64955	TULP3
ENSG00000078269	797.535	461.254	-1.87342	SYNJ2
ENSG00000078295	17.6568	13.4048	-0.40127	ADCY2
ENSG00000078304	1182.35	621.844	-1.3269	PPP2R5C
ENSG00000078369	5683.85	3751.59	-0.513247	GNB1
ENSG00000078401	0	0	#N/A	EDN1
ENSG00000078403	975.39	499.72	-0.785215	MLLT10
ENSG00000078487	60.5091	891.024	3.64117	ZCWPW1
ENSG00000078618	2049.96	979.877	-1.77756	NRD1
ENSG00000078668	481.474	548.61	0.170396	VDAC3
ENSG00000078674	2854.67	1843.36	-0.627186	PCM1
ENSG00000078687	3.0873	9.44772	2.76671	TNRC6C
ENSG00000078699	290.355	124.507	-2.13754	CBFA2T2
ENSG00000078747	895.077	975.052	0.129286	ITCH
ENSG00000078795	15.7708	20.0088	0.177114	PKD2L2
ENSG00000078804	394.2	222.227	-1.73806	TP53INP2
ENSG00000078808	162.262	248.299	-0.439182	SDF4
ENSG00000078814	9.28347	3.69152	-1.46335	MYH7B
ENSG00000078900	0	0.438888	2.8968	TP73
ENSG00000078902	178.607	223.984	-0.890165	TOLLIP
ENSG00000078967	307.388	169.888	-0.836471	UBE2D4
ENSG00000079101	0.965116	0.109722	-3.45945	CLUL1
ENSG00000079102	0.284803	0	-1.68463	RUNX1T1
ENSG00000079112	4.27135	1.44553	-1.71284	CDH17
ENSG00000079134	124.737	38.5431	-1.4434	THOC1
ENSG00000079150	0.308605	1.53611	-1.58725	FKBP7
ENSG00000079156	0.451006	0.770871	1.48361	OSBPL6
ENSG00000079215	3286.42	7674.27	0.960628	SLC1A3
ENSG00000079246	1867.27	1150.47	-1.58019	XRCC5
ENSG00000079257	435.198	560.904	-0.268221	LXN
ENSG00000079263	39.4484	124.494	0.248019	SP140
ENSG00000079277	642.981	740.268	0.0922301	MKNK1
ENSG00000079308	1959.2	1505.79	-0.182507	TNS1
ENSG00000079313	15.9351	12.7188	-1.51122	REXO1
ENSG00000079332	808.39	1123.55	0.264538	SAR1A
ENSG00000079335	43.2594	7.02221	-6.11636	CDC14A
ENSG00000079337	73.5655	717.257	0.657186	RAPGEF3
ENSG00000079385	3.59449	19.6811	2.9373	CEACAM1
ENSG00000079387	210.985	198.585	-0.184153	SENP1
ENSG00000079393	38.0254	47.9202	-0.15303	DUSP13
ENSG00000079432	277.782	539.259	0.774137	CIC
ENSG00000079435	0	0	#N/A	LIPE
ENSG00000079459	679.332	1079.9	-0.910358	FDFT1
ENSG00000079462	18.5166	49.7292	-2.24975	PAFAH1B3
ENSG00000079482	265.304	640.632	-0.0274947	OPHN1
ENSG00000079616	79.3517	44.3661	-0.63645	KIF22
ENSG00000079691	233.539	495.305	-0.390575	LRRC16A
ENSG00000079739	183.014	505.534	-0.488434	PGM1
ENSG00000079785	530.693	864.584	0.515216	DDX1
ENSG00000079805	876.224	641.963	-0.967201	DNM2
ENSG00000079819	605	767.298	0.544266	EPB41L2
ENSG00000079950	761.367	1712.16	1.11863	STX7
ENSG00000079974	96.7143	85.999	-0.759793	RABL2B
ENSG00000079999	85.3255	89.1125	-0.999409	KEAP1
ENSG00000080007	0	19.5476	8.47812	DDX43
ENSG00000080189	124.042	75.4171	-1.39286	SLC35C2
ENSG00000080200	139.598	57.6352	-2.0243	CRYBG3
ENSG00000080298	257.724	55.7865	-3.20432	RFX3
ENSG00000080345	380.809	592.277	0.605254	RIF1
ENSG00000080371	291.789	493.776	0.882664	RAB21
ENSG00000080503	642.705	185.376	-2.46475	SMARCA2
ENSG00000080511	0	0.658332	3.05609	RDH8
ENSG00000080546	314.87	105.835	-4.22794	SESN1
ENSG00000080561	81.4663	201.552	0.57251	MID2
ENSG00000080573	33.686	8.21869	-1.59949	COL5A3
ENSG00000080603	1607.12	6198.51	1.24826	SRCAP
ENSG00000080608	103.1	52.9432	-1.95701	KIAA0020
ENSG00000080618	3.2618	70.8563	-3.75173	CPB2
ENSG00000080709	14.2913	18.5647	0.446089	KCNN2
ENSG00000080802	365.914	373.738	0.353482	CNOT4
ENSG00000080815	995.613	2814.89	0.849584	PSEN1
ENSG00000080819	48.3345	40.3964	-0.651515	CPOX
ENSG00000080822	521.64	472.92	-1.56814	CLDND1
ENSG00000080823	9.64149	7.37897	0.399749	MOK
ENSG00000080824	9211.5	13350.1	0.455045	HSP90AA1
ENSG00000080839	130.537	216.061	-0.546745	RBL1
ENSG00000080845	334.805	350.63	0.126057	DLGAP4
ENSG00000080986	8.11936	14.5789	0.734952	NDC80
ENSG00000081014	597.784	99.6881	-4.39768	AP4E1
ENSG00000081019	115.453	269.561	0.678721	RSBN1
ENSG00000081026	3.24935	53.0422	2.52821	MAGI3
ENSG00000081041	0.324105	11.4006	4.91427	CXCL2
ENSG00000081052	0.486157	0	-1.6533	COL4A4
ENSG00000081059	10.7337	16.3085	-0.204131	TCF7
ENSG00000081087	585.84	1663.99	0.637526	OSTM1
ENSG00000081138	8.74861	11.2707	-0.658532	CDH7
ENSG00000081148	11.4468	36.629	5.063	IMPG2
ENSG00000081154	122.031	104.012	-1.06705	PCNP
ENSG00000081177	181.72	209.262	-0.845982	EXD2
ENSG00000081181	28.0847	64.9857	-0.778278	ARG2
ENSG00000081189	52.3465	19.6402	-3.87126	MEF2C
ENSG00000081237	3913.61	7967.5	0.383991	PTPRC
ENSG00000081307	222.279	73.321	-2.65288	UBA5
ENSG00000081320	81.8246	45.3691	-1.23622	STK17B
ENSG00000081377	9.53009	4.05793	-0.864797	CDC14B
ENSG00000081386	163.798	118.086	-1.45825	ZNF510
ENSG00000081479	0	0	#N/A	LRP2
ENSG00000081665	103.863	497.979	0.503634	ZNF506
ENSG00000081692	18.7547	4.4986	-4.61455	JMJD4
ENSG00000081721	23.8892	57.773	0.295119	DUSP12
ENSG00000081760	70.3073	106.966	0.0467884	AACS
ENSG00000081791	141.168	140.751	0.00270954	KIAA0141
ENSG00000081870	162.446	40.6049	-1.25647	HSPB11
ENSG00000081913	127.29	131.014	-0.0047449	PHLPP1
ENSG00000081923	55.1715	9.41776	-2.28342	ATP8B1
ENSG00000081985	9.46113	0.54861	-2.11017	IL12RB2
ENSG00000082014	0.162052	1.86527	2.15662	SMARCD3
ENSG00000082068	33.8579	46.3745	1.14565	WDR70
ENSG00000082074	1681.74	2724.59	0.532244	FYB
ENSG00000082146	279.419	1045.37	1.09043	STRADB
ENSG00000082153	604.719	1430.56	0.508484	BZW1
ENSG00000082196	0	0	#N/A	C1QTNF3
ENSG00000082212	1780.15	3280.53	0.224279	ME2
ENSG00000082213	252.257	190.585	-1.40707	C5orf22
ENSG00000082258	221.1	787.012	1.36972	CCNT2
ENSG00000082269	195.95	199.143	-0.87833	FAM135A
ENSG00000082293	0.446855	0.57821	0.626535	COL19A1
ENSG00000082397	1278.43	578.183	-2.46118	EPB41L3
ENSG00000082438	12.7793	7.94085	-0.684239	COBLL1
ENSG00000082512	86.1009	42.9583	-1.52444	TRAF5
ENSG00000082515	96.7527	32.2182	-4.78293	MRPL22
ENSG00000082516	92.9035	41.1382	-2.17375	GEMIN5
ENSG00000082641	950.763	691.93	-1.5681	NFE2L1
ENSG00000082701	1299.04	1297.44	-0.387409	GSK3B
ENSG00000082781	1459.49	8751.97	0.970343	ITGB5
ENSG00000082805	1288.76	832.231	-0.782727	ERC1
ENSG00000082898	768.874	598.776	-0.876479	XPO1
ENSG00000082996	1539.99	1779.86	0.139097	RNF13
ENSG00000083067	5.03787	1.34626	-2.48806	TRPM3
ENSG00000083093	336.545	330.498	-0.15347	PALB2
ENSG00000083097	168.331	1194.09	1.32574	DOPEY1
ENSG00000083099	440.908	419.995	-0.22803	LYRM2
ENSG00000083123	48.9708	98.4498	0.595643	BCKDHB
ENSG00000083168	786.496	7022.23	0.536807	KAT6A
ENSG00000083223	832.577	2264.61	1.19478	ZCCHC6
ENSG00000083290	384.168	80.288	-1.44386	ULK2
ENSG00000083312	2832.16	4347.36	0.332881	TNPO1
ENSG00000083444	964.369	22868.2	2.7548	PLOD1
ENSG00000083454	51.1417	4.02833	-3.73716	P2RX5
ENSG00000083457	337.046	115.145	-1.38788	ITGAE
ENSG00000083520	863.312	372.204	-1.20059	DIS3
ENSG00000083535	209.674	46.9861	-0.8131	PIBF1
ENSG00000083544	3068.09	3459.95	-0.0966918	TDRD3
ENSG00000083635	7.1267	2.52361	-4.84328	NUFIP1
ENSG00000083642	350.768	238.127	-1.62323	PDS5B
ENSG00000083720	2.75489	0.109722	-1.37408	OXCT1
ENSG00000083750	132.226	287.317	0.604128	RRAGB
ENSG00000083799	390.697	945.432	1.48665	CYLD
ENSG00000083807	74.7493	258.208	0.239161	SLC27A5
ENSG00000083812	30.8623	3.5111	-3.35057	ZNF324
ENSG00000083814	6.26176	16.3764	2.34248	ZNF671
ENSG00000083817	0	11.9196	6.40539	ZNF416
ENSG00000083828	63.0925	25.1419	-2.41955	ZNF586
ENSG00000083838	54.9624	8.27203	-0.224874	ZNF446
ENSG00000083844	108.689	37.5823	-3.57921	ZNF264
ENSG00000083845	855.78	796.77	-1.35744	RPS5
ENSG00000083857	32.2841	61.8013	-1.04789	FAT1
ENSG00000083896	185.849	496.91	1.27893	YTHDC1
ENSG00000083937	155.334	73.9484	-1.49314	CHMP2B
ENSG00000084070	303.108	325.229	0.247188	SMAP2
ENSG00000084072	38.3491	105.68	1.83105	PPIE
ENSG00000084073	384.527	309.648	-0.907397	ZMPSTE24
ENSG00000084090	1551.51	1502.64	-0.37385	STARD7
ENSG00000084092	148.146	41.1744	-1.59351	NOA1
ENSG00000084093	621.929	1300.94	0.776922	REST
ENSG00000084110	7.29235	1.43507	1.16586	HAL
ENSG00000084112	529.155	345.003	-1.7396	SSH1
ENSG00000084207	463.045	932.988	1.06314	GSTP1
ENSG00000084234	21607.4	22318.3	0.0305808	APLP2
ENSG00000084444	340.461	51.1152	-3.06227	KIAA1467
ENSG00000084453	13.7337	59.8655	1.87338	SLCO1A2
ENSG00000084463	612.421	481.591	-0.423459	WBP11
ENSG00000084623	710.668	337.22	-1.13264	EIF3I
ENSG00000084652	983.855	1198.6	-0.547259	TXLNA
ENSG00000084676	1186.45	898.214	-1.01083	NCOA1
ENSG00000084693	58.221	68.1402	-0.894309	AGBL5
ENSG00000084710	66.5876	78.6505	-1.00357	EFR3B
ENSG00000084731	166.282	133.331	-1.19256	KIF3C
ENSG00000084733	2181.38	1825.97	-0.486965	RAB10
ENSG00000084754	2621.4	1811.16	-0.597994	HADHA
ENSG00000084764	101.407	29.4152	-2.27751	MAPRE3
ENSG00000084774	296.079	136.522	-2.54253	CAD
ENSG00000085063	2646.32	2574.39	-0.303124	CD59
ENSG00000085117	415.268	1180.11	0.665295	CD82
ENSG00000085185	76.3569	56.5015	-1.7912	BCORL1
ENSG00000085224	1386.51	908.041	-0.632385	ATRX
ENSG00000085231	597.763	289.042	-1.71946	TAF9
ENSG00000085265	13.8276	0.54861	-5.02572	FCN1
ENSG00000085274	40.1846	46.4852	-0.0432022	MYNN
ENSG00000085276	1.93743	0.768054	-3.18552	MECOM
ENSG00000085365	423.935	231.695	-0.951649	SCAMP1
ENSG00000085377	418.934	437.904	-0.0499764	PREP
ENSG00000085382	58.6006	469.517	2.75856	HACE1
ENSG00000085415	601.148	100.236	-2.66019	SEH1L
ENSG00000085433	477.674	509.349	-0.297206	WDR47
ENSG00000085449	1029.53	885.703	-0.252449	WDFY1
ENSG00000085465	32.5389	1.75555	-4.40937	OVGP1
ENSG00000085491	409.046	267.24	-0.764727	SLC25A24
ENSG00000085511	297.308	58.3509	-1.23664	MAP3K4
ENSG00000085514	2692.3	7324.74	0.694407	PILRA
ENSG00000085552	0	0	#N/A	IGSF9
ENSG00000085644	84.5014	72.2163	-0.779551	ZNF213
ENSG00000085662	2386.39	9632.07	1.0874	AKR1B1
ENSG00000085719	432.195	306.415	-1.49884	CPNE3
ENSG00000085721	36.8989	56.1474	-0.523522	RRN3
ENSG00000085733	893.15	2613.08	0.821627	CTTN
ENSG00000085741	0.142401	13.095	3.94857	WNT11
ENSG00000085760	2036.88	1836.67	-0.408464	MTIF2
ENSG00000085788	155.09	74.8956	-0.937409	DDHD2
ENSG00000085831	2.74464	0.727993	-2.10728	TTC39A
ENSG00000085832	976.232	880.147	-0.482144	EPS15
ENSG00000085840	73.1687	6.14265	-4.17517	ORC1
ENSG00000085871	130.114	116.8	-1.00569	MGST2
ENSG00000085872	21.5972	198.266	0.777892	CHERP
ENSG00000085978	65.4654	126.702	0.267824	ATG16L1
ENSG00000085982	157.358	59.9889	-2.16551	USP40
ENSG00000085998	145.613	64.5617	-3.39796	POMGNT1
ENSG00000085999	7.45441	0.768054	-1.37876	RAD54L
ENSG00000086015	664.506	557.948	-0.323874	MAST2
ENSG00000086061	2392.81	3962.96	0.811855	DNAJA1
ENSG00000086062	1286.89	12705.4	2.13408	B4GALT1
ENSG00000086065	226.333	125.035	-1.94855	CHMP5
ENSG00000086102	476.246	509.859	0.146238	NFX1
ENSG00000086159	17.2294	46.44	1.08043	AQP6
ENSG00000086189	142.729	88.3529	-0.956033	DIMT1
ENSG00000086200	204.157	54.4813	-5.49896	IPO11
ENSG00000086232	766.698	575.05	-0.43385	EIF2AK1
ENSG00000086288	0.972314	1.31666	0.687569	NME8
ENSG00000086289	188.781	279.938	0.601156	EPDR1
ENSG00000086300	1722.82	2447.98	0.344669	SNX10
ENSG00000086475	192.168	122.347	-1.79501	SEPHS1
ENSG00000086504	14.1672	16.2057	0.569847	MRPL28
ENSG00000086544	13.6164	5.04721	-2.42052	ITPKC
ENSG00000086570	1.27677	148.82	7.28623	FAT2
ENSG00000086589	163.984	140.393	-1.90569	RBM22
ENSG00000086598	1032.62	1033.9	-0.856549	TMED2
ENSG00000086619	53.5277	42.0458	-0.671444	ERO1LB
ENSG00000086666	194.229	140.561	-0.876499	ZFAND6
ENSG00000086712	114.379	90.4153	0.499529	TXLNG
ENSG00000086730	450.016	253.935	-3.50599	LAT2
ENSG00000086758	2981.44	9261.21	0.891037	HUWE1
ENSG00000086827	224.648	95.7287	-1.13174	ZW10
ENSG00000086848	12.5246	112.269	2.54279	ALG9
ENSG00000087008	66.5566	5971.33	2.52726	ACOX3
ENSG00000087053	526.253	957.766	0.251244	MTMR2
ENSG00000087074	132.489	246.678	-0.371838	PPP1R15A
ENSG00000087076	82.4519	135.735	-0.2862	HSD17B14
ENSG00000087077	492.028	718.284	0.319009	TRIP6
ENSG00000087086	136107	242456	0.910574	FTL
ENSG00000087087	327.214	113.905	-1.9004	SRRT
ENSG00000087088	155.528	73.5872	0.452207	BAX
ENSG00000087095	386.375	288.453	-1.36642	NLK
ENSG00000087111	412.036	618.689	0.155518	PIGS
ENSG00000087116	9.15838	0.963533	-5.58982	ADAMTS2
ENSG00000087152	190.676	207.598	-1.25994	ATXN7L3
ENSG00000087157	66.478	1717.45	1.72899	PGS1
ENSG00000087191	326.29	867.126	1.28655	PSMC5
ENSG00000087206	115.358	87.592	-1.03946	UIMC1
ENSG00000087245	23.3086	105.882	-3.42816	MMP2
ENSG00000087253	1717.33	1623.66	0.000536523	LPCAT2
ENSG00000087263	333.766	114.346	-2.07968	OGFOD1
ENSG00000087266	695.044	861.469	-0.27589	SH3BP2
ENSG00000087269	101.97	80.9928	-0.328414	NOP14
ENSG00000087274	1013.59	712.142	-0.444343	ADD1
ENSG00000087299	52.2704	9.79567	-2.60721	L2HGDH
ENSG00000087301	47.1779	18.4925	-3.52172	TXNDC16
ENSG00000087302	322.599	213.216	-0.844008	C14orf166
ENSG00000087303	32.2348	10.3504	-1.4344	NID2
ENSG00000087338	49.8286	85.0298	-0.51662	GMCL1
ENSG00000087365	923.46	826.152	0.0297544	SF3B2
ENSG00000087448	139.736	100.215	-1.21891	KLHL42
ENSG00000087460	20393.9	41577.7	0.663104	GNAS
ENSG00000087470	602.943	920.933	0.0331721	DNM1L
ENSG00000087495	0.162052	0.109722	0.228331	PHACTR3
ENSG00000087502	233.738	691.609	0.154245	ERGIC2
ENSG00000087510	0	1.64583	3.38583	TFAP2C
ENSG00000087586	214.706	35.6264	-3.40457	AURKA
ENSG00000087589	29.0155	45.7168	-1.12115	CASS4
ENSG00000087842	200.641	172.227	-1.48273	PIR
ENSG00000087884	9.20432	29.106	1.48257	AAMDC
ENSG00000087903	34.6887	69.1325	1.75115	RFX2
ENSG00000087995	18.2567	46.5539	1.20154	METTL2A
ENSG00000088002	0.810262	3.80124	5.11514	SULT2B1
ENSG00000088035	43.8698	44.9543	0.270298	ALG6
ENSG00000088038	129.474	113.251	-0.190291	CNOT3
ENSG00000088053	9.8892	14.7725	0.677742	GP6
ENSG00000088179	93.1188	77.8009	-1.19958	PTPN4
ENSG00000088205	559.831	1887.91	0.530223	DDX18
ENSG00000088247	353.24	350.584	-0.0711987	KHSRP
ENSG00000088256	151.761	49.2908	-1.90891	GNA11
ENSG00000088280	2.04468	1.78515	-1.11419	ASAP3
ENSG00000088298	128.469	86.0405	-1.12033	EDEM2
ENSG00000088305	26.256	0.109722	-3.2914	DNMT3B
ENSG00000088325	99.6063	56.4423	-2.08548	TPX2
ENSG00000088356	79.7287	8.62798	-4.53034	PDRG1
ENSG00000088367	3737.73	3533.21	-0.000477033	EPB41L1
ENSG00000088386	6.5636	6.23122	0.187141	SLC15A1
ENSG00000088387	5.57358	22.8827	1.58456	DOCK9
ENSG00000088448	316.664	386.716	0.434885	ANKRD10
ENSG00000088451	29.9498	7.12147	-3.16381	TGDS
ENSG00000088538	895.904	427.16	-1.2429	DOCK3
ENSG00000088543	39.9739	7.71836	-2.1526	C3orf18
ENSG00000088682	58.131	53.614	-5.12853	COQ9
ENSG00000088726	5.23951	11.4233	-0.315993	TMEM40
ENSG00000088727	0.803063	1.31666	-2.60126	KIF9
ENSG00000088756	9.44193	6.01482	-0.74708	ARHGAP28
ENSG00000088766	146.15	70.6442	-1.13709	CRLS1
ENSG00000088808	47.1211	169.005	0.684941	PPP1R13B
ENSG00000088812	379.909	277.441	-1.42833	ATRN
ENSG00000088826	8.21469	3.85941	-0.324904	SMOX
ENSG00000088827	147.393	3890.43	5.67505	SIGLEC1
ENSG00000088832	2192.28	5133.48	0.567085	FKBP1A
ENSG00000088833	167.977	80.9096	-1.74773	NSFL1C
ENSG00000088836	105.717	18.9712	-3.31185	SLC4A11
ENSG00000088854	801.339	763.562	-0.175577	C20orf194
ENSG00000088876	58.9449	14.6226	-4.84053	ZNF343
ENSG00000088888	575.591	514.752	0.784891	MAVS
ENSG00000088899	15.4239	7.0064	-3.17876	LZTS3
ENSG00000088930	497.858	752.66	0.592459	XRN2
ENSG00000088986	857.069	3194.05	1.08898	DYNLL1
ENSG00000088992	0.324105	0.179383	0.648345	TESC
ENSG00000089006	1409.81	834.189	-0.683006	SNX5
ENSG00000089009	928.991	1239.5	0.312134	RPL6
ENSG00000089022	163.618	90.4137	-4.46968	MAPKAPK5
ENSG00000089041	437.053	519.304	-0.931778	P2RX7
ENSG00000089050	163.035	67.5358	-2.27536	RBBP9
ENSG00000089053	330.081	1102.61	1.38848	ANAPC5
ENSG00000089057	1792.81	1537.72	-1.30678	SLC23A2
ENSG00000089060	240.112	494.452	1.36888	SLC8B1
ENSG00000089063	242.324	151.15	-1.43284	TMEM230
ENSG00000089091	32.1406	16.1376	-1.77181	DZANK1
ENSG00000089094	419.971	320.744	0.0384249	KDM2B
ENSG00000089101	4.75348	15.9097	-0.441316	C20orf26
ENSG00000089123	28.7448	31.3491	-1.54186	TASP1
ENSG00000089127	644.6	1485.15	-1.04271	OAS1
ENSG00000089154	904.904	462.816	-1.69576	GCN1L1
ENSG00000089157	646.913	1419.16	0.76968	RPLP0
ENSG00000089159	1252.94	1583.61	0.494387	PXN
ENSG00000089169	0.466506	16.9286	4.55167	RPH3A
ENSG00000089177	622.785	298.222	-1.64013	KIF16B
ENSG00000089195	82.5254	28.3448	-3.16908	TRMT6
ENSG00000089199	3.7117	2.53228	-0.432286	CHGB
ENSG00000089220	1598.94	701.348	-1.85726	PEBP1
ENSG00000089234	454.511	4647.07	1.12563	BRAP
ENSG00000089248	1042	916.451	-0.19263	ERP29
ENSG00000089250	3.9745	3.68871	-0.855272	NOS1
ENSG00000089280	543.08	281.065	-1.45643	FUS
ENSG00000089289	186.069	181.719	-0.152652	IGBP1
ENSG00000089327	3222.79	1975.07	-1.91899	FXYD5
ENSG00000089335	80.6409	61.9797	-0.452826	ZNF302
ENSG00000089351	543.354	423.404	-1.31016	GRAMD1A
ENSG00000089356	0	13.7152	5.0117	FXYD3
ENSG00000089486	68.1074	28.1271	-1.31356	CDIP1
ENSG00000089505	8.88519	8.77776	-3.62143	CMTM1
ENSG00000089558	1.27677	15.3381	2.70156	KCNH4
ENSG00000089597	787.469	613.372	-0.204447	GANAB
ENSG00000089639	499.134	179.854	-2.00091	GMIP
ENSG00000089682	135.124	881.678	1.6954	RBM41
ENSG00000089685	8.4234	45.0518	1.96101	BIRC5
ENSG00000089692	3.56515	0	-1.99075	LAG3
ENSG00000089693	125.476	319.75	0.273677	MLF2
ENSG00000089723	162.337	223.252	-1.04444	OTUB2
ENSG00000089737	655.395	649.803	-0.780875	DDX24
ENSG00000089775	184.294	75.2842	-1.56514	ZBTB25
ENSG00000089818	573.028	169.966	-3.47578	NECAP1
ENSG00000089820	129.985	40.6975	-2.18827	ARHGAP4
ENSG00000089847	0	0	#N/A	ANKRD24
ENSG00000089876	596.778	347.197	-1.60169	DHX32
ENSG00000089902	554.033	673.507	0.465688	RCOR1
ENSG00000089916	1312.55	817.796	-0.565994	GPATCH2L
ENSG00000090006	8.90568	44.2437	2.3587	LTBP4
ENSG00000090013	394.663	433.231	-1.04746	BLVRB
ENSG00000090020	782.748	1985.6	1.00315	SLC9A1
ENSG00000090054	267.336	145.576	-1.4099	SPTLC1
ENSG00000090060	2382.56	5202.77	0.722604	PAPOLA
ENSG00000090061	815.601	793.661	-0.0820139	CCNK
ENSG00000090097	0	10.8189	7.94407	PCBP4
ENSG00000090104	1192.45	1731.22	0.3348	RGS1
ENSG00000090238	49.4419	34.0636	-1.52207	YPEL3
ENSG00000090263	194.08	31.8766	-2.78682	MRPS33
ENSG00000090266	406.626	429.646	-0.124068	NDUFB2
ENSG00000090273	214.388	156.038	-0.506606	NUDC
ENSG00000090316	283.193	1098.31	0.497691	MAEA
ENSG00000090339	381.45	1005.63	1.26277	ICAM1
ENSG00000090372	368.879	59.4289	-2.55103	STRN4
ENSG00000090376	309.372	112.278	-1.73418	IRAK3
ENSG00000090382	46919.1	77958.1	0.276558	LYZ
ENSG00000090432	242.48	47.1724	-2.93727	MUL1
ENSG00000090447	8.83523	7.71704	-0.879837	TFAP4
ENSG00000090470	110.51	50.77	-1.6845	PDCD7
ENSG00000090487	523.834	596.333	-0.236051	SPG21
ENSG00000090520	448.462	295.096	-1.14921	DNAJB11
ENSG00000090530	0.648209	0.398827	1.36057	LEPREL1
ENSG00000090539	4.64236	9.59572	0.613818	CHRD
ENSG00000090554	8.13375	28.5181	-0.0479974	FLT3LG
ENSG00000090565	23.5962	12.1123	-3.34441	RAB11FIP3
ENSG00000090581	682.711	567.568	-1.21021	GNPTG
ENSG00000090612	128.966	47.9935	-2.59836	ZNF268
ENSG00000090615	1154.75	2303.15	0.136288	GOLGA3
ENSG00000090621	1141.2	925.841	-0.744816	PABPC4
ENSG00000090659	6.14664	2.46262	-1.01572	CD209
ENSG00000090661	29.3709	25.3037	-0.633252	CERS4
ENSG00000090674	213.089	113.717	-2.1904	MCOLN1
ENSG00000090686	682.16	570.459	-0.215786	USP48
ENSG00000090776	36.9269	3.00537	-2.49552	EFNB1
ENSG00000090857	381.373	235.753	-0.979696	PDPR
ENSG00000090861	662.862	179.519	-2.7693	AARS
ENSG00000090863	2005.2	4277.05	0.853883	GLG1
ENSG00000090889	1.86602	4.93749	-0.306017	KIF4A
ENSG00000090905	530.037	1340.37	0.923484	TNRC6A
ENSG00000090920	0	0	#N/A	FCGBP
ENSG00000090924	193.944	98.0429	-2.50502	PLEKHG2
ENSG00000090932	0.593407	23.3198	2.03406	DLL3
ENSG00000090971	43.4324	1.19648	-0.0828247	NAT14
ENSG00000090975	2.73524	14.3507	1.12937	PITPNM2
ENSG00000090989	502.772	623.486	0.174632	EXOC1
ENSG00000091009	263.187	654.906	1.12627	RBM27
ENSG00000091039	3697.75	2980.29	-0.31569	OSBPL8
ENSG00000091073	79.8351	235.783	1.1907	DTX2
ENSG00000091106	218.784	47.3923	-5.09981	NLRC4
ENSG00000091127	52.2196	40.8588	-0.444711	PUS7
ENSG00000091128	9.27045	3.17711	-1.12588	LAMB4
ENSG00000091129	32.882	61.8603	0.186914	NRCAM
ENSG00000091136	57.8572	32.4846	-1.628	LAMB1
ENSG00000091137	3.3101	1.5818	-1.3514	SLC26A4
ENSG00000091140	1046.46	2125.27	0.490464	DLD
ENSG00000091157	1524.78	2348.83	0.0367619	WDR7
ENSG00000091164	879.425	514.638	-1.65903	TXNL1
ENSG00000091262	81.0628	69.7984	-0.476037	ABCC6
ENSG00000091317	714.537	604.326	-0.258192	CMTM6
ENSG00000091409	3051.89	2505.3	-0.137618	ITGA6
ENSG00000091428	0.790611	2.22404	1.45287	RAPGEF4
ENSG00000091436	236.236	238.637	-0.869085	MLTK
ENSG00000091483	721.04	1967.02	1.15878	FH
ENSG00000091490	612.861	351.723	-1.6895	SEL1L3
ENSG00000091513	3.19109	9.19608	1.46553	TF
ENSG00000091527	1348.82	794.232	-0.942757	CDV3
ENSG00000091536	4.45277	13.8495	0.710046	MYO15A
ENSG00000091542	223.4	277.349	0.100077	ALKBH5
ENSG00000091592	32.5181	31.4272	-0.929263	NLRP1
ENSG00000091622	0.166203	0.289105	2.6562	PITPNM3
ENSG00000091640	77.8132	165.944	-1.26613	SPAG7
ENSG00000091651	48.2628	39.9985	-0.198986	ORC6
ENSG00000091732	92.8325	7.81125	-2.93688	ZC3HC1
ENSG00000091831	53.9292	41.5163	-1.35548	ESR1
ENSG00000091844	7.73489	1.31666	-4.08737	RGS17
ENSG00000091879	59.2189	44.4626	0.369265	ANGPT2
ENSG00000091947	91.4668	65.2906	-1.93972	TMEM101
ENSG00000091986	0	0	#N/A	CCDC80
ENSG00000092010	328.607	1112.95	1.70181	PSME1
ENSG00000092020	135.82	1350.45	1.06805	PPP2R3C
ENSG00000092036	27.9649	16.1082	-1.93021	HAUS4
ENSG00000092067	0.648209	0.947437	2.04724	CEBPE
ENSG00000092068	4150.03	6480.56	0.363285	SLC7A8
ENSG00000092094	120.698	22.0715	-2.44827	OSGEP
ENSG00000092098	66.5515	25.5058	-1.61569	RNF31
ENSG00000092108	654.285	2954.51	0.830704	SCFD1
ENSG00000092140	97.775	53.5982	-1.5479	G2E3
ENSG00000092148	2944.4	9553.31	0.945901	HECTD1
ENSG00000092199	1286.51	2317.63	0.674712	HNRNPC
ENSG00000092200	4.06791	0.219444	-3.47237	RPGRIP1
ENSG00000092201	408.847	211.911	-2.0565	SUPT16H
ENSG00000092203	495.213	349.811	-1.36665	TOX4
ENSG00000092208	6.17639	3.68871	-1.40952	GEMIN2
ENSG00000092295	4.05131	2.59149	1.63215	TGM1
ENSG00000092330	126.522	797.655	2.7953	TINF2
ENSG00000092421	73.5838	1081.33	0.149751	SEMA6A
ENSG00000092439	1474.63	1250	-0.257231	TRPM7
ENSG00000092445	110.263	7.77216	-3.72266	TYRO3
ENSG00000092470	25.7918	6.83444	-2.1047	WDR76
ENSG00000092529	4.53747	9.66933	2.70316	CAPN3
ENSG00000092531	174.241	213.28	0.113798	SNAP23
ENSG00000092607	0	0	#N/A	TBX15
ENSG00000092621	9.27266	3.53024	-1.30474	PHGDH
ENSG00000092820	563.645	477.98	-0.20671	EZR
ENSG00000092841	5136.5	6900.08	0.374676	MYL6
ENSG00000092847	1395.31	5346.99	0.357536	AGO1
ENSG00000092853	42.1424	6.08345	-3.77229	CLSPN
ENSG00000092871	760.624	247.917	-1.40268	RFFL
ENSG00000092929	385.376	296.537	-0.323831	UNC13D
ENSG00000092931	157.33	98.5248	-1.3907	MFSD11
ENSG00000092964	2191.64	6905.9	1.22267	DPYSL2
ENSG00000092969	8.40707	13.0238	2.15792	TGFB2
ENSG00000092978	90.3239	14.5563	-3.26964	GPATCH2
ENSG00000093000	698.194	244.929	-2.49889	NUP50
ENSG00000093009	54.9228	10.4042	-3.10478	CDC45
ENSG00000093010	468.033	774.271	1.12429	COMT
ENSG00000093072	7123.12	6689.89	-0.0892854	CECR1
ENSG00000093134	11.6929	10.0181	-0.791509	VNN3
ENSG00000093144	356.26	140.068	-2.50109	ECHDC1
ENSG00000093167	179.065	427.58	1.56425	LRRFIP2
ENSG00000093183	357.76	215.278	-1.66124	SEC22C
ENSG00000093217	83.0632	28.6132	-1.43566	XYLB
ENSG00000094631	81.9882	83.1608	0.554181	HDAC6
ENSG00000094755	57.2984	86.8159	1.36517	GABRP
ENSG00000094804	29.5648	0.768054	-5.92466	CDC6
ENSG00000094841	60.4472	151.142	0.586127	UPRT
ENSG00000094880	128.918	96.4765	-1.88412	CDC23
ENSG00000094914	88.9349	238.654	-0.403148	AAAS
ENSG00000094916	1205.19	3245.26	0.447398	CBX5
ENSG00000094975	104.935	55.1899	-1.47445	SUCO
ENSG00000095002	128.665	60.1902	-3.06029	MSH2
ENSG00000095015	788.246	904.349	-0.0749027	MAP3K1
ENSG00000095059	27.3513	140.799	0.478359	DHPS
ENSG00000095066	19.409	11.3111	-0.926113	HOOK2
ENSG00000095139	3362.04	3446.57	0.0459346	ARCN1
ENSG00000095209	214.669	148.631	-1.4932	TMEM38B
ENSG00000095261	332.796	271.936	-0.492962	PSMD5
ENSG00000095303	88.503	457.943	3.43077	PTGS1
ENSG00000095319	1406.52	5981.63	0.872623	NUP188
ENSG00000095321	270.065	122.113	-1.42303	CRAT
ENSG00000095370	238.504	17.8457	-4.78237	SH2D3C
ENSG00000095380	641.521	143.891	-2.66431	NANS
ENSG00000095383	1756.08	1260.51	-0.609148	TBC1D2
ENSG00000095397	91.7601	3287.19	0.0230302	DFNB31
ENSG00000095485	47.6249	57.7964	0.0167994	CWF19L1
ENSG00000095539	27.3993	5.26665	-2.51923	SEMA4G
ENSG00000095564	853.17	355.374	-1.45565	BTAF1
ENSG00000095574	187.246	143.613	0.0174097	IKZF5
ENSG00000095585	78.6886	170.25	-0.25986	BLNK
ENSG00000095587	12.0024	11.7742	-0.592282	TLL2
ENSG00000095627	1.11472	2.89082	2.67608	TDRD1
ENSG00000095637	31.0259	35.2981	-0.458589	SORBS1
ENSG00000095739	1.54192	5.37638	-0.0436944	BAMBI
ENSG00000095752	1.45542	6.70185	-0.0376315	IL11
ENSG00000095787	2156.99	1803.32	-0.353593	WAC
ENSG00000095794	314.378	216.001	-0.375931	CREM
ENSG00000095906	66.6532	25.9587	-2.15505	NUBP2
ENSG00000095951	978.781	3013.9	0.961469	HIVEP1
ENSG00000095970	1329.07	1231.55	-0.454515	TREM2
ENSG00000096060	95.7697	687.428	3.0302	FKBP5
ENSG00000096063	235.423	197.703	-1.10705	SRPK1
ENSG00000096070	687.801	301.543	-1.38509	BRPF3
ENSG00000096080	70.9789	66.3266	3.68704	MRPS18A
ENSG00000096088	0	0	#N/A	PGC
ENSG00000096092	193.629	39.6096	-6.74795	TMEM14A
ENSG00000096093	12.7382	254.077	2.83664	EFHC1
ENSG00000096384	4346.41	4889.36	0.1618	HSP90AB1
ENSG00000096401	314.299	618.218	0.95768	CDC5L
ENSG00000096433	53.573	29.8978	-1.75612	ITPR3
ENSG00000096654	184.575	83.8354	0.177299	ZNF184
ENSG00000096696	324.426	153.647	0.33914	DSP
ENSG00000096717	247.695	126.051	1.29552	SIRT1
ENSG00000096746	658.767	452.126	-1.62051	HNRNPH3
ENSG00000096872	36.4469	17.8635	-1.43395	IFT74
ENSG00000096968	132.004	121.465	-0.147145	JAK2
ENSG00000096996	29.8653	28.5956	1.18051	IL12RB1
ENSG00000097007	552.801	261.329	-0.372669	ABL1
ENSG00000097021	861.227	955.871	-1.17929	ACOT7
ENSG00000097033	2460.13	4630.92	0.559314	SH3GLB1
ENSG00000097046	0.648209	74.9822	3.29863	CDC7
ENSG00000097096	4.22082	18.8675	1.90259	SYDE2
ENSG00000099139	144.91	117.881	-0.827856	PCSK5
ENSG00000099194	5384.86	13199.4	1.13966	SCD
ENSG00000099203	7.42933	0.438888	-3.2673	TMED1
ENSG00000099204	419.494	155.59	-2.41724	ABLIM1
ENSG00000099219	1444.54	607.968	-1.36432	ERMP1
ENSG00000099246	217.247	638.639	1.55347	RAB18
ENSG00000099250	2738.82	7485.88	0.559546	NRP1
ENSG00000099260	43.2052	122.519	-7.0526	PALMD
ENSG00000099282	5.19398	5.70554	-0.889966	TSPAN15
ENSG00000099284	18.2182	44.2932	1.81554	H2AFY2
ENSG00000099290	15.6223	25.5962	-0.00319604	FAM21A
ENSG00000099308	230.72	228.281	-0.000818333	MAST3
ENSG00000099326	141.89	73.0339	-0.911514	MZF1
ENSG00000099330	58.8803	43.9055	-0.601043	OCEL1
ENSG00000099331	3033.34	2631.87	-0.165979	MYO9B
ENSG00000099337	388.97	59.8621	-3.90108	KCNK6
ENSG00000099338	7.2446	26.8977	1.57749	CATSPERG
ENSG00000099341	597.279	737.728	-1.17325	PSMD8
ENSG00000099364	17.3737	9.85049	-0.776148	FBXL19
ENSG00000099365	9.52289	7.09699	-1.29237	STX1B
ENSG00000099377	2575.14	8503.1	0.897821	HSD3B7
ENSG00000099381	238.007	202.219	-1.53276	SETD1A
ENSG00000099385	29.3277	33.6368	0.409692	BCL7C
ENSG00000099622	241.421	150.957	-1.59265	CIRBP
ENSG00000099624	107.806	135.234	0.228132	ATP5D
ENSG00000099625	1.94878	0	-4.03702	C19orf26
ENSG00000099715	2.41944	5.18712	1.66807	PCDH11Y
ENSG00000099769	0	0	#N/A	IGFALS
ENSG00000099783	300.154	519.028	1.00261	HNRNPM
ENSG00000099785	249.415	204.872	-1.25655	MARCH2
ENSG00000099795	37.335	72.1913	0.727155	NDUFB7
ENSG00000099797	1135.15	865.689	-0.524609	TECR
ENSG00000099800	154.817	42.6169	-2.76386	TIMM13
ENSG00000099804	28.2013	4.41848	-0.848692	CDC34
ENSG00000099810	63.9792	57.76	-1.47063	MTAP
ENSG00000099814	8.22133	0.54861	-5.50005	CEP170B
ENSG00000099817	38.3066	191.805	2.31459	POLR2E
ENSG00000099821	151.961	219.67	0.802889	POLRMT
ENSG00000099822	0.972314	0	-1.82128	HCN2
ENSG00000099849	123.394	8.11943	-5.9726	RASSF7
ENSG00000099860	24.5403	26.9284	-3.15676	GADD45B
ENSG00000099864	0.956814	1.08676	-0.266567	PALM
ENSG00000099875	341.857	156.03	-2.04889	MKNK2
ENSG00000099889	27.6848	7.46109	0.010304	ARVCF
ENSG00000099899	145.142	381.901	0.124093	TRMT2A
ENSG00000099901	88.621	119.479	-0.160572	RANBP1
ENSG00000099904	72.2667	335.576	1.14955	ZDHHC8
ENSG00000099910	20.2172	27.3012	1.93141	KLHL22
ENSG00000099917	461.609	1748.86	1.22111	MED15
ENSG00000099937	0.810262	0.768054	0.435249	SERPIND1
ENSG00000099940	1037.2	854.877	-0.922599	SNAP29
ENSG00000099942	537.962	668.825	0.44984	CRKL
ENSG00000099949	164.087	108.171	-1.17012	LZTR1
ENSG00000099954	1.45847	5.03675	2.99896	CECR2
ENSG00000099956	147.125	79.9724	-1.41047	SMARCB1
ENSG00000099957	0	7.44885	7.50705	P2RX6
ENSG00000099968	453.192	364.011	-1.27943	BCL2L13
ENSG00000099974	18.0705	0.438888	-3.66843	DDTL
ENSG00000099977	1.62052	6.29065	3.14654	DDT
ENSG00000099984	0	0.358766	2.56514	GSTT2
ENSG00000099985	0	0.658332	3.05609	OSM
ENSG00000099991	302.055	143.151	-1.38842	CABIN1
ENSG00000099992	34.1243	19.109	0.076264	TBC1D10A
ENSG00000099995	179.477	219.857	0.377604	SF3A1
ENSG00000099999	0.628558	13.2807	4.73019	RNF215
ENSG00000100003	16.6667	14.6346	-0.8598	SEC14L2
ENSG00000100014	53.1126	193.687	-0.441402	SPECC1L
ENSG00000100023	91.1563	74.9452	-1.87034	PPIL2
ENSG00000100024	11.7767	11.9791	-0.310962	UPB1
ENSG00000100027	9.72589	7.36064	-0.448766	YPEL1
ENSG00000100028	157.267	69.0936	-1.77697	SNRPD3
ENSG00000100029	167.32	154.854	-0.814171	PES1
ENSG00000100030	1206.62	2526.19	0.910947	MAPK1
ENSG00000100031	116.533	185.248	-0.67307	GGT1
ENSG00000100033	12.6687	1.53893	-1.88053	PRODH
ENSG00000100034	139.161	71.7409	0.173399	PPM1F
ENSG00000100036	26.3729	227.642	3.29815	SLC35E4
ENSG00000100038	123.972	24.2067	-3.79033	TOP3B
ENSG00000100055	568.201	365.382	-0.825947	CYTH4
ENSG00000100056	12.8305	6.31335	-1.87923	DGCR14
ENSG00000100060	49.7149	90.5211	0.925474	MFNG
ENSG00000100068	34.6718	16.4583	-3.34434	LRP5L
ENSG00000100075	47.5887	275.266	1.74027	SLC25A1
ENSG00000100077	1615.12	1541.52	-0.567442	ADRBK2
ENSG00000100079	17.1942	48.3205	0.666191	LGALS2
ENSG00000100083	139.497	2696.94	1.34847	GGA1
ENSG00000100084	10.5376	4.80685	0.0849288	HIRA
ENSG00000100092	202.095	317.686	0.964746	SH3BP1
ENSG00000100095	0	0	#N/A	SEZ6L
ENSG00000100097	1587.99	1182.64	-0.583781	LGALS1
ENSG00000100099	185.916	226.415	0.540234	HPS4
ENSG00000100100	176.376	134.365	-1.37801	PIK3IP1
ENSG00000100101	35.4196	211.821	1.45581	NOL12
ENSG00000100104	150.446	141.144	-1.08601	SRRD
ENSG00000100105	8.75608	15.0005	0.553715	PATZ1
ENSG00000100106	80.2353	97.4585	0.54035	TRIOBP
ENSG00000100109	101.487	55.4206	-1.74765	TFIP11
ENSG00000100116	2.05188	2.4417	-1.67366	GCAT
ENSG00000100122	0	1.64583	3.38583	CRYBB1
ENSG00000100124	52.2964	56.2782	0.516653	ANKRD54
ENSG00000100129	1252.88	702.221	-0.793376	EIF3L
ENSG00000100138	296.264	606.443	0.774153	NHP2L1
ENSG00000100139	522.457	473.248	-0.497462	MICALL1
ENSG00000100142	205.054	268.152	-1.34784	POLR2F
ENSG00000100147	160.534	0.438888	-7.32178	CCDC134
ENSG00000100150	81.233	128.196	1.29062	DEPDC5
ENSG00000100151	34.8194	99.0864	-0.159206	PICK1
ENSG00000100154	669.964	239.392	-2.59744	TTC28
ENSG00000100156	0	0	#N/A	SLC16A8
ENSG00000100162	22.9659	0.438888	-2.11845	CENPM
ENSG00000100167	111.044	32.3626	-2.99618	SEPT3
ENSG00000100191	0.972314	67.57	4.48619	SLC5A4
ENSG00000100196	3.65647	10.3466	2.83385	KDELR3
ENSG00000100197	0	0	#N/A	CYP2D6
ENSG00000100201	3841.26	9212.02	0.807734	DDX17
ENSG00000100206	2.00953	1.44553	-0.867016	DMC1
ENSG00000100207	557.421	901.826	-0.0136999	TCF20
ENSG00000100209	49.8623	21.3866	-1.10037	HSCB
ENSG00000100211	37.6837	1.42639	-4.83953	CBY1
ENSG00000100216	136.917	153.278	-0.905874	TOMM22
ENSG00000100219	262.547	147.596	-1.39888	XBP1
ENSG00000100220	249.563	220.453	-1.15951	RTCB
ENSG00000100221	605.787	237.961	-2.28435	JOSD1
ENSG00000100225	792.016	701.892	-0.697689	FBXO7
ENSG00000100226	39.3781	387.008	2.13238	GTPBP1
ENSG00000100227	370.031	279.588	-0.262823	POLDIP3
ENSG00000100228	48.4211	31.4555	-0.0444226	RAB36
ENSG00000100234	8056.64	11831.7	0.459036	TIMP3
ENSG00000100239	171.331	42.4292	-2.98529	PPP6R2
ENSG00000100241	155.78	364.363	0.992217	SBF1
ENSG00000100242	219.875	340.624	1.06853	SUN2
ENSG00000100243	1125.31	872.948	-0.344946	CYB5R3
ENSG00000100246	13.4586	0.109722	-4.89236	DNAL4
ENSG00000100258	23.5339	223.18	2.58341	LMF2
ENSG00000100263	44.9855	44.1246	2.14955	RHBDD3
ENSG00000100266	465.303	826.555	0.860075	PACSIN2
ENSG00000100271	15.6616	6.03471	-5.34147	TTLL1
ENSG00000100276	0.162052	15.0682	2.0467	RASL10A
ENSG00000100280	809.552	934.5	-0.809471	AP1B1
ENSG00000100281	128.823	355.268	-0.318255	HMGXB4
ENSG00000100284	663.303	665.837	0.127	TOM1
ENSG00000100285	48.3826	73.5791	-0.380441	NEFH
ENSG00000100288	5.45677	4.02833	-1.14121	CHKB
ENSG00000100290	1.13921	0	-2.19465	BIK
ENSG00000100292	1484.14	1343.76	0.000605264	HMOX1
ENSG00000100294	12.9351	99.9451	3.56338	MCAT
ENSG00000100296	192.078	616.706	1.16027	THOC5
ENSG00000100297	84.8731	129.596	-0.703146	MCM5
ENSG00000100298	10.9694	0	-3.67099	APOBEC3H
ENSG00000100299	86.0843	25.5788	-2.5722	ARSA
ENSG00000100300	1344.02	2910.5	1.17285	TSPO
ENSG00000100304	171.854	62.3051	-1.662	TTLL12
ENSG00000100307	8.32638	36.7081	0.324111	CBX7
ENSG00000100311	5.34773	13.2363	2.16622	PDGFB
ENSG00000100316	1843.45	1212.9	-0.708885	RPL3
ENSG00000100319	3.33805	6.52775	0.765231	ZMAT5
ENSG00000100320	108.226	41.9062	-1.00076	RBFOX2
ENSG00000100321	537.721	2362.08	1.502	SYNGR1
ENSG00000100324	58.271	469.516	3.24326	TAB1
ENSG00000100325	488.416	797.783	0.751732	ASCC2
ENSG00000100330	304.134	1234.36	1.73588	MTMR3
ENSG00000100335	675.527	772.225	0.0692306	MIEF1
ENSG00000100336	158.945	53.2793	-1.16416	APOL4
ENSG00000100342	93.3647	138.064	-0.461569	APOL1
ENSG00000100344	83.6144	21.5142	-0.82405	PNPLA3
ENSG00000100345	5606.19	3930.45	-0.542598	MYH9
ENSG00000100347	524.055	263.101	-2.17837	SAMM50
ENSG00000100348	315.04	638.83	-0.252598	TXN2
ENSG00000100350	203.428	194.621	-1.46705	FOXRED2
ENSG00000100353	794.385	509.411	-0.857007	EIF3D
ENSG00000100354	1157.38	733.332	-1.79876	TNRC6B
ENSG00000100359	275.407	86.6467	-1.5026	SGSM3
ENSG00000100360	25.8139	20.9567	-1.19606	IFT27
ENSG00000100362	0	0	#N/A	PVALB
ENSG00000100364	3042.72	7605.17	1.07233	KIAA0930
ENSG00000100365	192.959	138.149	-1.8386	NCF4
ENSG00000100368	161.986	252.29	0.355132	CSF2RB
ENSG00000100372	189.588	68.4776	-0.916125	SLC25A17
ENSG00000100376	103.001	57.3694	-1.34643	FAM118A
ENSG00000100379	21.9733	273.848	-4.30957	KCTD17
ENSG00000100380	1568.73	1175.75	-0.465532	ST13
ENSG00000100387	213.916	119.27	-1.94267	RBX1
ENSG00000100393	3225.29	3387.36	0.0305666	EP300
ENSG00000100395	58.2197	35.7049	-0.926757	L3MBTL2
ENSG00000100399	0	14.9348	4.29748	CHADL
ENSG00000100401	90.4493	253.118	0.634987	RANGAP1
ENSG00000100403	278.889	157.935	-1.45097	ZC3H7B
ENSG00000100410	16.2798	29.1037	-0.582901	PHF5A
ENSG00000100412	320.039	372.17	0.461227	ACO2
ENSG00000100413	183.094	179.192	-0.903405	POLR3H
ENSG00000100416	84.3456	21.124	-3.20341	TRMU
ENSG00000100417	25.6043	33.1093	2.14768	PMM1
ENSG00000100418	310.26	567.28	1.76533	DESI1
ENSG00000100422	361.606	157.152	-2.04355	CERK
ENSG00000100425	82.6818	52.2813	-1.66173	BRD1
ENSG00000100426	307.14	128.735	-1.25752	ZBED4
ENSG00000100429	0.810262	2.63333	1.31385	HDAC10
ENSG00000100439	636.882	709.588	-1.02485	ABHD4
ENSG00000100441	113.148	136.269	0.395228	KHNYN
ENSG00000100442	127.088	64.0669	-1.56801	FKBP3
ENSG00000100445	1.13437	1.61445	1.33583	SDR39U1
ENSG00000100453	0	0.768054	3.11334	GZMB
ENSG00000100461	321.12	115.636	-2.12344	RBM23
ENSG00000100462	24.4244	35.7776	-0.367993	PRMT5
ENSG00000100473	88.2415	1.77469	0.413565	COCH
ENSG00000100478	6.33885	10.5423	0.339107	AP4S1
ENSG00000100479	9.96389	2.08472	-0.876408	POLE2
ENSG00000100483	21.6931	9.50575	-2.02663	VCPKMT
ENSG00000100485	835.64	456.228	-0.872531	SOS2
ENSG00000100490	79.2299	30.2346	-1.53454	CDKL1
ENSG00000100503	2827	4332.87	0.30707	NIN
ENSG00000100504	456.744	153.658	-3.77332	PYGL
ENSG00000100505	36.4837	70.1237	0.744639	TRIM9
ENSG00000100519	254.315	173.384	-0.710524	PSMC6
ENSG00000100522	44.7324	10.3312	-1.97085	GNPNAT1
ENSG00000100523	668.813	523.227	-0.347006	DDHD1
ENSG00000100526	7.29634	24.7411	3.27782	CDKN3
ENSG00000100528	117.539	47.9098	-2.29682	CNIH1
ENSG00000100532	39.1346	124.828	2.35345	CGRRF1
ENSG00000100554	1654.59	2826.52	0.718312	ATP6V1D
ENSG00000100557	4.54341	2.48636	-1.05502	C14orf105
ENSG00000100558	53.9808	141.067	2.27457	PLEK2
[truncated: 12,110 more rows]

## Sheet: Uninfected vs RFP+GFP-
	Uninfected	RFP+/GFP-	log2FoldChange	Gene Name
ENSG00000000003	5.78738	19.4521	0.983197	TSPAN6
ENSG00000000419	70.6422	10.8762	-3.03238	DPM1
ENSG00000000457	4.70436	14.7662	1.9742	SCYL3
ENSG00000000460	10.2882	2.99887	-1.98485	C1orf112
ENSG00000000938	4944.41	7355.95	0.513347	FGR
ENSG00000000971	0	0.923926	2.96488	CFH
ENSG00000001036	548.057	335.144	-1.28974	FUCA2
ENSG00000001084	2194.12	2334.61	-0.00973345	GCLC
ENSG00000001167	352.391	290.63	-0.341426	NFYA
ENSG00000001460	91.9212	23.408	-4.49027	STPG1
ENSG00000001461	163.255	52.9241	-2.95415	NIPAL3
ENSG00000001497	287.457	663.992	-1.46302	LAS1L
ENSG00000001561	189.379	81.2081	-3.1337	ENPP4
ENSG00000001629	795.604	244.222	-1.92813	ANKIB1
ENSG00000001630	5.78947	20.6909	1.48618	CYP51A1
ENSG00000001631	261.354	292.478	0.12139	KRIT1
ENSG00000002016	48.0602	62.1352	-1.15544	RAD52
ENSG00000002330	2.7737	23.0204	-2.2669	BAD
ENSG00000002549	487.571	1098.35	1.23052	LAP3
ENSG00000002586	551.259	1436.74	0.996405	CD99
ENSG00000002587	22.5934	4.87421	-2.42675	HS3ST1
ENSG00000002726	0.486157	28.7481	6.00503	AOC1
ENSG00000002745	0	0	#N/A	WNT16
ENSG00000002822	175.799	14.1959	-7.38461	MAD1L1
ENSG00000002834	6164.31	6377.57	0.0865764	LASP1
ENSG00000002919	236.806	55.8288	-2.39767	SNX11
ENSG00000002933	675.838	1533.24	0.487446	TMEM176A
ENSG00000003056	1960.35	3398.75	0.70951	M6PR
ENSG00000003096	0	0	#N/A	KLHL13
ENSG00000003147	29.1979	18.2792	-1.08203	ICA1
ENSG00000003249	22.4017	3.83674	-3.02359	DBNDD1
ENSG00000003393	261.345	15.7504	-4.76329	ALS2
ENSG00000003400	173.617	257.791	0.323309	CASP10
ENSG00000003402	4025.34	9118.02	0.918076	CFLAR
ENSG00000003436	623.046	1034.88	0.521113	TFPI
ENSG00000003509	38.2044	33.1392	-0.4737	NDUFAF7
ENSG00000003756	817.067	382.623	-0.890192	RBM5
ENSG00000003987	16.0677	1.97339	-2.35848	MTMR7
ENSG00000003989	0	0.230981	2.35815	SLC7A2
ENSG00000004059	19.235	6.82575	-0.757692	ARF5
ENSG00000004139	1.40367	2.32744	-0.288478	SARM1
ENSG00000004142	431.262	139.588	-2.78297	POLDIP2
ENSG00000004399	4645.24	6025.67	0.346461	PLXND1
ENSG00000004455	245.72	300.336	-0.893084	AK2
ENSG00000004468	1.27677	0.461963	-0.457765	CD38
ENSG00000004478	349.756	756.028	1.12676	FKBP4
ENSG00000004487	779.531	248.947	-1.49239	KDM1A
ENSG00000004534	505.132	360.866	-1.01462	RBM6
ENSG00000004660	14.4804	10.3561	0.278853	CAMKK1
ENSG00000004700	395.958	760.206	0.797491	RECQL
ENSG00000004766	408.094	441.454	-0.0452948	CCDC132
ENSG00000004777	6.64415	0	-2.07328	ARHGAP33
ENSG00000004779	331.458	115.013	-2.90691	NDUFAB1
ENSG00000004799	59.2691	0.383674	-6.53473	PDK4
ENSG00000004809	74.8366	3.06939	-7.33325	SLC22A16
ENSG00000004838	3.5956	1.21168	-1.94201	ZMYND10
ENSG00000004846	4.01006	2.46251	-1.84614	ABCB5
ENSG00000004864	287.01	87.3725	-2.3445	SLC25A13
ENSG00000004866	192.484	78.2852	-2.51022	ST7
ENSG00000004897	813.448	507.608	-0.859143	CDC27
ENSG00000004939	0.162052	0.461963	1.25243	SLC4A1
ENSG00000004961	216.093	185.873	-1.59415	HCCS
ENSG00000004975	92.3624	6.72816	-4.13927	DVL2
ENSG00000005007	229.383	287.551	-0.954761	UPF1
ENSG00000005020	1091.04	842.302	-0.431951	SKAP2
ENSG00000005022	1773.52	1925.5	0.100063	SLC25A5
ENSG00000005059	164.419	33.9061	-4.38306	CCDC109B
ENSG00000005075	35.4896	23.8979	-0.338254	POLR2J
ENSG00000005100	127.145	49.9755	-1.91239	DHX33
ENSG00000005156	187.993	38.6654	-1.84577	LIG3
ENSG00000005175	242.075	109.25	-1.67373	RPAP3
ENSG00000005187	1.47092	0	-4.51618	ACSM3
ENSG00000005194	150.531	97.4441	1.05243	CIAPIN1
ENSG00000005238	615.99	283.422	-1.84344	FAM214B
ENSG00000005243	40.276	13.6204	-3.74891	COPZ2
ENSG00000005249	0	1.82245	3.60144	PRKAR2B
ENSG00000005302	221.911	28.3901	-5.2083	MSL3
ENSG00000005339	1224.07	1704.52	0.331875	CREBBP
ENSG00000005379	107.027	0.422818	-5.57559	BZRAP1
ENSG00000005381	0	0	#N/A	MPO
ENSG00000005436	41.6673	27.0938	-1.62111	GCFC2
ENSG00000005448	2.36878	0.710574	-2.16779	WDR54
ENSG00000005469	140.685	21.8126	-6.2991	CROT
ENSG00000005471	3.27425	4.50817	-0.857357	ABCB4
ENSG00000005483	2082.73	4935.57	0.976034	KMT2E
ENSG00000005486	73.0159	106.509	0.257875	RHBDD2
ENSG00000005513	0	0	#N/A	SOX8
ENSG00000005700	752.778	460.307	-0.911045	IBTK
ENSG00000005801	210.046	79.288	-1.80982	ZNF195
ENSG00000005810	2956.4	6110.91	0.694845	MYCBP2
ENSG00000005812	451.344	749.017	-0.590545	FBXL3
ENSG00000005844	1363.18	1011.06	-0.423673	ITGAL
ENSG00000005882	66.1538	113.8	-0.0637518	PDK2
ENSG00000005884	5993.92	5583.02	-0.117369	ITGA3
ENSG00000005889	847.571	534.304	-1.01844	ZFX
ENSG00000005893	3835.86	2571.47	-0.583436	LAMP2
ENSG00000005955	1039.91	1513.21	0.524193	GGNBP2
ENSG00000005961	0.324105	0.710574	2.33583	ITGA2B
ENSG00000005981	2.43604	6.40682	-0.138682	ASB4
ENSG00000006007	798.993	918.968	-0.245565	GDE1
ENSG00000006015	300.829	104.035	-2.82372	C19orf60
ENSG00000006025	26.2066	15.8265	-2.1571	OSBPL7
ENSG00000006042	4.79237	13.517	1.02735	TMEM98
ENSG00000006074	36.6031	78.2518	-3.56861	CCL18
ENSG00000006075	345.075	910.303	1.44987	CCL3
ENSG00000006114	1739.58	2209.29	0.0955917	SYNRG
ENSG00000006118	50.0952	2729.57	6.86734	TMEM132A
ENSG00000006125	1072.91	1502.81	0.458373	AP2B1
ENSG00000006194	65.8343	1504.61	3.49365	ZNF263
ENSG00000006210	6.86265	14.9319	-0.343616	CX3CL1
ENSG00000006282	272.006	59.1405	-0.80717	SPATA20
ENSG00000006283	0	0.230981	2.35815	CACNA1G
ENSG00000006327	364.965	859.915	0.597898	TNFRSF12A
ENSG00000006432	4.90073	7.74515	0.623085	MAP3K9
ENSG00000006451	570.135	484.483	0.0367293	RALA
ENSG00000006453	17.5998	26.2748	1.19839	BAIAP2L1
ENSG00000006459	307.632	115.292	-6.2172	KDM7A
ENSG00000006530	213.109	38.589	-2.97589	AGK
ENSG00000006534	348.991	207.582	-3.08172	ALDH3B1
ENSG00000006555	2.75669	5.86657	0.0548604	TTC22
ENSG00000006576	243.167	104.072	-3.57747	PHTF2
ENSG00000006607	278.651	770.687	-1.03444	FARP2
ENSG00000006625	157.724	134.62	-0.197666	GGCT
ENSG00000006634	9.77086	36.2827	1.38036	DBF4
ENSG00000006638	6.7381	11.8999	0.456717	TBXA2R
ENSG00000006652	220.273	82.8395	-2.5906	IFRD1
ENSG00000006695	15.7281	58.2569	2.33813	COX10
ENSG00000006704	111.112	50.8408	-0.584701	GTF2IRD1
ENSG00000006712	225.44	257.925	-7.93248	PAF1
ENSG00000006715	1477.04	1099.35	-0.50593	VPS41
ENSG00000006740	13.0309	0.749718	-3.84054	ARHGAP44
ENSG00000006744	198.833	176.324	-1.06858	ELAC2
ENSG00000006747	165.555	214.529	0.473102	SCIN
ENSG00000006756	92.5139	55.4448	-4.2497	ARSD
ENSG00000006757	5.65508	2.16348	-1.59035	PNPLA4
ENSG00000006831	230.712	616.571	1.24609	ADIPOR2
ENSG00000006837	14.5402	25.824	1.0993	CDKL3
ENSG00000007038	1.97784	0	-5.06764	PRSS21
ENSG00000007047	28.1212	20.9805	-1.30758	MARK4
ENSG00000007080	25.0176	6.85324	-2.83714	CCDC124
ENSG00000007129	3.57	0.959185	-2.16763	CEACAM21
ENSG00000007168	1091.37	1102.66	-0.0144962	PAFAH1B1
ENSG00000007174	4.00702	5.60033	-1.51231	DNAH9
ENSG00000007202	2441.12	3824.17	0.63662	KIAA0100
ENSG00000007237	2145.17	880.601	-1.61093	GAS7
ENSG00000007255	1.63298	3.06939	-0.452688	TRAPPC6A
ENSG00000007264	582.613	165.151	-2.9608	MATK
ENSG00000007312	0	0	#N/A	CD79B
ENSG00000007341	36.1497	33.2599	-0.599868	ST7L
ENSG00000007372	0	0.0959185	2.33066	PAX6
ENSG00000007376	54.0759	39.3379	0.132352	RPUSD1
ENSG00000007384	134.489	1681.04	2.85505	RHBDF1
ENSG00000007392	317.462	130.575	-0.0791053	LUC7L
ENSG00000007541	555.212	21.3525	-5.70292	PIGQ
ENSG00000007545	14.4155	20.3541	0.779718	CRAMP1L
ENSG00000007866	1.45847	0	-1.65647	TEAD3
ENSG00000007923	123.958	179.14	-0.748494	DNAJC11
ENSG00000007944	22.7702	23.9796	-1.71652	MYLIP
ENSG00000007968	8.56619	0.884781	-2.33628	E2F2
ENSG00000008018	433.07	713.761	-0.420786	PSMB1
ENSG00000008083	657.383	3053.8	2.27669	JARID2
ENSG00000008086	159.981	54.3767	-3.40959	CDKL5
ENSG00000008118	0	0	#N/A	CAMK1G
ENSG00000008128	3.78519	25.5909	2.97871	CDK11A
ENSG00000008130	514.59	1894.13	1.39993	NADK
ENSG00000008226	8.75066	1.01984	-3.69017	DLEC1
ENSG00000008256	146.707	101.672	-0.0531869	CYTH3
ENSG00000008277	5.03206	21.039	2.03666	ADAM22
ENSG00000008282	160.978	411.637	0.673301	SYPL1
ENSG00000008283	51.2251	27.5544	-0.587339	CYB561
ENSG00000008294	1013.97	1422.42	0.275248	SPAG9
ENSG00000008300	0.486157	0	-1.45945	CELSR3
ENSG00000008311	3.69951	6.79049	1.3254	AASS
ENSG00000008323	3.07899	1.92225	1.86813	PLEKHG6
ENSG00000008324	37.3885	23.8269	-3.60934	SS18L2
ENSG00000008382	18.8912	15.347	-5.15433	MPND
ENSG00000008394	1750.21	1386.26	-0.379791	MGST1
ENSG00000008405	100.574	105.307	-1.03497	CRY1
ENSG00000008438	0	0.230981	2.35815	PGLYRP1
ENSG00000008441	5.83388	152.217	2.10009	NFIX
ENSG00000008513	595.697	293.932	-1.96889	ST3GAL1
ENSG00000008516	0	0.287755	2.90375	MMP25
ENSG00000008517	2.42013	3.01262	-1.17018	IL32
ENSG00000008710	111.658	44.5754	-2.00458	PKD1
ENSG00000008735	2.04468	7.86083	1.3478	MAPK8IP2
ENSG00000008838	255.769	139.502	-1.94328	MED24
ENSG00000008853	831.423	207.622	-3.84063	RHOBTB2
ENSG00000008869	584.251	499.394	-0.886376	HEATR5B
ENSG00000008952	984.417	824.452	-0.268768	SEC62
ENSG00000008988	795.838	1428.24	-0.184508	RPS20
ENSG00000009307	5808.75	6806.38	0.250647	CSDE1
ENSG00000009335	669.921	368.082	-1.46131	UBE3C
ENSG00000009413	324.933	218.149	-1.62549	REV3L
ENSG00000009724	3.6486	0.0959185	-4.05273	MASP2
ENSG00000009765	8.50628	18.5911	0.938731	IYD
ENSG00000009780	15.6147	23.085	-0.612719	FAM76A
ENSG00000009790	24.4819	0	-7.57968	TRAF3IP3
ENSG00000009830	39.9372	13.636	-1.5864	POMT2
ENSG00000009844	286.459	142.14	-1.21491	VTA1
ENSG00000009950	158.967	11.8065	-2.95646	MLXIPL
ENSG00000009954	1542.33	1022.33	-0.782519	BAZ1B
ENSG00000010017	914.02	306.972	-1.08672	RANBP9
ENSG00000010030	0	0.230981	2.35815	ETV7
ENSG00000010072	56.2834	20.2388	-5.52809	SPRTN
ENSG00000010165	262.296	92.8059	-2.28694	METTL13
ENSG00000010219	123.661	412.806	1.64692	DYRK4
ENSG00000010244	1639.53	6132.9	0.145334	ZNF207
ENSG00000010256	396.205	231.892	-1.07366	UQCRC1
ENSG00000010270	328.399	539.731	0.167017	STARD3NL
ENSG00000010278	2062.71	1605.65	-0.818352	CD9
ENSG00000010282	0	0	#N/A	HHATL
ENSG00000010292	162.355	190.086	-0.273051	NCAPD2
ENSG00000010295	150.038	916.126	0.189213	IFFO1
ENSG00000010310	5.62713	10.1674	0.397533	GIPR
ENSG00000010318	1.58952	1.36437	-0.718662	PHF7
ENSG00000010319	35.4119	11.8939	-6.16324	SEMA3G
ENSG00000010322	93.9705	213.158	0.513977	NISCH
ENSG00000010327	128.719	6.17793	-3.64926	STAB1
ENSG00000010361	8.97514	0.767348	-3.45437	FUZ
ENSG00000010404	1059.8	1782.93	0.734714	IDS
ENSG00000010539	53.2031	56.8169	-2.49429	ZNF200
ENSG00000010610	4099.96	2934.87	-0.45292	CD4
ENSG00000010626	8.92643	18.2002	0.8351	LRRC23
ENSG00000010671	215.22	244.186	0.0263374	BTK
ENSG00000010704	62.1557	58.7057	-0.987418	HFE
ENSG00000010803	28.5027	130.197	3.26964	SCMH1
ENSG00000010810	374.692	267.306	-1.94839	FYN
ENSG00000010818	62.1755	732.565	5.25258	HIVEP2
ENSG00000010932	0.324105	0	-1.34783	FMO1
ENSG00000011007	202.775	1400.05	2.01963	TCEB3
ENSG00000011009	147.331	258.9	1.08819	LYPLA2
ENSG00000011021	118.664	259.652	1.18553	CLCN6
ENSG00000011028	91.0715	212.241	1.26625	MRC2
ENSG00000011083	9.24113	36.8877	1.7865	SLC6A7
ENSG00000011105	0	0	#N/A	TSPAN9
ENSG00000011114	432.462	633.095	-0.760255	BTBD7
ENSG00000011132	92.0151	5.45186	-2.48422	APBA3
ENSG00000011143	6.17044	1.63061	-2.09897	MKS1
ENSG00000011198	243.057	360.769	0.493278	ABHD5
ENSG00000011201	43.6816	8.80512	-2.28683	KAL1
ENSG00000011243	100.003	13.8673	-5.20714	AKAP8L
ENSG00000011258	89.9363	60.8598	-0.575592	MBTD1
ENSG00000011260	181.56	139.094	-1.36522	UTP18
ENSG00000011275	618.199	542.862	-0.262773	RNF216
ENSG00000011295	147.049	184.07	-0.0470689	TTC19
ENSG00000011304	1006.58	1032.15	0.0962395	PTBP1
ENSG00000011332	6.25567	0.6538	-1.93328	DPF1
ENSG00000011347	0	1.72653	3.5828	SYT7
ENSG00000011376	117.532	42.1345	-2.3929	LARS2
ENSG00000011405	1315.48	831.374	-0.601878	PIK3C2A
ENSG00000011422	7831.48	11204.7	-0.263133	PLAUR
ENSG00000011426	86.541	17.0338	-2.51501	ANLN
ENSG00000011451	151.49	444.349	-1.62311	WIZ
ENSG00000011454	500.597	1323.41	1.06195	RABGAP1
ENSG00000011465	8.85378	5.63456	-0.574257	DCN
ENSG00000011478	43.5501	11.3808	-2.66931	QPCTL
ENSG00000011485	609.73	170.232	0.450691	PPP5C
ENSG00000011523	331.204	203.586	-1.09161	CEP68
ENSG00000011566	1136.96	4734.76	1.02672	MAP4K3
ENSG00000011600	7271.05	9326.43	0.724667	TYROBP
ENSG00000011638	29.8802	18.6336	-0.945863	TMEM159
ENSG00000012048	53.0134	142.76	0.33219	BRCA1
ENSG00000012061	71.3808	208.949	1.48194	ERCC1
ENSG00000012124	110.111	95.9891	-0.78469	CD22
ENSG00000012174	248.343	111.36	-2.38349	MBTPS2
ENSG00000012211	139.957	4.67324	-1.81369	PRICKLE3
ENSG00000012223	3.24105	0	-1.72714	LTF
ENSG00000012232	135.573	69.1492	-2.53795	EXTL3
ENSG00000012660	434.979	1726.43	2.16929	ELOVL5
ENSG00000012779	4.62574	38.6486	2.30845	ALOX5
ENSG00000012817	269.538	727.479	1.46031	KDM5D
ENSG00000012822	1552.04	895.203	-0.80035	CALCOCO1
ENSG00000012963	187.25	140.149	-1.03148	UBR7
ENSG00000012983	580.868	223.851	-3.17188	MAP4K5
ENSG00000013016	338.917	254.576	-1.69631	EHD3
ENSG00000013275	372.498	391.468	-0.795995	PSMC4
ENSG00000013288	763.351	365.564	-1.29115	MAN2B2
ENSG00000013293	16.5309	8.53466	-1.46511	SLC7A14
ENSG00000013297	18.2889	677.722	1.39465	CLDN11
ENSG00000013306	426.211	2428.29	0.398179	SLC25A39
ENSG00000013364	575.637	639.465	0.05317	MVP
ENSG00000013374	554.475	581.251	-1.03206	NUB1
ENSG00000013375	437.221	123.819	-0.866261	PGM3
ENSG00000013392	19.9674	29.0708	-0.0160719	RWDD2A
ENSG00000013441	517.856	770.009	-1.23776	CLK1
ENSG00000013503	252.207	23.232	-4.86768	POLR3B
ENSG00000013523	1049.35	916.121	-1.66206	ANGEL1
ENSG00000013561	159.04	68.5038	-3.36644	RNF14
ENSG00000013563	83.4449	294.716	0.254696	DNASE1L1
ENSG00000013573	20.5481	30.4982	0.579572	DDX11
ENSG00000013583	401.992	252.695	-1.12217	HEBP1
ENSG00000013588	5.03787	7.9705	0.695137	GPRC5A
ENSG00000013619	167.649	77.3494	-2.60751	MAMLD1
ENSG00000013725	10.7287	6.38919	-1.93703	CD6
ENSG00000013810	241.591	518.607	-1.55276	TACC3
ENSG00000014123	453.554	156.991	-3.25695	UFL1
ENSG00000014138	275.806	46.6018	-3.85747	POLA2
ENSG00000014164	69.0435	12.1249	-2.57424	ZC3H3
ENSG00000014216	621.296	239.571	-1.74799	CAPN1
ENSG00000014257	196.164	841.114	1.24021	ACPP
ENSG00000014641	1466.75	1388.5	-0.308997	MDH1
ENSG00000014824	564.881	1439.62	0.943094	SLC30A9
ENSG00000014914	31.8979	1.30021	-0.986043	MTMR11
ENSG00000014919	498.935	1734.91	-0.0268892	COX15
ENSG00000015133	94.5713	5357.87	-0.0487381	CCDC88C
ENSG00000015153	40.5884	30.1205	-1.53396	YAF2
ENSG00000015171	238.13	565.867	1.31217	ZMYND11
ENSG00000015285	37.8779	282.747	0.776252	WAS
ENSG00000015475	337.49	413.74	0.182961	BID
ENSG00000015479	807.243	764.694	-1.25944	MATR3
ENSG00000015520	0.993068	0	-3.98698	NPC1L1
ENSG00000015532	20.5128	37.0744	0.378919	XYLT2
ENSG00000015568	21.7336	0.941555	-3.37954	RGPD5
ENSG00000015676	189.968	97.79	-1.628	NUDCD3
ENSG00000016391	15.7538	2.67197	-2.31156	CHDH
ENSG00000016864	181.337	70.5216	-4.58329	GLT8D1
ENSG00000017260	471.15	1204.12	1.19172	ATP2C1
ENSG00000017373	48.4063	3.45695	-2.7959	SRCIN1
ENSG00000017427	4.71182	1.48181	-2.51604	IGF1
ENSG00000017483	0	0	#N/A	SLC38A5
ENSG00000017621	20.7542	7.12337	-1.79064	MAGIX
ENSG00000017797	1171.69	1517.5	-0.600717	RALBP1
ENSG00000018189	371.117	1664.85	1.14581	RUFY3
ENSG00000018280	1980.8	1658.89	-0.86355	SLC11A1
ENSG00000018408	247.56	155.204	-0.722606	WWTR1
ENSG00000018510	632.267	627.943	-0.208586	AGPS
ENSG00000018610	28.0302	15.6715	-0.305609	CXorf56
ENSG00000018699	62.8552	36.7269	-2.51344	TTC27
ENSG00000018869	24.5981	3.93266	0.492251	ZNF582
ENSG00000019102	33.3869	0	-6.28821	VSIG2
ENSG00000019144	41.3056	78.784	-0.640679	PHLDB1
ENSG00000019169	13.8724	19.3755	-1.42456	MARCO
ENSG00000019186	0	0	#N/A	CYP24A1
ENSG00000019485	0	0.287755	2.90375	PRDM11
ENSG00000019549	13.2883	0	-3.28841	SNAI2
ENSG00000019582	4949.98	7805.67	0.574107	CD74
ENSG00000019991	10.3315	0	-6.36916	HGF
ENSG00000019995	269.184	584.445	0.576886	ZRANB1
ENSG00000020129	216.407	377.642	0.680435	NCDN
ENSG00000020256	38.7181	83.1189	0.233104	ZFP64
ENSG00000020426	55.9863	99.6989	0.366898	MNAT1
ENSG00000020577	423.503	200.456	-1.93216	SAMD4A
ENSG00000020633	100.127	75.4565	-1.75313	RUNX3
ENSG00000020922	154.495	141.908	-1.32366	MRE11A
ENSG00000021300	0.648209	0.287755	0.0585838	PLEKHB1
ENSG00000021355	239.97	507.557	-0.488681	SERPINB1
ENSG00000021461	6.9915	23.6504	-0.488609	CYP3A43
ENSG00000021488	4.56306	204.484	3.65301	SLC7A9
ENSG00000021574	175.489	147.274	-0.724077	SPAST
ENSG00000021762	2.10668	41.2449	3.5093	OSBPL5
ENSG00000021776	733.665	610.886	-0.170938	AQR
ENSG00000021826	1.38402	7.40911	1.90345	CPS1
ENSG00000022267	968.89	2018.01	-0.205608	FHL1
ENSG00000022277	334.441	198.93	-1.76588	RTFDC1
ENSG00000022556	86.7973	31.1795	-2.68176	NLRP2
ENSG00000022567	12.7908	280.511	1.02226	SLC45A4
ENSG00000022840	356.91	198.659	-1.56748	RNF10
ENSG00000022976	29.1403	11.1188	-1.65131	ZNF839
ENSG00000023041	702.157	383.211	-0.926369	ZDHHC6
ENSG00000023171	90.1972	3.58638	-3.61553	GRAMD1B
ENSG00000023191	1457.98	1213.93	0.114724	RNH1
ENSG00000023228	681.158	848.994	0.279871	NDUFS1
ENSG00000023287	308.253	830.299	0.819744	RB1CC1
ENSG00000023318	556.867	365.197	-1.63828	ERP44
ENSG00000023330	1167.04	4202.3	1.3506	ALAS1
ENSG00000023445	52.3495	305.472	2.01463	BIRC3
ENSG00000023516	1025.15	332.458	-2.26863	AKAP11
ENSG00000023572	129.033	9.71602	-4.23327	GLRX2
ENSG00000023608	7.85131	12.2925	1.45194	SNAPC1
ENSG00000023697	240.282	597.545	-0.492274	DERA
ENSG00000023734	253.734	104.658	-4.05963	STRAP
ENSG00000023839	5.46328	27.8963	2.91123	ABCC2
ENSG00000023892	59.3644	3.90128	-2.98577	DEF6
ENSG00000023902	829.822	1002.21	-0.177375	PLEKHO1
ENSG00000023909	225.962	218.581	-0.809276	GCLM
ENSG00000024048	856.356	852.435	-0.780877	UBR2
ENSG00000024422	10.1015	15.3286	-0.176965	EHD2
ENSG00000024526	0	0	#N/A	DEPDC1
ENSG00000024862	115.504	53.0944	-3.38691	CCDC28A
ENSG00000025039	902.748	1054.66	-0.0766231	RRAGD
ENSG00000025156	50.1172	8.22371	-3.20845	HSF2
ENSG00000025293	413.471	371.524	-0.166552	PHF20
ENSG00000025434	3340.96	6606.64	0.443831	NR1H3
ENSG00000025708	144.939	2456.17	3.21651	TYMP
ENSG00000025770	115.495	395.038	0.848865	NCAPH2
ENSG00000025772	200.212	111.477	-1.85036	TOMM34
ENSG00000025796	426.783	1406.22	1.28062	SEC63
ENSG00000025800	802.109	1105.67	0.370718	KPNA6
ENSG00000026025	17798.9	22747.2	0.186167	VIM
ENSG00000026103	83.7843	76.9234	-1.28165	FAS
ENSG00000026297	376.504	416.022	-0.0172893	RNASET2
ENSG00000026508	15116.5	24183.9	0.601457	CD44
ENSG00000026559	10.2043	21.8258	-2.35048	KCNG1
ENSG00000026652	282.142	640.169	0.546742	AGPAT4
ENSG00000026751	5866.02	20585.7	1.53877	SLAMF7
ENSG00000026950	623.99	470.581	-1.19446	BTN3A1
ENSG00000027001	15.3804	73.4792	2.15569	MIPEP
ENSG00000027075	33.2988	28.7495	0.319753	PRKCH
ENSG00000027697	721.327	282.952	-1.86129	IFNGR1
ENSG00000027847	74.4749	25.9371	-5.35202	B4GALT7
ENSG00000028116	243.749	566.341	0.369923	VRK2
ENSG00000028137	1956.11	1411	-0.347981	TNFRSF1B
ENSG00000028203	323.759	238.048	-0.240509	VEZT
ENSG00000028277	109.179	121.526	-1.47619	POU2F2
ENSG00000028310	30.894	56.5755	-0.482187	BRD9
ENSG00000028528	974.886	2715.11	1.13325	SNX1
ENSG00000028839	91.8875	38.2306	1.10478	TBPL1
ENSG00000029153	127.034	250.909	2.28268	ARNTL2
ENSG00000029363	1117.97	1207.53	0.0292261	BCLAF1
ENSG00000029364	881.652	671.317	-0.861721	SLC39A9
ENSG00000029534	0	0	#N/A	ANK1
ENSG00000029639	57.5338	21.0277	-0.549503	TFB1M
ENSG00000029725	905.146	917.341	-0.0288545	RABEP1
ENSG00000029993	49.8663	47.7614	-0.683218	HMGB3
ENSG00000030066	165.363	99.3804	-1.58497	NUP160
ENSG00000030110	97.3441	168.957	-0.326774	BAK1
ENSG00000030304	4.69952	0	-1.74683	MUSK
ENSG00000030419	109.6	79.2239	-1.46029	IKZF2
ENSG00000030582	10568.4	18101.7	0.381647	GRN
ENSG00000031003	2533.83	3019.22	0.203146	FAM13B
ENSG00000031081	1836.95	3245.21	0.807817	ARHGAP31
ENSG00000031691	3.45291	0.0959185	-3.77552	CENPQ
ENSG00000031698	221.102	545.9	1.26464	SARS
ENSG00000031823	389.398	408.464	0.182308	RANBP3
ENSG00000032219	554.212	1694.41	1.39698	ARID4A
ENSG00000032389	46.6623	11.8019	-3.21493	TSSC1
ENSG00000032444	231.344	296.118	0.157798	PNPLA6
ENSG00000032742	25.8312	58.1315	0.948231	IFT88
ENSG00000033011	56.7665	33.7254	-2.225	ALG1
ENSG00000033030	152.47	26.9239	-1.52725	ZCCHC8
ENSG00000033050	212.258	854.156	0.900986	ABCF2
ENSG00000033100	223.749	211.562	-0.849098	CHPF2
ENSG00000033122	1.13437	3.6449	1.44981	LRRC7
ENSG00000033170	45.0734	62.9023	1.14661	FUT8
ENSG00000033178	566.798	2839.6	1.60094	UBA6
ENSG00000033327	553.71	792.192	0.242665	GAB2
ENSG00000033627	2890.83	1265.07	-1.97802	ATP6V0A1
ENSG00000033800	1483	988.334	-0.577542	PIAS1
ENSG00000033867	307.301	138.77	-1.54022	SLC4A7
ENSG00000034152	297.647	190.149	-0.664038	MAP2K3
ENSG00000034510	1697.47	2678.41	1.0523	TMSB10
ENSG00000034533	32.6635	4.73915	-3.14151	ASTE1
ENSG00000034677	925.654	1905.91	0.947889	RNF19A
ENSG00000034693	29.6591	14.9224	-3.73596	PEX3
ENSG00000034713	458.502	219.366	-1.19847	GABARAPL2
ENSG00000035115	107.11	37.3448	-2.48721	SH3YL1
ENSG00000035141	141.03	643.897	1.5822	FAM136A
ENSG00000035403	1430.33	1019.81	-0.539316	VCL
ENSG00000035499	1.76292	0.3269	-0.665629	DEPDC1B
ENSG00000035664	10.1804	14.0429	-0.789413	DAPK2
ENSG00000035681	641.499	198.61	-2.50961	NSMAF
ENSG00000035687	328.238	261.439	-0.192164	ADSS
ENSG00000035720	0	70.9113	6.92067	STAP1
ENSG00000035862	5170.4	5441.03	-0.0743265	TIMP2
ENSG00000035928	215.658	138.883	-1.38017	RFC1
ENSG00000036054	221.911	733.692	1.57785	TBC1D23
ENSG00000036257	932.804	608.979	-0.929825	CUL3
ENSG00000036448	25.579	33.3913	1.02292	MYOM2
ENSG00000036530	8.88173	5.71388	-1.96373	CYP46A1
ENSG00000036549	339.181	265.506	-0.516855	ZZZ3
ENSG00000036672	913.787	908.826	-0.317334	USP2
ENSG00000037042	48.9395	11.9584	-2.84507	TUBG2
ENSG00000037241	131.057	25.6692	-1.90936	RPL26L1
ENSG00000037280	7.47516	44.7282	-0.845973	FLT4
ENSG00000037474	153.312	256.202	-0.267391	NSUN2
ENSG00000037637	229.957	891.71	0.169303	FBXO42
ENSG00000037749	356.565	415.199	-1.54298	MFAP3
ENSG00000037757	76.0399	3.28274	-4.06065	MRI1
ENSG00000037897	63.952	173.786	0.287559	METTL1
ENSG00000038002	93.621	103.454	-0.395105	AGA
ENSG00000038210	162.062	86.8094	-1.13209	PI4K2B
ENSG00000038219	934.654	1037.76	0.139905	BOD1L1
ENSG00000038274	248.258	58.6494	-2.75454	MAT2B
ENSG00000038358	61.1443	27.2056	-3.17507	EDC4
ENSG00000038382	1651.88	2124.5	-0.0186664	TRIO
ENSG00000038427	1.78258	0	-1.67873	VCAN
ENSG00000038532	406.47	86.8391	-3.35122	CLEC16A
ENSG00000038945	11265.4	6884.73	-0.953701	MSR1
ENSG00000039068	5.59503	20.9237	1.12802	CDH1
ENSG00000039123	187.48	148.099	-1.18038	SKIV2L2
ENSG00000039319	2095.41	4209.38	0.783628	ZFYVE16
ENSG00000039523	360.615	1493.41	1.51267	FAM65A
ENSG00000039560	2467.41	1382.54	-0.680662	RAI14
ENSG00000039650	36.898	228.224	-0.2186	PNKP
ENSG00000040199	167.017	191.971	-0.445713	PHLPP2
ENSG00000040275	130.805	94.5601	-1.56204	SPDL1
ENSG00000040341	148.325	130.976	-0.993623	STAU2
ENSG00000040487	245.711	164.66	-0.991334	PQLC2
ENSG00000040531	946.294	463.31	-1.98072	CTNS
ENSG00000040608	149.328	295.772	-0.225405	RTN4R
ENSG00000040633	186.459	33.9375	-4.75779	PHF23
ENSG00000040933	248.135	361.505	0.223856	INPP4A
ENSG00000041357	493.148	852.828	0.908366	PSMA4
ENSG00000041515	0.142401	2.13846	0.30811	MYO16
ENSG00000041802	362.365	445.98	0.803255	LSG1
ENSG00000041880	69.6524	86.0389	-1.35747	PARP3
ENSG00000041982	163.461	37.5433	-1.9092	TNC
ENSG00000041988	2.08703	8.24899	0.434076	THAP3
ENSG00000042062	6.56554	3.55675	0.183661	FAM65C
ENSG00000042088	107.654	65.6441	-2.10142	TDP1
ENSG00000042286	281.584	593.43	1.15629	AIFM2
ENSG00000042304	10.6246	4.59423	-1.46006	C2orf83
ENSG00000042317	35.9215	3.06939	-3.86507	SPATA7
ENSG00000042429	218.042	185.172	-1.04214	MED17
ENSG00000042445	195.768	56.1656	-4.85377	RETSAT
ENSG00000042493	2637.61	3265.44	0.0392775	CAPG
ENSG00000042753	366.834	394.391	0.0383589	AP2S1
ENSG00000042832	47.8564	0	-10.5575	TG
ENSG00000042980	375.998	997.162	0.175076	ADAM28
ENSG00000043039	3.75321	0.959185	-3.42491	BARX2
ENSG00000043093	210.438	175.81	-0.371194	DCUN1D1
ENSG00000043143	85.9121	567.352	1.28987	JADE2
ENSG00000043462	1204.9	3442.05	1.25522	LCP2
ENSG00000043514	38.2247	52.2042	-0.655904	TRIT1
ENSG00000044090	472.027	82.3379	-2.53958	CUL7
ENSG00000044115	2555.63	2438.05	-0.100658	CTNNA1
ENSG00000044446	160.432	24.8472	-2.97998	PHKA2
ENSG00000044459	177.345	38.982	-5.79501	CNTLN
ENSG00000044574	5519.28	4716.59	-0.186057	HSPA5
ENSG00000046604	8.00824	1.73042	-2.30441	DSG2
ENSG00000046647	39.3477	21.0061	-2.0202	GEMIN8
ENSG00000046651	108.283	73.1673	-0.429918	OFD1
ENSG00000046653	15.0709	33.0912	2.17855	GPM6B
ENSG00000046889	2.36878	2.03969	-1.79478	PREX2
ENSG00000047056	380.859	718.014	-1.0088	WDR37
ENSG00000047188	217.046	176.382	-3.1085	YTHDC2
ENSG00000047230	39.3629	0.0959185	-8.23241	CTPS2
ENSG00000047249	1994.25	2303.22	0.159426	ATP6V1H
ENSG00000047315	539.091	1220.93	0.0999201	POLR2B
ENSG00000047346	325.797	338.752	0.0913794	FAM214A
ENSG00000047365	642.284	583.326	-0.286359	ARAP2
ENSG00000047410	2737.24	1340.72	-1.10585	TPR
ENSG00000047457	51.1579	90.9579	2.16431	CP
ENSG00000047578	170.176	51.7925	-4.72424	KIAA0556
ENSG00000047579	273.988	73.8641	-0.750808	DTNBP1
ENSG00000047597	0	0	#N/A	XK
ENSG00000047617	0	4.79592	3.87532	ANO2
ENSG00000047621	800.076	349.602	-2.28055	C12orf4
ENSG00000047634	35.8637	74.5505	0.209156	SCML1
ENSG00000047644	9.41288	22.8657	0.758909	WWC3
ENSG00000047648	7.42103	5.08368	-1.31305	ARHGAP6
ENSG00000047849	2293.21	2158.54	-0.351073	MAP4
ENSG00000047932	166.768	194.124	0.223737	GOPC
ENSG00000048028	166.747	666.264	2.37294	USP28
ENSG00000048052	57.0653	58.6221	-1.27086	HDAC9
ENSG00000048140	269.742	287.361	0.336951	TSPAN17
ENSG00000048162	37.4918	28.2959	-2.89965	NOP16
ENSG00000048342	57.5639	34.7828	-0.798169	CC2D2A
ENSG00000048392	166.879	323.987	1.4711	RRM2B
ENSG00000048405	296.528	229.999	-1.30563	ZNF800
ENSG00000048471	947.015	967.124	-1.321	SNX29
ENSG00000048540	2.16064	0	-2.39682	LMO3
ENSG00000048544	335.46	446.19	0.331851	MRPS10
ENSG00000048649	416.227	306.123	-0.499644	RSF1
ENSG00000048707	801.698	2076.59	1.25271	VPS13D
ENSG00000048740	778.797	1571.77	-0.870081	CELF2
ENSG00000048828	2264.84	6605.22	0.586502	FAM120A
ENSG00000048991	863.901	297.502	-1.69307	R3HDM1
ENSG00000049089	101.965	23.7702	-4.24527	COL9A2
ENSG00000049130	21.7424	27.049	-3.42688	KITLG
ENSG00000049167	12.0292	24.1087	1.09475	ERCC8
ENSG00000049192	50.5887	15.5388	-2.93057	ADAMTS6
ENSG00000049239	592.777	195.305	-1.44727	H6PD
ENSG00000049245	2274.52	2634.34	0.193325	VAMP3
ENSG00000049246	350.227	823.011	1.15375	PER3
ENSG00000049249	39.0088	96.1513	1.67605	TNFRSF9
ENSG00000049323	0	0	#N/A	LTBP1
ENSG00000049449	229.673	359.158	-0.010631	RCN1
ENSG00000049540	3.0336	2.46251	-1.38696	ELN
ENSG00000049541	113.396	29.6389	-2.64761	RFC2
ENSG00000049618	534.492	955.424	0.525773	ARID1B
ENSG00000049656	155.705	270.061	-0.478642	CLPTM1L
ENSG00000049759	483.096	190.745	-2.26314	NEDD4L
ENSG00000049768	0.166203	0	-1.2655	FOXP3
ENSG00000049769	12.8173	1.30196	-3.72155	PPP1R3F
ENSG00000049860	2944.63	4727.46	0.163573	HEXB
ENSG00000049883	25.8888	23.8238	-0.673343	PTCD2
ENSG00000050130	300.037	811.991	1.33834	JKAMP
ENSG00000050327	6.3026	12.9881	-0.905599	ARHGEF5
ENSG00000050344	311.996	29.4788	-3.90926	NFE2L3
ENSG00000050393	484.964	334.357	-0.485331	MCUR1
ENSG00000050405	989.475	458.774	-2.71107	LIMA1
ENSG00000050426	90.8051	70.2196	-0.532807	LETMD1
ENSG00000050438	608.989	263.871	-1.22233	SLC4A8
ENSG00000050628	0.304454	1.87747	2.47187	PTGER3
ENSG00000050730	2.68874	7.27217	-0.215161	TNIP3
ENSG00000050748	267.334	155.92	-1.55281	MAPK9
ENSG00000050767	11.9648	0	-8.32755	COL23A1
ENSG00000050820	147.47	48.6251	-2.85563	BCAR1
ENSG00000051009	52.1206	110.245	-0.11759	FAM160A2
ENSG00000051108	284.066	424.038	-0.116813	HERPUD1
ENSG00000051128	45.0435	166.326	-1.64531	HOMER3
ENSG00000051180	5.74573	32.4204	-2.80739	RAD51
ENSG00000051341	68.0429	15.7599	-3.10207	POLQ
ENSG00000051382	421.458	646.578	0.817228	PIK3CB
ENSG00000051523	240.024	163.612	-0.517913	CYBA
ENSG00000051596	3.0873	3.92916	1.89486	THOC3
ENSG00000051620	162.906	40.5309	-5.03765	HEBP2
ENSG00000051825	198.808	556.855	-0.448411	MPHOSPH9
ENSG00000052126	353.301	1223.49	0.857786	PLEKHA5
ENSG00000052723	204.494	47.0745	-1.79698	SIKE1
ENSG00000052749	101.727	29.0065	-5.68163	RRP12
ENSG00000052795	5699.43	8733.43	0.596829	FNIP2
ENSG00000052802	794.372	923.909	0.0784192	MSMO1
ENSG00000052841	671.393	584.398	-0.543696	TTC17
ENSG00000052850	0.810262	0.461963	1.08872	ALX4
ENSG00000053254	949.379	1249.88	0.380845	FOXN3
ENSG00000053328	0.648209	4.90738	2.46772	METTL24
ENSG00000053371	97.2777	59.7572	-5.71985	AKR7A2
ENSG00000053372	245.865	117.594	-3.7592	MRTO4
ENSG00000053438	20.1606	0.287755	-4.74083	NNAT
ENSG00000053501	77.818	104.45	-0.27003	USE1
ENSG00000053524	30.6878	19.8983	-0.371551	MCF2L2
ENSG00000053702	5.77908	5.21277	-0.56292	NRIP2
ENSG00000053747	78.6489	621.307	0.451555	LAMA3
ENSG00000053770	327.494	490.243	-0.104793	AP5M1
ENSG00000053900	161.986	134.427	-1.38439	ANAPC4
ENSG00000053918	4.38177	1.24694	-3.74043	KCNQ1
ENSG00000054116	292.849	430.128	-0.0995997	TRAPPC3
ENSG00000054118	865.692	3721.25	1.19061	THRAP3
ENSG00000054148	77.186	59.7826	0.084225	PHPT1
ENSG00000054219	97.4202	204.897	1.6518	LY75
ENSG00000054267	367.025	292.685	-1.08409	ARID4B
ENSG00000054277	103.801	65.7671	-1.2544	OPN3
ENSG00000054282	604.771	1038.99	0.520585	SDCCAG8
ENSG00000054392	81.0536	22.635	-4.06347	HHAT
ENSG00000054523	1799.99	2586.53	0.33348	KIF1B
ENSG00000054611	351.566	139.534	-0.992536	TBC1D22A
ENSG00000054654	69.5507	31.5672	-1.29235	SYNE2
ENSG00000054690	29.2542	14.5793	-1.35675	PLEKHH1
ENSG00000054793	1784.23	1951.81	-0.308767	ATP9A
ENSG00000054965	180.554	887.414	0.32011	FAM168A
ENSG00000054967	45.4595	54.8866	0.487298	RELT
ENSG00000054983	680.601	380.025	-1.21543	GALC
ENSG00000055044	194.565	1866.28	2.28082	NOP58
ENSG00000055070	226.075	273.783	0.108242	SZRD1
ENSG00000055130	513.304	602.864	0.216466	CUL1
ENSG00000055147	31.9242	22.0027	-1.61861	FAM114A2
ENSG00000055163	134.961	1183.17	0.80642	CYFIP2
ENSG00000055208	2955	2304.22	-0.30267	TAB2
ENSG00000055211	93.0783	104.33	-1.55272	GINM1
ENSG00000055332	600.997	1364.62	1.00974	EIF2AK2
ENSG00000055483	576.74	337.186	-2.31136	USP36
ENSG00000055609	3882.37	1764.65	-1.33407	KMT2C
ENSG00000055732	779.702	1718.69	0.231583	MCOLN3
ENSG00000055813	0	5.37143	3.97871	CCDC85A
ENSG00000055917	874.823	689.676	-0.426702	PUM2
ENSG00000055950	37.0855	80.0636	0.195295	MRPL43
ENSG00000056050	29.0947	9.05846	-2.42185	C4orf27
ENSG00000056097	2083.86	2087.95	-0.0624824	ZFR
ENSG00000056277	85.8158	4.01095	-3.23726	ZNF280C
ENSG00000056558	766.54	815.476	-0.089821	TRAF1
ENSG00000056586	341.427	632.118	0.850715	RC3H2
ENSG00000056661	9.38049	30.1734	-0.23264	PCGF2
ENSG00000056736	13.1136	51.7428	2.37266	IL17RB
ENSG00000056972	364.521	95.3167	-1.02792	TRAF3IP2
ENSG00000057019	181.227	76.416	-2.09324	DCBLD2
ENSG00000057252	2864.49	2121.36	-0.421075	SOAT1
ENSG00000057294	2.14363	2.79965	0.368074	PKP2
ENSG00000057608	2054.88	1946.38	-0.273415	GDI2
ENSG00000057657	235.527	2476.61	1.22249	PRDM1
ENSG00000057663	282.35	221.273	-0.944674	ATG5
ENSG00000057704	35.9015	63.0262	0.927292	TMCC3
ENSG00000057757	223.399	1101.98	0.151893	PITHD1
ENSG00000057935	182.075	84.2625	-1.30713	MTA3
ENSG00000058056	43.1429	25.4023	-1.89983	USP13
ENSG00000058063	1081.23	1059.5	0.00449665	ATP11B
ENSG00000058085	2.58149	4.88023	1.29071	LAMC2
ENSG00000058091	259.259	343.066	-0.231485	CDK14
ENSG00000058262	1662.43	844.589	-1.05205	SEC61A1
ENSG00000058272	1393.18	1665.03	-0.101931	PPP1R12A
ENSG00000058335	123.532	203.458	0.210086	RASGRF1
ENSG00000058404	69.0731	0.863266	-6.23821	CAMK2B
ENSG00000058453	44.3903	9.43915	-2.03814	CROCC
ENSG00000058600	115.277	168.483	-1.20871	POLR3E
ENSG00000058668	3478.36	1644.13	-1.18948	ATP2B4
ENSG00000058673	1174.02	1160.96	-0.0770493	ZC3H11A
ENSG00000058729	87.3263	116.439	0.588744	RIOK2
ENSG00000058799	387.61	580.539	0.860993	YIPF1
ENSG00000058804	394.326	90.2699	-5.15471	NDC1
ENSG00000058866	147.914	5.0269	-6.65656	DGKG
ENSG00000059122	290.264	69.0932	-2.59139	FLYWCH1
ENSG00000059145	12.4903	11.9563	-0.09724	UNKL
ENSG00000059377	652.339	672.521	-0.551938	TBXAS1
ENSG00000059378	595.683	1148.8	0.475582	PARP12
ENSG00000059573	19.3956	27.6684	0.513353	ALDH18A1
ENSG00000059588	314.23	106.166	-2.85474	TARBP1
ENSG00000059691	124.43	331.86	2.22006	PET112
ENSG00000059728	640.131	1682.97	-0.100132	MXD1
ENSG00000059758	215.893	137.556	-0.886995	CDK17
ENSG00000059769	52.4039	160.645	0.380536	DNAJC25
ENSG00000059804	257.945	128.87	-0.45593	SLC2A3
ENSG00000059915	8.10262	0.191837	-2.16379	PSD
ENSG00000060069	40.3454	58.1836	0.636817	CTDP1
ENSG00000060138	548.952	1125.57	0.988053	YBX3
ENSG00000060237	7655.85	10947	0.398562	WNK1
ENSG00000060339	832.154	574.585	-0.724006	CCAR1
ENSG00000060491	104.031	183.489	-0.902297	OGFR
ENSG00000060558	184.716	1344.36	0.392182	GNA15
ENSG00000060642	33.747	11.5885	-3.5046	PIGV
ENSG00000060656	35.7428	0	-5.26573	PTPRU
ENSG00000060688	46.5908	1.95751	-5.06236	SNRNP40
ENSG00000060718	0	0	#N/A	COL11A1
ENSG00000060749	891.737	826.511	-0.018059	QSER1
ENSG00000060762	538.761	1670.98	1.06331	MPC1
ENSG00000060971	126.822	136.475	-0.486152	ACAA1
ENSG00000060982	2458.1	2869.99	0.145471	BCAT1
ENSG00000061273	127.147	166.318	-1.20676	HDAC7
ENSG00000061337	2.28188	0.3269	-3.05032	LZTS1
ENSG00000061455	0.814413	0.0959185	-2.03417	PRDM6
ENSG00000061656	0.166203	0	-1.2655	SPAG4
ENSG00000061676	570.788	609.614	0.00204124	NCKAP1
ENSG00000061794	173.629	52.2209	-3.24929	MRPS35
ENSG00000061918	4.69952	7.09797	0.811358	GUCY1B3
ENSG00000061936	448.24	448.653	-0.396114	SFSWAP
ENSG00000061938	12.9012	23.3224	0.841557	TNK2
ENSG00000061987	960.685	1450.97	0.441105	MON2
ENSG00000062194	587.103	1014.05	0.548196	GPBP1
ENSG00000062282	3.4042	14.3328	0.612877	DGAT2
ENSG00000062370	5.99594	1.0551	-0.831939	ZNF112
ENSG00000062485	2559.5	5596.2	0.4184	CS
ENSG00000062582	4.67406	9.53298	0.478768	MRPS24
ENSG00000062598	684.089	1076.21	0.343416	ELMO2
ENSG00000062650	677.4	1573.13	0.490368	WAPAL
ENSG00000062716	2754.11	3468.72	0.0584026	VMP1
ENSG00000062725	364.581	383.257	-0.388105	APPBP2
ENSG00000062822	17.1319	15.347	-2.93811	POLD1
ENSG00000063046	556.504	746.455	-0.428478	EIF4B
ENSG00000063127	80.9675	88.4348	-2.6031	SLC6A16
ENSG00000063169	43.8402	8.66869	-1.21231	GLTSCR1
ENSG00000063176	16.2074	89.3627	-1.47799	SPHK2
ENSG00000063177	350.255	507.657	-0.741252	RPL18
ENSG00000063180	25.4379	29.5962	0.105327	CA11
ENSG00000063241	18.9775	5.60242	-1.23902	ISOC2
ENSG00000063244	197.831	55.6554	-2.73297	U2AF2
ENSG00000063245	19.3426	47.3837	-0.919764	EPN1
ENSG00000063322	212.787	380.5	0.734039	MED29
ENSG00000063438	99.3911	557.958	0.444899	AHRR
ENSG00000063587	50.7939	33.1878	-4.85649	ZNF275
ENSG00000063601	1017.81	1101.43	0.436576	MTMR1
ENSG00000063660	3.56515	34.4324	4.6426	GPC1
ENSG00000063761	30.0688	23.941	0.240308	ADCK1
ENSG00000063854	263.33	203.63	-0.784792	HAGH
ENSG00000063978	559.412	2022.17	1.46798	RNF4
ENSG00000064012	218.726	88.8007	-1.12047	CASP8
ENSG00000064042	2.4806	352.43	5.70238	LIMCH1
ENSG00000064102	138.201	23.4006	-4.4148	ASUN
ENSG00000064115	461.245	281.75	-1.06275	TM7SF3
ENSG00000064195	4.05131	0.575511	-0.737757	DLX3
ENSG00000064199	47.1564	1599.96	3.56682	SPA17
ENSG00000064201	285.895	7.65585	-7.08754	TSPAN32
ENSG00000064205	1.23747	0.575511	-1.34282	WISP2
ENSG00000064225	421.439	693.258	0.433416	ST3GAL6
ENSG00000064270	8.92322	0.0959185	-4.33357	ATP2C2
ENSG00000064300	0	0	#N/A	NGFR
ENSG00000064309	0.972314	2.65434	2.44936	CDON
ENSG00000064313	291.844	276.72	0.267145	TAF2
ENSG00000064393	5813.61	8300.99	0.295807	HIPK2
ENSG00000064419	736.639	376.837	-1.51388	TNPO3
ENSG00000064490	40.1652	30.9623	-2.79691	RFXANK
ENSG00000064545	151.183	1095.78	-2.24423	TMEM161A
ENSG00000064547	141.738	18.8792	-2.77774	LPAR2
ENSG00000064601	3371.25	5102.45	0.483316	CTSA
ENSG00000064607	682.843	597.358	0.114518	SUGP2
ENSG00000064651	131.268	48.9721	-1.56304	SLC12A2
ENSG00000064652	156.701	73.0472	-4.76805	SNX24
ENSG00000064666	236.24	146.396	-1.53924	CNN2
ENSG00000064687	210.581	25.898	-5.2392	ABCA7
ENSG00000064692	0.162052	1.71279	2.46894	SNCAIP
ENSG00000064703	122.153	55.2104	-0.607328	DDX20
ENSG00000064726	686.853	1511.63	1.10021	BTBD1
ENSG00000064763	27.0025	100.944	3.09543	FAR2
ENSG00000064787	20.2622	12.3637	-1.4116	BCAS1
ENSG00000064886	42.516	1.0551	-7.00646	CHI3L2
ENSG00000064932	64.1605	366.909	2.94491	SBNO2
ENSG00000064933	56.1644	31.1525	-1.26354	PMS1
ENSG00000064961	195.715	734.991	-0.102858	HMG20B
ENSG00000064989	21.4953	4.52968	-2.4846	CALCRL
ENSG00000064995	110.651	373.384	2.0437	TAF11
ENSG00000064999	374.452	117.539	-1.47702	ANKS1A
ENSG00000065000	1848.87	2008.79	-0.155909	AP3D1
ENSG00000065029	44.4197	66.6088	-0.127849	ZNF76
ENSG00000065054	0	0	#N/A	SLC9A3R2
ENSG00000065057	7.1303	0.692944	1.01742	NTHL1
ENSG00000065060	1707.79	928.273	-0.922703	UHRF1BP1
ENSG00000065135	1716.63	878.531	-1.61319	GNAI3
ENSG00000065150	290.563	253.701	-1.01542	IPO5
ENSG00000065154	317.255	284.518	-0.34108	OAT
ENSG00000065183	70.587	46.7691	-0.796049	WDR3
ENSG00000065243	287.083	98.681	-2.21298	PKN2
ENSG00000065268	46.8157	3.93266	-6.47238	WDR18
ENSG00000065308	316.507	238.485	-1.03278	TRAM2
ENSG00000065320	0.810262	0	-1.56863	NTN1
ENSG00000065325	4.37541	1.34286	-0.343619	GLP2R
ENSG00000065328	5.51945	156.473	2.51969	MCM10
ENSG00000065357	67.672	48.7411	-1.70241	DGKA
ENSG00000065361	3.72485	6.18433	0.366083	ERBB3
ENSG00000065413	115.497	66.6866	-1.36035	ANKRD44
ENSG00000065427	345.238	758.235	0.560894	KARS
ENSG00000065457	162.753	25.6963	-4.01455	ADAT1
ENSG00000065485	10.7842	3.27361	-1.25425	PDIA5
ENSG00000065491	317.106	42.7938	-6.39235	TBC1D22B
ENSG00000065518	250.032	107.361	-1.86957	NDUFB4
ENSG00000065526	1358.61	980.268	-0.642248	SPEN
ENSG00000065534	69.7761	19.1485	-2.18017	MYLK
ENSG00000065548	994.816	307.771	-1.99611	ZC3H15
ENSG00000065559	180.08	1318.48	2.76211	MAP2K4
ENSG00000065600	547.794	817.63	-0.801443	TMEM206
ENSG00000065613	1114.62	1796.05	0.181274	SLK
ENSG00000065615	197.265	308.303	0.699625	CYB5R4
ENSG00000065618	0.997219	0	-2.09422	COL17A1
ENSG00000065621	99.3282	11.8814	-2.82184	GSTO2
ENSG00000065665	75.3807	10.7429	-3.28996	SEC61A2
ENSG00000065717	1.61332	1.07662	-1.04673	TLE2
ENSG00000065802	187.323	570.536	2.43894	ASB1
ENSG00000065809	677.859	740.284	-0.867258	FAM107B
ENSG00000065833	573.848	413.966	-0.480802	ME1
ENSG00000065882	1453.53	4704.78	1.45686	TBC1D1
ENSG00000065883	222.079	200.326	-0.303219	CDK13
ENSG00000065911	249.394	255.639	-0.163753	MTHFD2
ENSG00000065923	240.861	1544.82	2.41646	SLC9A7
ENSG00000065970	140.743	121.651	-1.96445	FOXJ2
ENSG00000065978	4735.04	6573.9	0.158718	YBX1
ENSG00000065989	602.58	560.553	-0.905472	PDE4A
ENSG00000066027	331.711	208.653	-1.44716	PPP2R5A
ENSG00000066044	198.783	286.462	-1.01147	ELAVL1
ENSG00000066056	288.286	963.539	-0.193332	TIE1
ENSG00000066084	573.683	606.045	-0.382192	DIP2B
ENSG00000066117	255.119	599.208	-1.19196	SMARCD1
ENSG00000066135	55.2709	31.381	-0.62291	KDM4A
ENSG00000066136	1054.3	429.712	-2.16689	NFYC
ENSG00000066185	1.62052	13.7163	2.44152	ZMYND12
ENSG00000066279	129.606	0.383674	-6.94938	ASPM
ENSG00000066294	8912.98	12861.5	0.510301	CD84
ENSG00000066322	601.461	805.551	-0.899982	ELOVL1
ENSG00000066336	381.234	999.033	-0.609199	SPI1
ENSG00000066379	66.7532	11.7412	-2.26866	ZNRD1
ENSG00000066382	4.1086	4.64011	-0.0251941	MPPED2
ENSG00000066405	31.9881	0.422818	-3.65671	CLDN18
ENSG00000066422	459.81	250.056	-1.03515	ZBTB11
ENSG00000066427	157.136	80.0517	-1.20473	ATXN3
ENSG00000066455	765.674	204.096	-1.68439	GOLGA5
ENSG00000066468	7.24973	0.845637	-3.15807	FGFR2
ENSG00000066557	135.527	72.8258	-2.41765	LRRC40
ENSG00000066583	41.0984	78.98	-4.11537	ISOC1
ENSG00000066629	8.33621	8.75308	-1.10363	EML1
ENSG00000066651	87.5572	72.4893	-1.64084	TRMT11
ENSG00000066654	138.582	470.377	-0.243354	THUMPD1
ENSG00000066697	260.658	227.391	-0.307846	MSANTD3
ENSG00000066739	438.497	497.306	-0.865328	ATG2B
ENSG00000066777	1472.26	1015.7	-0.654874	ARFGEF1
ENSG00000066827	70.9471	6.92764	-4.22187	ZFAT
ENSG00000066855	170.082	15.8548	-3.55135	MTFR1
ENSG00000066923	45.8691	1.15102	-4.39523	STAG3
ENSG00000066926	83.6674	54.7988	-1.6455	FECH
ENSG00000066933	220.679	257.404	-1.0772	MYO9A
ENSG00000067048	213.216	812.649	1.06927	DDX3Y
ENSG00000067057	155.207	84.3889	-3.26004	PFKP
ENSG00000067064	744.922	907.439	0.685007	IDI1
ENSG00000067066	649.272	1400.24	-0.33397	SP100
ENSG00000067082	1289.29	1789.12	0.469674	KLF6
ENSG00000067113	0	0.383674	3.02668	PPAP2A
ENSG00000067141	1.71642	2.68572	-3.0386	NEO1
ENSG00000067167	933.559	1008.2	-0.761514	TRAM1
ENSG00000067177	44.6761	37.3356	-0.468602	PHKA1
ENSG00000067182	719.374	809.857	-0.635121	TNFRSF1A
ENSG00000067191	0.486157	2.39796	1.73847	CACNB1
ENSG00000067208	462.746	504.053	0.302345	EVI5
ENSG00000067221	12.6401	0	-3.20034	STOML1
ENSG00000067225	9585.43	16250.3	0.691375	PKM
ENSG00000067248	260.314	239.537	-0.909322	DHX29
ENSG00000067334	720.026	3030.75	1.56279	DNTTIP2
ENSG00000067365	51.1372	41.5825	-0.855433	METTL22
ENSG00000067369	1141.98	475.654	-0.696056	TP53BP1
ENSG00000067533	146.394	85.9	-1.99246	RRP15
ENSG00000067560	6256.42	11005.8	0.718943	RHOA
ENSG00000067596	483.143	367.188	-0.42242	DHX8
ENSG00000067606	14.2693	0.0959185	-4.98894	PRKCZ
ENSG00000067646	86.4655	91.595	0.0950933	ZFY
ENSG00000067704	923.311	406.598	-1.70381	IARS2
ENSG00000067715	0	0	#N/A	SYT1
ENSG00000067798	156.708	143.291	-0.0469152	NAV3
ENSG00000067829	499.243	1276.09	0.821729	IDH3G
ENSG00000067836	26.9589	7.13711	-4.27618	ROGDI
ENSG00000067842	0	0	#N/A	ATP2B3
ENSG00000067900	3781.04	3650.12	-0.125113	ROCK1
ENSG00000067955	154.444	339.807	0.559353	CBFB
ENSG00000067992	132.142	53.5811	-3.00883	PDK3
ENSG00000068001	352.25	88.6281	-3.12657	HYAL2
ENSG00000068024	167.611	279.837	0.993767	HDAC4
ENSG00000068028	66.1352	25.8371	-0.215889	RASSF1
ENSG00000068079	5.63584	628.088	2.57744	IFI35
ENSG00000068097	42.1149	113.742	-2.84994	HEATR6
ENSG00000068120	481.344	364.321	0.358133	COASY
ENSG00000068137	8.93737	4.42391	-0.21249	PLEKHH3
ENSG00000068305	1678.7	3278.36	0.775587	MEF2A
ENSG00000068308	491.383	165.973	-1.85004	OTUD5
ENSG00000068323	192.311	184.785	-0.26846	TFE3
ENSG00000068354	165.539	24.4592	-7.871	TBC1D25
ENSG00000068366	1420.31	1006.89	-0.680063	ACSL4
ENSG00000068383	2.53914	1.382	-1.67975	INPP5A
ENSG00000068394	188.075	228.741	-1.67871	GPKOW
ENSG00000068400	405.074	123.303	-1.5896	GRIPAP1
ENSG00000068438	44.488	87.4012	-1.56857	FTSJ1
ENSG00000068489	76.8357	390.353	0.75642	PRR11
ENSG00000068615	2.99125	5.85103	-4.02578	REEP1
ENSG00000068650	1600.87	3037.15	0.752634	ATP11A
ENSG00000068654	676.221	713.819	-0.0578009	POLR1A
ENSG00000068697	2244.81	2595.98	0.307287	LAPTM4A
ENSG00000068724	286.569	98.0091	-3.00974	TTC7A
ENSG00000068745	123.383	1159.41	1.64921	IP6K2
ENSG00000068781	0	2.20612	3.66458	STON1-GTF2A1L
ENSG00000068784	119.332	47.996	-1.92413	SRBD1
ENSG00000068793	2046.39	2011.8	-0.150737	CYFIP1
ENSG00000068796	587.656	826.77	0.349972	KIF2A
ENSG00000068878	903.097	1583.51	0.344664	PSME4
ENSG00000068885	12.2527	11.6965	0.21546	IFT80
ENSG00000068903	114.245	239.185	-0.498742	SIRT2
ENSG00000068912	267.917	81.4812	-1.37408	ERLEC1
ENSG00000068971	7.3758	24.7861	0.583687	PPP2R5B
ENSG00000068976	4.93921	3.69467	-0.200373	PYGM
ENSG00000069011	2.26264	0	-6.26318	PITX1
ENSG00000069020	66.9702	37.9485	-3.43559	MAST4
ENSG00000069122	0.648209	38.9283	4.9548	GPR116
ENSG00000069248	125.097	576.463	1.27975	NUP133
ENSG00000069275	854.857	472.424	-0.670442	NUCKS1
ENSG00000069329	1171.18	916.726	-0.271988	VPS35
ENSG00000069345	654.645	259.697	-1.8218	DNAJA2
ENSG00000069399	246.927	29.2425	-5.32376	BCL3
ENSG00000069424	2709.03	1057.73	-1.6167	KCNAB2
ENSG00000069431	74.9226	58.1154	-0.325017	ABCC9
ENSG00000069482	2005.56	4266.43	1.14743	GAL
ENSG00000069493	119.051	117.565	-1.14626	CLEC2D
ENSG00000069509	73.1482	41.7637	-4.35422	FUNDC1
ENSG00000069667	25.3844	19.4679	-0.142449	RORA
ENSG00000069696	0	0	#N/A	DRD4
ENSG00000069702	5.38302	7.23483	-0.803154	TGFBR3
ENSG00000069712	19.9026	5.46735	-2.90314	KIAA1107
ENSG00000069812	98.7694	63.6873	-1.08123	HES2
ENSG00000069849	1682.8	5140.43	0.588334	ATP1B3
ENSG00000069869	30.8925	23.5206	-0.736937	NEDD4
ENSG00000069943	110.092	205.235	-0.485161	PIGB
ENSG00000069956	734.805	409.353	-0.42162	MAPK6
ENSG00000069966	46.2992	5.71246	-2.6743	GNB5
ENSG00000069974	197.276	27.2373	-5.02013	RAB27A
ENSG00000069998	149.723	23.1379	-4.44734	CECR5
ENSG00000070010	280.216	319.524	-0.113357	UFD1L
ENSG00000070018	0	11.0306	4.96547	LRP6
ENSG00000070019	24.2966	31.8963	-1.29373	GUCY2C
ENSG00000070047	217.699	633.263	-0.364518	PHRF1
ENSG00000070061	454.558	441.893	-0.841419	IKBKAP
ENSG00000070081	158.729	130.993	-0.701705	NUCB2
ENSG00000070087	1.62052	1.63061	0.606656	PFN2
ENSG00000070159	6.65715	3.03063	-1.17468	PTPN3
ENSG00000070182	2.85799	6.10143	0.495212	SPTB
ENSG00000070190	131.11	134.442	-0.70265	DAPP1
ENSG00000070214	1540.64	639.684	-2.06671	SLC44A1
ENSG00000070269	63.875	484.139	1.16613	TMEM260
ENSG00000070366	251.687	160.591	-1.7812	SMG6
ENSG00000070367	522.441	607.527	-0.303509	EXOC5
ENSG00000070371	0.324105	1.24694	1.56134	CLTCL1
ENSG00000070388	5.29957	5.17648	0.0147197	FGF22
ENSG00000070404	9.56109	0	-2.70281	FSTL3
ENSG00000070413	69.3852	99.1415	-0.553737	DGCR2
ENSG00000070423	4.33832	51.8653	1.92081	RNF126
ENSG00000070444	95.7755	11.639	-2.68345	MNT
ENSG00000070476	138.568	952.042	0.421253	ZXDC
ENSG00000070495	361.906	119.406	-1.81879	JMJD6
ENSG00000070501	16.6316	46.159	1.34045	POLB
ENSG00000070540	200.18	35.9289	-2.99552	WIPI1
ENSG00000070601	7.02014	2.69349	-2.40882	FRMPD1
ENSG00000070610	120.335	140.964	-0.358431	GBA2
ENSG00000070614	3109.44	891.508	-2.01484	NDST1
ENSG00000070669	14.5896	3.35715	-3.15043	ASNS
ENSG00000070718	140.482	28.3919	-6.2312	AP3M2
ENSG00000070731	55.6892	26.7613	-6.34504	ST6GALNAC2
ENSG00000070756	6992.31	7187.19	0.0419512	PABPC1
ENSG00000070759	12.9487	8.37031	0.302736	TESK2
ENSG00000070761	100.36	94.9928	0.707256	C16orf80
ENSG00000070770	900.058	1700.66	-0.0764765	CSNK2A2
ENSG00000070778	77.3547	6.42654	-3.8106	PTPN21
ENSG00000070785	128.349	107.568	-1.34767	EIF2B3
ENSG00000070814	54.015	52.035	0.589535	TCOF1
ENSG00000070831	1175.32	1366.55	0.30902	CDC42
ENSG00000070882	325.222	484.775	-0.342036	OSBPL3
ENSG00000070950	104.566	15.9237	-2.5703	RAD18
ENSG00000070961	581.597	863.057	0.0207845	ATP2B1
ENSG00000071051	277.062	1070.59	1.70059	NCK2
ENSG00000071054	749.724	1256.98	0.742824	MAP4K4
ENSG00000071073	119.621	66.6718	-1.00837	MGAT4A
ENSG00000071082	1683.32	2003.08	0.237825	RPL31
ENSG00000071127	2216.2	2986.72	0.248788	WDR1
ENSG00000071189	578.877	1691.97	0.428689	SNX13
ENSG00000071205	533.767	572.544	0.0968698	ARHGAP10
ENSG00000071242	869.247	653.719	-0.476299	RPS6KA2
ENSG00000071243	14.0986	80.608	4.58705	ING3
ENSG00000071246	368.036	738.299	0.613343	VASH1
ENSG00000071282	0	0	#N/A	LMCD1
ENSG00000071462	16.4947	17.138	-1.69651	WBSCR22
ENSG00000071537	2743.47	1912.85	-0.617914	SEL1L
ENSG00000071539	57.7416	7.87309	-0.661719	TRIP13
ENSG00000071553	3511.39	4388.57	0.30641	ATP6AP1
ENSG00000071564	260.182	131.725	-2.24538	TCF3
ENSG00000071626	93.2442	14.155	-4.54171	DAZAP1
ENSG00000071655	81.7609	436.484	0.208804	MBD3
ENSG00000071794	125.419	440.684	-0.19068	HLTF
ENSG00000071859	516.848	994.947	0.842489	FAM50A
ENSG00000071889	108.974	64.6529	-1.7746	FAM3A
ENSG00000071894	194.865	144.112	-1.3425	CPSF1
ENSG00000071909	6.94056	4.91374	-0.344413	MYO3B
ENSG00000071967	1181.76	665.503	-0.901531	CYBRD1
ENSG00000071994	153.939	175.928	-0.104248	PDCD2
ENSG00000072042	485.809	1709.12	0.779045	RDH11
ENSG00000072062	185.362	246.029	0.541341	PRKACA
ENSG00000072071	215.632	72.1173	-2.99842	LPHN1
ENSG00000072080	3.16355	1.0551	-3.93939	SPP2
ENSG00000072110	4951.68	3326.75	-0.604314	ACTN1
ENSG00000072121	2326.89	2914.49	0.14189	ZFYVE26
ENSG00000072134	144.424	95.0953	-1.09481	EPN2
ENSG00000072135	437.04	493.591	0.040174	PTPN18
ENSG00000072163	7.45441	1.34286	-0.929807	LIMS2
ENSG00000072201	0.324105	3.20445	3.56339	LNX1
ENSG00000072210	1820.94	2320.36	0.304021	ALDH3A2
ENSG00000072274	15071.5	15865.1	0.123658	TFRC
ENSG00000072310	72.9426	69.7961	-1.12433	SREBF1
ENSG00000072315	0.486157	0	-1.45945	TRPC5
ENSG00000072364	3412.5	7426.56	0.811056	AFF4
ENSG00000072401	40.5925	343.019	2.20378	UBE2D1
ENSG00000072415	845.345	378.897	-0.336637	MPP5
ENSG00000072422	2.91694	1.91837	0.257072	RHOBTB1
ENSG00000072501	1547.53	1602.01	-0.377651	SMC1A
ENSG00000072506	22.6433	58.9825	-0.473051	HSD17B10
ENSG00000072518	173.224	687.63	0.267475	MARK2
ENSG00000072571	28.5506	2.20612	-3.92764	HMMR
ENSG00000072609	349.68	279.635	0.172906	CHFR
ENSG00000072682	245.468	38.5325	-5.23042	P4HA2
ENSG00000072694	188.302	71.6511	-7.18898	FCGR2B
ENSG00000072736	1067.3	883.937	-0.362393	NFATC3
ENSG00000072756	55.0752	170.258	0.374981	TRNT1
ENSG00000072778	2672.43	2133.04	-0.322006	ACADVL
ENSG00000072786	1270.54	695.194	-1.01914	STK10
ENSG00000072803	658.3	1668.27	0.678876	FBXW11
ENSG00000072818	155.618	83.1264	-1.62754	ACAP1
ENSG00000072832	15.8894	70.0347	0.533245	CRMP1
ENSG00000072840	17.1546	29.4061	-2.60162	EVC
ENSG00000072849	140.822	113.556	-1.57602	DERL2
ENSG00000072858	12.7382	12.4449	-0.0669053	SIDT1
ENSG00000072864	1010.63	75.0275	-3.59166	NDE1
ENSG00000072952	0.956814	1.03747	-0.274988	MRVI1
ENSG00000072954	4.71377	10.2905	-0.108211	TMEM38A
ENSG00000072958	272.218	81.5681	-6.02501	AP1M1
ENSG00000073008	194.847	116.083	-4.9096	PVR
ENSG00000073009	36.6683	68.9308	0.919957	IKBKG
ENSG00000073050	269.688	812.669	-0.00497791	XRCC1
ENSG00000073060	1387.49	569.342	-1.10401	SCARB1
ENSG00000073111	164.756	15.1943	-5.48278	MCM2
ENSG00000073146	9.64465	4.15378	-1.52264	MOV10L1
ENSG00000073150	37.452	7.7694	-4.98482	PANX2
ENSG00000073169	109.415	53.5081	0.98179	SELO
ENSG00000073282	4.22497	3.32577	-0.2891	TP63
ENSG00000073331	633.19	647.233	-0.412394	ALPK1
ENSG00000073350	4.34731	6.50274	-0.401886	LLGL2
ENSG00000073417	1080.06	580.624	-0.894426	PDE8A
ENSG00000073464	0	0	#N/A	CLCN4
ENSG00000073536	19.6198	3.87588	-3.82154	NLE1
ENSG00000073578	700.693	679.909	-0.0561428	SDHA
ENSG00000073584	127.283	147.444	-0.655345	SMARCE1
ENSG00000073605	25.943	11.7158	-1.39132	GSDMB
ENSG00000073614	577.64	440.147	-1.09618	KDM5A
ENSG00000073711	990.108	2556.26	1.03655	PPP2R3A
ENSG00000073712	89.9614	32.3584	-2.61951	FERMT2
ENSG00000073734	0	0	#N/A	ABCB11
ENSG00000073737	1210.59	488.485	-1.86364	DHRS9
ENSG00000073756	6.57039	17.5796	1.57161	PTGS2
ENSG00000073792	170.247	14.4269	-4.27143	IGF2BP2
ENSG00000073803	117.343	23.2677	-2.41929	MAP3K13
ENSG00000073849	310.958	1475.67	1.03531	ST6GAL1
ENSG00000073861	0	10.8388	4.93936	TBX21
ENSG00000073910	408.048	360.055	-0.502237	FRY
ENSG00000073921	2462.35	4389.79	0.727632	PICALM
ENSG00000073969	1985.37	9947.03	0.0159776	NSF
ENSG00000074054	897.346	735.634	-0.947442	CLASP1
ENSG00000074071	298.545	182.148	-0.0609044	MRPS34
ENSG00000074181	234.84	673.146	2.11008	NOTCH3
ENSG00000074201	285.884	891.672	1.41104	CLNS1A
ENSG00000074266	70.4593	82.6435	-0.548206	EED
ENSG00000074319	288.251	150.338	-1.61537	TSG101
ENSG00000074356	192.41	781.791	-0.603192	C17orf85
ENSG00000074370	298.895	176.775	-2.1873	ATP2A3
ENSG00000074410	1.60087	22.4856	3.77242	CA12
ENSG00000074416	4332.19	5749.08	0.328049	MGLL
ENSG00000074582	69.8181	25.5143	-2.09018	BCS1L
ENSG00000074590	0.142401	3.35715	1.95071	NUAK1
ENSG00000074603	437.243	1261.54	0.0963301	DPP8
ENSG00000074621	46.2691	133.725	1.94088	SLC24A1
ENSG00000074657	261.731	364.866	-1.37189	ZNF532
ENSG00000074660	48.4844	8.0963	-4.17714	SCARF1
ENSG00000074695	903.359	397.495	-1.35992	LMAN1
ENSG00000074696	2805.01	552.965	-3.49773	PTPLAD1
ENSG00000074706	2.61733	1.07662	-0.729491	IPCEF1
ENSG00000074755	1294.24	2180.5	0.727165	ZZEF1
ENSG00000074800	2304.45	2348.32	-0.0962028	ENO1
ENSG00000074842	265.34	268.97	-0.716813	C19orf10
ENSG00000074855	31.1168	6.00552	-4.40542	ANO8
ENSG00000074935	49.9826	15.8548	-2.33406	TUBE1
ENSG00000074964	132.619	77.858	-1.76404	ARHGEF10L
ENSG00000074966	10.0728	12.6708	-0.40317	TXK
ENSG00000075073	3.27454	80.458	0.296144	TACR2
ENSG00000075089	36.2754	32.5026	-2.79539	ACTR6
ENSG00000075131	30.2548	20.0449	-1.49794	TIPIN
ENSG00000075142	633.394	929.878	-0.592139	SRI
ENSG00000075151	2895.62	2612.09	-0.622942	EIF4G3
ENSG00000075188	56.5782	1.0551	-5.96519	NUP37
ENSG00000075213	77.5928	114.005	0.255865	SEMA3A
ENSG00000075218	5.48818	11.4573	0.266955	GTSE1
ENSG00000075223	813.498	307.38	-1.25417	SEMA3C
ENSG00000075234	108.775	31.4436	-4.87383	TTC38
ENSG00000075239	520.421	246.441	-1.18108	ACAT1
ENSG00000075240	25.3842	157.236	0.825141	GRAMD4
ENSG00000075275	358.379	140.423	-6.02099	CELSR1
ENSG00000075292	1856.9	1424.37	-0.472986	ZNF638
ENSG00000075303	217.01	254.257	-0.202319	SLC25A40
ENSG00000075336	95.4643	33.8631	-4.12937	TIMM21
ENSG00000075340	57.8933	62.997	-0.906644	ADD2
ENSG00000075391	1791.7	2743.98	0.502574	RASAL2
ENSG00000075399	19.345	21.3898	-2.39205	VPS9D1
ENSG00000075407	691.4	284.356	-2.05967	ZNF37A
ENSG00000075413	698.936	387.296	-0.849049	MARK3
ENSG00000075415	1262.52	2989.49	1.2055	SLC25A3
ENSG00000075420	2652.98	2695.07	0.0115264	FNDC3B
ENSG00000075426	740.976	997.609	0.535801	FOSL2
ENSG00000075539	686.508	6402.42	0.913749	FRYL
ENSG00000075568	2979.76	3335.07	-0.380786	TMEM131
ENSG00000075618	375.306	185.101	-3.59513	FSCN1
ENSG00000075624	59908.9	54483.8	-0.0851723	ACTB
ENSG00000075643	21.7439	25.1364	-0.448588	MOCOS
ENSG00000075651	997.031	1569.92	-0.287796	PLD1
ENSG00000075702	20.4543	11.8887	-0.221812	WDR62
ENSG00000075711	277.27	93.3088	-2.28676	DLG1
ENSG00000075785	14067.7	23308	0.18964	RAB7A
ENSG00000075790	224.329	187.949	0.0481827	BCAP29
ENSG00000075826	94.993	4.54731	-5.86948	SEC31B
ENSG00000075856	459.482	363.989	-1.44081	SART3
ENSG00000075884	184.128	324.809	0.283878	ARHGAP15
ENSG00000075914	288.955	677.507	-0.129672	EXOSC7
ENSG00000075945	58.7334	49.3742	-0.789531	KIFAP3
ENSG00000075975	205.972	192.297	-0.893509	MKRN2
ENSG00000076003	524.849	953.491	0.261485	MCM6
ENSG00000076043	133.124	131.129	-1.317	REXO2
ENSG00000076053	86.609	12.346	-3.60279	RBM7
ENSG00000076067	167.853	800.721	1.66204	RBMS2
ENSG00000076108	1120.53	600.47	-0.818327	BAZ2A
ENSG00000076201	362.507	106.407	-1.22762	PTPN23
ENSG00000076242	535.688	1342.77	-0.123036	MLH1
ENSG00000076248	128.145	40.1898	-7.05512	UNG
ENSG00000076258	40.3307	6.63989	-3.13515	FMO4
ENSG00000076321	260.555	83.9799	-1.84998	KLHL20
ENSG00000076351	4.18305	3.39843	0.172034	SLC46A1
ENSG00000076356	68.6905	133.658	1.75691	PLXNA2
ENSG00000076382	84.602	6.42654	-6.11728	SPAG5
ENSG00000076513	916.608	1444.97	0.266894	ANKRD13A
ENSG00000076554	54.6629	8.37141	-1.43012	TPD52
ENSG00000076555	87.1513	87.2906	-0.994884	ACACB
ENSG00000076604	55.0081	63.1813	-0.641669	TRAF4
ENSG00000076641	223.025	209.352	-0.702262	PAG1
ENSG00000076650	184.705	9.44693	-5.02162	GPATCH1
ENSG00000076662	9.94511	503.141	5.6851	ICAM3
ENSG00000076685	205.082	171.214	-0.934012	NT5C2
ENSG00000076706	4.21101	9.21386	-0.0850969	MCAM
ENSG00000076716	3419.35	5466.84	0.681001	GPC4
ENSG00000076770	535.523	696.042	0.248555	MBNL3
ENSG00000076864	6.13944	13.5245	-1.86509	RAP1GAP
ENSG00000076924	137.802	10.2633	-7.69998	XAB2
ENSG00000076928	298.401	495.982	-1.33205	ARHGEF1
ENSG00000076944	327.362	346.389	-0.759892	STXBP2
ENSG00000076984	105.29	46.1174	-0.996538	MAP2K7
ENSG00000077009	0.648209	8.44083	2.67718	NMRK2
ENSG00000077044	9.52704	11.4006	-0.0983868	DGKD
ENSG00000077063	20.7427	0	-4.04531	CTTNBP2
ENSG00000077092	8.36887	0.479592	-4.76558	RARB
ENSG00000077097	675.97	500.382	-0.619372	TOP2B
ENSG00000077147	444.209	438.22	-0.0825161	TM9SF3
ENSG00000077150	65.4653	129.917	0.254211	NFKB2
ENSG00000077152	79.2073	4.12449	-5.66932	UBE2T
ENSG00000077157	371.17	606.628	-0.119957	PPP1R12B
ENSG00000077232	735.438	455.854	-0.784937	DNAJC10
ENSG00000077235	858.018	229.607	-2.64139	GTF3C1
ENSG00000077238	378.011	223.009	-0.588776	IL4R
ENSG00000077254	838.125	538.458	-0.27364	USP33
ENSG00000077264	4.46301	4.75081	-0.463202	PAK3
ENSG00000077274	0	0	#N/A	CAPN6
ENSG00000077312	29.796	36.2838	-0.665598	SNRPA
ENSG00000077327	1.94947	0.671429	-1.43515	SPAG6
ENSG00000077348	7.85173	21.5762	3.04433	EXOSC5
ENSG00000077380	462.957	645.564	0.531563	DYNC1I2
ENSG00000077420	434.751	113.364	-3.0606	APBB1IP
ENSG00000077454	190.267	122.515	-0.670122	LRCH4
ENSG00000077458	4.25902	7.32895	0.750059	FAM76B
ENSG00000077463	9.78108	1.15102	-1.94461	SIRT6
ENSG00000077514	109.488	58.3717	-3.2804	POLD3
ENSG00000077549	1204.18	2217.37	0.822228	CAPZB
ENSG00000077585	578.497	379.722	-1.17564	GPR137B
ENSG00000077616	2.56323	0	-2.38526	NAALAD2
ENSG00000077684	56.7454	65.6172	-0.594688	JADE1
ENSG00000077713	364.521	1197.29	1.22749	SLC25A43
ENSG00000077721	574.867	653.44	0.132322	UBE2A
ENSG00000077782	1396.68	2611.97	-0.251096	FGFR1
ENSG00000077800	0.810262	0	-1.56863	FKBP6
ENSG00000077809	1866.14	4242.67	1.00301	GTF2I
ENSG00000077935	0.486157	0	-1.45945	SMC1B
ENSG00000077942	4.38787	0.191837	-3.42385	FBLN1
ENSG00000077943	3.49139	1.19017	-1.2068	ITGA8
ENSG00000077984	16.2665	32.8561	-3.23441	CST7
ENSG00000078018	10.4708	0	-3.5789	MAP2
ENSG00000078043	456.433	62.1827	-5.21735	PIAS2
ENSG00000078053	6.64415	0.0959185	-2.09238	AMPH
ENSG00000078061	449.245	1493.82	1.2016	ARAF
ENSG00000078070	104.252	329.189	0.776595	MCCC1
ENSG00000078081	1.11472	0.383674	-1.46489	LAMP3
ENSG00000078114	0	0.0959185	2.33066	NEBL
ENSG00000078124	1129.23	887.068	-0.313825	ACER3
ENSG00000078140	700.687	411.05	-0.20406	UBE2K
ENSG00000078142	715.101	1002.36	-0.756847	PIK3C3
ENSG00000078177	164.389	25.6247	-3.68196	N4BP2
ENSG00000078237	360.128	240.614	-1.29629	C12orf5
ENSG00000078246	167.276	26.1502	-3.19995	TULP3
ENSG00000078269	797.535	418.262	-1.65341	SYNJ2
ENSG00000078295	17.6568	7.33885	-1.51134	ADCY2
ENSG00000078304	1182.35	1286.21	0.102442	PPP2R5C
ENSG00000078369	5683.85	10338	0.619918	GNB1
ENSG00000078401	0	2.5898	3.7141	EDN1
ENSG00000078403	975.39	128.981	-4.08856	MLLT10
ENSG00000078487	60.5091	12.7852	-1.77423	ZCWPW1
ENSG00000078618	2049.96	6587.27	1.20444	NRD1
ENSG00000078668	481.474	673.515	-0.127593	VDAC3
ENSG00000078674	2854.67	5445.2	0.828161	PCM1
ENSG00000078687	3.0873	291.581	5.26054	TNRC6C
ENSG00000078699	290.355	219.07	-0.875336	CBFA2T2
ENSG00000078747	895.077	874.685	-1.0045	ITCH
ENSG00000078795	15.7708	5.23851	-1.91105	PKD2L2
ENSG00000078804	394.2	1344.51	2.20151	TP53INP2
ENSG00000078808	162.262	314.375	0.270006	SDF4
ENSG00000078814	9.28347	15.4327	-0.770808	MYH7B
ENSG00000078900	0	1.15102	3.45179	TP73
ENSG00000078902	178.607	425.318	1.31762	TOLLIP
ENSG00000078967	307.388	326.537	0.194033	UBE2D4
ENSG00000079101	0.965116	2.92447	0.346482	CLUL1
ENSG00000079102	0.284803	0.861516	3.26124	RUNX1T1
ENSG00000079112	4.27135	5.11407	0.725845	CDH17
ENSG00000079134	124.737	193.338	0.519473	THOC1
ENSG00000079150	0.308605	13.8962	5.02041	FKBP7
ENSG00000079156	0.451006	0	-3.19924	OSBPL6
ENSG00000079215	3286.42	3348.9	0.0406859	SLC1A3
ENSG00000079246	1867.27	2787.44	0.42494	XRCC5
ENSG00000079257	435.198	720.77	0.544507	LXN
ENSG00000079263	39.4484	764.2	-1.06537	SP140
ENSG00000079277	642.981	869.202	0.42705	MKNK1
ENSG00000079308	1959.2	1128	-0.426472	TNS1
ENSG00000079313	15.9351	111.887	-2.19643	REXO1
ENSG00000079332	808.39	1660.28	0.0633102	SAR1A
ENSG00000079335	43.2594	98.8917	-0.396571	CDC14A
ENSG00000079337	73.5655	170.073	0.255491	RAPGEF3
ENSG00000079385	3.59449	1.49944	-0.804136	CEACAM1
ENSG00000079387	210.985	84.52	-2.20393	SENP1
ENSG00000079393	38.0254	3.83674	-4.74782	DUSP13
ENSG00000079432	277.782	272.859	-0.114167	CIC
ENSG00000079435	0	0.0959185	2.33066	LIPE
ENSG00000079459	679.332	1168.9	0.70504	FDFT1
ENSG00000079462	18.5166	6.79438	-3.52165	PAFAH1B3
ENSG00000079482	265.304	162.97	-1.98522	OPHN1
ENSG00000079616	79.3517	504.399	2.77524	KIF22
ENSG00000079691	233.539	92.3465	-2.52613	LRRC16A
ENSG00000079739	183.014	216.356	-1.86266	PGM1
ENSG00000079785	530.693	523.986	-0.063033	DDX1
ENSG00000079805	876.224	966.817	0.167751	DNM2
ENSG00000079819	605	1134.39	1.14426	EPB41L2
ENSG00000079950	761.367	444.183	-0.868033	STX7
ENSG00000079974	96.7143	70.1948	-2.2605	RABL2B
ENSG00000079999	85.3255	671.319	2.44585	KEAP1
ENSG00000080007	0	3.16531	3.77182	DDX43
ENSG00000080189	124.042	179	-0.106695	SLC35C2
ENSG00000080200	139.598	45.5043	-1.65906	CRYBG3
ENSG00000080298	257.724	9.40001	-8.52192	RFX3
ENSG00000080345	380.809	627.069	0.479454	RIF1
ENSG00000080371	291.789	639.858	1.22782	RAB21
ENSG00000080503	642.705	257	-2.65753	SMARCA2
ENSG00000080511	0	0	#N/A	RDH8
ENSG00000080546	314.87	69.8947	-3.5007	SESN1
ENSG00000080561	81.4663	77.8449	-0.105857	MID2
ENSG00000080573	33.686	5.85103	-3.30318	COL5A3
ENSG00000080603	1607.12	21623.1	1.69082	SRCAP
ENSG00000080608	103.1	168.329	-0.343928	KIAA0020
ENSG00000080618	3.2618	0	-5.26489	CPB2
ENSG00000080709	14.2913	1.28608	-3.46484	KCNN2
ENSG00000080802	365.914	196.89	-2.69115	CNOT4
ENSG00000080815	995.613	2171.4	0.798802	PSEN1
ENSG00000080819	48.3345	572.706	-1.36286	CPOX
ENSG00000080822	521.64	339.896	-1.87729	CLDND1
ENSG00000080823	9.64149	633.592	4.42685	MOK
ENSG00000080824	9211.5	15317.7	0.549974	HSP90AA1
ENSG00000080839	130.537	279.099	-0.852254	RBL1
ENSG00000080845	334.805	1646.54	2.09727	DLGAP4
ENSG00000080986	8.11936	13.8634	0.485593	NDC80
ENSG00000081014	597.784	268.226	-1.78594	AP4E1
ENSG00000081019	115.453	56.4001	-6.88244	RSBN1
ENSG00000081026	3.24935	0.0959185	-3.38569	MAGI3
ENSG00000081041	0.324105	21.3898	4.42288	CXCL2
ENSG00000081052	0.486157	0	-1.45945	COL4A4
ENSG00000081059	10.7337	1.24519	-1.86286	TCF7
ENSG00000081087	585.84	1097.75	0.844824	OSTM1
ENSG00000081138	8.74861	5.29106	-1.86569	CDH7
ENSG00000081148	11.4468	0.863266	-3.33135	IMPG2
ENSG00000081154	122.031	85.2238	-1.16472	PCNP
ENSG00000081177	181.72	131.81	-1.44768	EXD2
ENSG00000081181	28.0847	44.421	-1.22551	ARG2
ENSG00000081189	52.3465	58.4425	-1.05071	MEF2C
ENSG00000081237	3913.61	4138.76	0.0809245	PTPRC
ENSG00000081307	222.279	262.336	0.254522	UBA5
ENSG00000081320	81.8246	18.2975	-2.89482	STK17B
ENSG00000081377	9.53009	177.698	1.94457	CDC14B
ENSG00000081386	163.798	30.4369	-2.33477	ZNF510
ENSG00000081479	0	0	#N/A	LRP2
ENSG00000081665	103.863	99.7813	-0.832217	ZNF506
ENSG00000081692	18.7547	0	-8.94986	JMJD4
ENSG00000081721	23.8892	35.1994	-0.915287	DUSP12
ENSG00000081760	70.3073	339.2	2.02074	AACS
ENSG00000081791	141.168	162.023	-0.743253	KIAA0141
ENSG00000081870	162.446	40.9745	-1.55834	HSPB11
ENSG00000081913	127.29	59.2974	-4.02238	PHLPP1
ENSG00000081923	55.1715	41.8537	-0.160517	ATP8B1
ENSG00000081985	9.46113	0	-5.91093	IL12RB2
ENSG00000082014	0.162052	18.9711	5.42713	SMARCD3
ENSG00000082068	33.8579	85.7997	0.868191	WDR70
ENSG00000082074	1681.74	2141.61	0.288648	FYB
ENSG00000082146	279.419	927.046	-0.0694589	STRADB
ENSG00000082153	604.719	988.806	0.572782	BZW1
ENSG00000082196	0	10.1632	4.31589	C1QTNF3
ENSG00000082212	1780.15	1592.67	-0.898467	ME2
ENSG00000082213	252.257	415.821	-0.180623	C5orf22
ENSG00000082258	221.1	266.325	-0.0911142	CCNT2
ENSG00000082269	195.95	235.912	-0.987612	FAM135A
ENSG00000082293	0.446855	3.83537	3.29841	COL19A1
ENSG00000082397	1278.43	1329.61	-0.447411	EPB41L3
ENSG00000082438	12.7793	8.34141	-1.18371	COBLL1
ENSG00000082512	86.1009	36.7933	-1.6511	TRAF5
ENSG00000082515	96.7527	48.9997	-2.20756	MRPL22
ENSG00000082516	92.9035	48.8225	-6.85927	GEMIN5
ENSG00000082641	950.763	757.897	-0.38427	NFE2L1
ENSG00000082701	1299.04	1312.94	-0.0450154	GSK3B
ENSG00000082781	1459.49	1195.69	-0.797152	ITGB5
ENSG00000082805	1288.76	3086.73	-0.122687	ERC1
ENSG00000082898	768.874	1096.68	0.41146	XPO1
ENSG00000082996	1539.99	1077.25	-0.60026	RNF13
ENSG00000083067	5.03787	1.13339	-2.53372	TRPM3
ENSG00000083093	336.545	140.198	-2.02304	PALB2
ENSG00000083097	168.331	35.6444	-2.91182	DOPEY1
ENSG00000083099	440.908	572.321	0.278561	LYRM2
ENSG00000083123	48.9708	50.167	0.136002	BCKDHB
ENSG00000083168	786.496	614.992	-0.645506	KAT6A
ENSG00000083223	832.577	1707.07	0.901024	ZCCHC6
ENSG00000083290	384.168	86.2894	-1.4013	ULK2
ENSG00000083312	2832.16	3083.54	0.059353	TNPO1
ENSG00000083444	964.369	1093.11	-0.091641	PLOD1
ENSG00000083454	51.1417	3.72533	-2.94645	P2RX5
ENSG00000083457	337.046	187.932	-1.76304	ITGAE
ENSG00000083520	863.312	465.378	-1.62023	DIS3
ENSG00000083535	209.674	500.386	0.568925	PIBF1
ENSG00000083544	3068.09	2386.15	-0.191469	TDRD3
ENSG00000083635	7.1267	14.8674	-3.72007	NUFIP1
ENSG00000083642	350.768	58.3184	-8.90393	PDS5B
ENSG00000083720	2.75489	0	-1.71629	OXCT1
ENSG00000083750	132.226	143.285	-0.837641	RRAGB
ENSG00000083799	390.697	231.566	-0.278818	CYLD
ENSG00000083807	74.7493	40.5543	-1.24284	SLC27A5
ENSG00000083812	30.8623	1.34286	-4.21792	ZNF324
ENSG00000083814	6.26176	8.67654	0.275717	ZNF671
ENSG00000083817	0	9.8796	4.80098	ZNF416
ENSG00000083828	63.0925	100.411	-0.420783	ZNF586
ENSG00000083838	54.9624	0.959185	-4.37565	ZNF446
ENSG00000083844	108.689	88.4645	-0.202904	ZNF264
ENSG00000083845	855.78	735.097	-0.422053	RPS5
ENSG00000083857	32.2841	128.401	0.872572	FAT1
ENSG00000083896	185.849	140.302	-1.22033	YTHDC1
ENSG00000083937	155.334	52.2931	-2.18827	CHMP2B
ENSG00000084070	303.108	683.49	-0.886563	SMAP2
ENSG00000084072	38.3491	44.4103	-0.490056	PPIE
ENSG00000084073	384.527	279.264	-0.796412	ZMPSTE24
ENSG00000084090	1551.51	1417.37	-0.225678	STARD7
ENSG00000084092	148.146	140.59	1.30614	NOA1
ENSG00000084093	621.929	1562.45	1.25771	REST
ENSG00000084110	7.29235	0	-2.21676	HAL
ENSG00000084112	529.155	1187.49	-0.566839	SSH1
ENSG00000084207	463.045	613.948	0.591381	GSTP1
ENSG00000084234	21607.4	32524.2	0.474307	APLP2
ENSG00000084444	340.461	45.1539	-3.48926	KIAA1467
ENSG00000084453	13.7337	0.534616	-5.41214	SLCO1A2
ENSG00000084463	612.421	2134.05	1.27646	WBP11
ENSG00000084623	710.668	156.096	-2.99097	EIF3I
ENSG00000084652	983.855	719.672	-0.907528	TXLNA
ENSG00000084676	1186.45	5041.39	0.421149	NCOA1
ENSG00000084693	58.221	8.4232	-4.54423	AGBL5
ENSG00000084710	66.5876	39.9955	-1.14504	EFR3B
ENSG00000084731	166.282	6.61837	-7.93001	KIF3C
ENSG00000084733	2181.38	1188.57	-1.24396	RAB10
ENSG00000084754	2621.4	3019.79	-0.477535	HADHA
ENSG00000084764	101.407	9.24732	-5.269	MAPRE3
ENSG00000084774	296.079	63.3181	-2.51294	CAD
ENSG00000085063	2646.32	3803.65	0.498663	CD59
ENSG00000085117	415.268	209.359	-0.840814	CD82
ENSG00000085185	76.3569	503.984	0.854274	BCORL1
ENSG00000085224	1386.51	1235.82	-0.308438	ATRX
ENSG00000085231	597.763	555.04	-0.0727189	TAF9
ENSG00000085265	13.8276	4.41225	-3.29322	FCN1
ENSG00000085274	40.1846	24.8291	-1.56647	MYNN
ENSG00000085276	1.93743	1.26107	-1.84843	MECOM
ENSG00000085365	423.935	175.937	-1.73177	SCAMP1
ENSG00000085377	418.934	227.961	-1.41756	PREP
ENSG00000085382	58.6006	5.85141	-2.87514	HACE1
ENSG00000085415	601.148	103.549	-3.57576	SEH1L
ENSG00000085433	477.674	185.009	-6.71704	WDR47
ENSG00000085449	1029.53	1969.79	0.526688	WDFY1
ENSG00000085465	32.5389	4.07161	-2.06372	OVGP1
ENSG00000085491	409.046	687.146	0.770615	SLC25A24
ENSG00000085511	297.308	34.6389	-4.53948	MAP3K4
ENSG00000085514	2692.3	3132.41	0.207094	PILRA
ENSG00000085552	0	0	#N/A	IGSF9
ENSG00000085644	84.5014	25.4477	-2.3484	ZNF213
ENSG00000085662	2386.39	15412.7	2.03067	AKR1B1
ENSG00000085719	432.195	943.158	0.691647	CPNE3
ENSG00000085721	36.8989	25.2657	-3.77122	RRN3
ENSG00000085733	893.15	1830.79	0.982159	CTTN
ENSG00000085741	0.142401	0	-1.2775	WNT11
ENSG00000085760	2036.88	1705.68	-1.14424	MTIF2
ENSG00000085788	155.09	33.2993	-2.94104	DDHD2
ENSG00000085831	2.74464	2.9421	-0.56409	TTC39A
ENSG00000085832	976.232	1186.85	0.0959021	EPS15
ENSG00000085840	73.1687	2.4001	-4.79798	ORC1
ENSG00000085871	130.114	262.185	-0.392642	MGST2
ENSG00000085872	21.5972	146.823	0.947246	CHERP
ENSG00000085978	65.4654	47.0216	-3.57705	ATG16L1
ENSG00000085982	157.358	91.7097	-1.70694	USP40
ENSG00000085998	145.613	580.078	0.216371	POMGNT1
ENSG00000085999	7.45441	0	-2.25618	RAD54L
ENSG00000086015	664.506	284.18	-1.20755	MAST2
ENSG00000086061	2392.81	3962.89	0.761461	DNAJA1
ENSG00000086062	1286.89	4461.28	1.05265	B4GALT1
ENSG00000086065	226.333	144.861	-1.47403	CHMP5
ENSG00000086102	476.246	708.351	0.562143	NFX1
ENSG00000086159	17.2294	22.5662	0.479646	AQP6
ENSG00000086189	142.729	269.78	0.0352806	DIMT1
ENSG00000086200	204.157	312.769	-0.800055	IPO11
ENSG00000086232	766.698	702.015	-0.378277	EIF2AK1
ENSG00000086288	0.972314	0.534616	0.342002	NME8
ENSG00000086289	188.781	221.04	-0.77268	EPDR1
ENSG00000086300	1722.82	3014.95	0.47106	SNX10
ENSG00000086475	192.168	51.8835	-2.9422	SEPHS1
ENSG00000086504	14.1672	7.76765	-0.398518	MRPL28
ENSG00000086544	13.6164	10.551	-1.72876	ITPKC
ENSG00000086570	1.27677	0.518737	-0.110511	FAT2
ENSG00000086589	163.984	183.607	-1.03258	RBM22
ENSG00000086598	1032.62	1553.49	0.527479	TMED2
ENSG00000086619	53.5277	50.0908	0.105408	ERO1LB
ENSG00000086666	194.229	339.326	-0.157758	ZFAND6
ENSG00000086712	114.379	23.3869	-2.30878	TXLNG
ENSG00000086730	450.016	193.85	-4.82477	LAT2
ENSG00000086758	2981.44	4728.89	0.656788	HUWE1
ENSG00000086827	224.648	34.3762	-5.77123	ZW10
ENSG00000086848	12.5246	50.4581	1.22597	ALG9
ENSG00000087008	66.5566	176.12	0.285565	ACOX3
ENSG00000087053	526.253	206.547	-2.20203	MTMR2
ENSG00000087074	132.489	61.755	-1.6611	PPP1R15A
ENSG00000087076	82.4519	22.7718	-4.37272	HSD17B14
ENSG00000087077	492.028	583.418	-0.684291	TRIP6
ENSG00000087086	136107	210741	0.702823	FTL
ENSG00000087087	327.214	161.869	-1.02644	SRRT
ENSG00000087088	155.528	33.1079	-0.986584	BAX
ENSG00000087095	386.375	861.925	0.464206	NLK
ENSG00000087111	412.036	263.347	-1.43318	PIGS
ENSG00000087116	9.15838	0.461963	-2.20417	ADAMTS2
ENSG00000087152	190.676	239.697	-0.632909	ATXN7L3
ENSG00000087157	66.478	36.0648	-1.83273	PGS1
ENSG00000087191	326.29	766.879	0.969485	PSMC5
ENSG00000087206	115.358	110.367	-1.57332	UIMC1
ENSG00000087245	23.3086	48.308	1.70276	MMP2
ENSG00000087253	1717.33	2068.31	0.25305	LPCAT2
ENSG00000087263	333.766	234.521	-1.00541	OGFOD1
ENSG00000087266	695.044	330.853	-2.44819	SH3BP2
ENSG00000087269	101.97	39.8101	-3.30894	NOP14
ENSG00000087274	1013.59	989.367	0.179842	ADD1
ENSG00000087299	52.2704	28.5118	-1.65675	L2HGDH
ENSG00000087301	47.1779	105.337	-0.129747	TXNDC16
ENSG00000087302	322.599	109.104	-2.19765	C14orf166
ENSG00000087303	32.2348	10.5825	-1.23404	NID2
ENSG00000087338	49.8286	78.5767	-0.10339	GMCL1
ENSG00000087365	923.46	874.436	0.0319192	SF3B2
ENSG00000087448	139.736	164.669	0.431487	KLHL42
ENSG00000087460	20393.9	21592.1	0.103916	GNAS
ENSG00000087470	602.943	272.056	-2.02465	DNM1L
ENSG00000087495	0.162052	0.0959185	0.279279	PHACTR3
ENSG00000087502	233.738	173.454	-1.52878	ERGIC2
ENSG00000087510	0	3.26123	3.77998	TFAP2C
ENSG00000087586	214.706	77.8432	-5.10663	AURKA
ENSG00000087589	29.0155	75.1428	0.780146	CASS4
ENSG00000087842	200.641	192.148	-0.972446	PIR
ENSG00000087884	9.20432	13.2047	0.379926	AAMDC
ENSG00000087903	34.6887	1669.22	1.98277	RFX2
ENSG00000087995	18.2567	37.7331	0.274885	METTL2A
ENSG00000088002	0.810262	6.59135	4.61963	SULT2B1
ENSG00000088035	43.8698	734.08	-2.57547	ALG6
ENSG00000088038	129.474	75.7266	-2.67493	CNOT3
ENSG00000088053	9.8892	8.80478	-0.952515	GP6
ENSG00000088179	93.1188	130.037	-0.738802	PTPN4
ENSG00000088205	559.831	305.356	-1.88259	DDX18
ENSG00000088247	353.24	578.514	0.569251	KHSRP
ENSG00000088256	151.761	188.202	-0.427115	GNA11
ENSG00000088280	2.04468	1.0551	-3.66676	ASAP3
ENSG00000088298	128.469	174.379	-0.454612	EDEM2
ENSG00000088305	26.256	0	-6.0517	DNMT3B
ENSG00000088325	99.6063	51.6974	-1.43082	TPX2
ENSG00000088356	79.7287	14.1959	-4.68643	PDRG1
ENSG00000088367	3737.73	4056.13	0.077048	EPB41L1
ENSG00000088386	6.5636	7.50392	0.391732	SLC15A1
ENSG00000088387	5.57358	20.6225	-0.184656	DOCK9
ENSG00000088448	316.664	99.1785	-2.60883	ANKRD10
ENSG00000088451	29.9498	59.0846	0.500164	TGDS
ENSG00000088538	895.904	1008.91	0.208473	DOCK3
ENSG00000088543	39.9739	25.4791	-0.769978	C3orf18
ENSG00000088682	58.131	86.5167	-3.8048	COQ9
ENSG00000088726	5.23951	0.191837	-3.79056	TMEM40
ENSG00000088727	0.803063	0	-4.76254	KIF9
ENSG00000088756	9.44193	16.5703	0.305264	ARHGAP28
ENSG00000088766	146.15	69.8048	-1.48144	CRLS1
ENSG00000088808	47.1211	107.471	0.958951	PPP1R13B
ENSG00000088812	379.909	413.684	-0.459426	ATRN
ENSG00000088826	8.21469	0.861516	-2.38598	SMOX
ENSG00000088827	147.393	4768.53	5.87541	SIGLEC1
ENSG00000088832	2192.28	2052.53	-0.0342994	FKBP1A
ENSG00000088833	167.977	130.051	-0.190255	NSFL1C
ENSG00000088836	105.717	43.8423	-1.98906	SLC4A11
ENSG00000088854	801.339	470.4	-1.16546	C20orf194
ENSG00000088876	58.9449	26.5326	-1.17433	ZNF343
ENSG00000088888	575.591	238.24	-0.568507	MAVS
ENSG00000088899	15.4239	1.0551	-3.78884	LZTS3
ENSG00000088930	497.858	944.284	0.0843364	XRN2
ENSG00000088986	857.069	1523.08	0.735607	DYNLL1
ENSG00000088992	0.324105	1.82245	1.82738	TESC
ENSG00000089006	1409.81	676.709	-1.03152	SNX5
ENSG00000089009	928.991	2560.06	1.05706	RPL6
ENSG00000089022	163.618	168.24	-0.570123	MAPKAPK5
ENSG00000089041	437.053	540.564	0.286104	P2RX7
ENSG00000089050	163.035	78.1136	-1.38963	RBBP9
ENSG00000089053	330.081	182.173	-1.88863	ANAPC5
ENSG00000089057	1792.81	1905.45	-0.136521	SLC23A2
ENSG00000089060	240.112	409.603	0.963699	SLC8B1
ENSG00000089063	242.324	132.064	-1.61502	TMEM230
ENSG00000089091	32.1406	2.78941	-2.84507	DZANK1
ENSG00000089094	419.971	509.54	0.613455	KDM2B
ENSG00000089101	4.75348	2.49388	-1.66693	C20orf26
ENSG00000089123	28.7448	4.60558	-3.87471	TASP1
ENSG00000089127	644.6	2115.63	1.27478	OAS1
ENSG00000089154	904.904	495.758	-1.39381	GCN1L1
ENSG00000089157	646.913	1024.74	0.0208563	RPLP0
ENSG00000089159	1252.94	1828.5	0.610508	PXN
ENSG00000089169	0.466506	0.0959185	-1.69851	RPH3A
ENSG00000089177	622.785	528.304	-0.195168	KIF16B
ENSG00000089195	82.5254	274.044	1.22574	TRMT6
ENSG00000089199	3.7117	347.144	0.132286	CHGB
ENSG00000089220	1598.94	2041.46	0.211507	PEBP1
ENSG00000089234	454.511	208.007	-1.18422	BRAP
ENSG00000089248	1042	2725.9	1.19727	ERP29
ENSG00000089250	3.9745	5.84894	-0.790138	NOS1
ENSG00000089280	543.08	1305.7	0.979786	FUS
ENSG00000089289	186.069	270.729	-0.226972	IGBP1
ENSG00000089327	3222.79	4705.99	0.200848	FXYD5
ENSG00000089335	80.6409	72.5176	-0.269934	ZNF302
ENSG00000089351	543.354	250.972	-2.66908	GRAMD1A
ENSG00000089356	0	0	#N/A	FXYD3
ENSG00000089486	68.1074	103.892	-1.25502	CDIP1
ENSG00000089505	8.88519	0.671429	-4.89251	CMTM1
ENSG00000089558	1.27677	578.935	4.25715	KCNH4
ENSG00000089597	787.469	646.177	-0.582828	GANAB
ENSG00000089639	499.134	1553.43	1.1091	GMIP
ENSG00000089682	135.124	227.625	-1.24866	RBM41
ENSG00000089685	8.4234	8.86369	-0.220302	BIRC5
ENSG00000089692	3.56515	0	-1.73282	LAG3
ENSG00000089693	125.476	385.066	1.732	MLF2
ENSG00000089723	162.337	258.265	0.797288	OTUB2
ENSG00000089737	655.395	576.621	-1.43152	DDX24
ENSG00000089775	184.294	100.531	-0.351297	ZBTB25
ENSG00000089818	573.028	576.529	-1.16414	NECAP1
ENSG00000089820	129.985	28.8179	-3.57688	ARHGAP4
ENSG00000089847	0	0	#N/A	ANKRD24
ENSG00000089876	596.778	373.049	-0.647576	DHX32
ENSG00000089902	554.033	921.092	0.296524	RCOR1
ENSG00000089916	1312.55	2383.27	0.00160449	GPATCH2L
ENSG00000090006	8.90568	5.83553	0.644817	LTBP4
ENSG00000090013	394.663	457.093	-1.13328	BLVRB
ENSG00000090020	782.748	1964.87	1.02308	SLC9A1
ENSG00000090054	267.336	256.681	-0.812995	SPTLC1
ENSG00000090060	2382.56	5057.12	0.960223	PAPOLA
ENSG00000090061	815.601	1214.42	0.146658	CCNK
ENSG00000090097	0	3.26123	3.77998	PCBP4
ENSG00000090104	1192.45	3424.44	0.471578	RGS1
ENSG00000090238	49.4419	20.2248	-0.713643	YPEL3
ENSG00000090263	194.08	76.6427	-5.61286	MRPS33
ENSG00000090266	406.626	341.48	-0.560376	NDUFB2
ENSG00000090273	214.388	111.067	-4.31629	NUDC
ENSG00000090316	283.193	633.759	-1.63978	MAEA
ENSG00000090339	381.45	883.025	1.31637	ICAM1
ENSG00000090372	368.879	196.181	-0.133632	STRN4
ENSG00000090376	309.372	885.045	-2.5148	IRAK3
ENSG00000090382	46919.1	58786.7	0.159701	LYZ
ENSG00000090432	242.48	199.637	-0.272445	MUL1
ENSG00000090447	8.83523	5.28154	-0.92352	TFAP4
ENSG00000090470	110.51	531.298	-0.385404	PDCD7
ENSG00000090487	523.834	1799.58	0.492309	SPG21
ENSG00000090520	448.462	458.132	-0.821503	DNAJB11
ENSG00000090530	0.648209	1.03747	2.27169	LEPREL1
ENSG00000090539	4.64236	2.63671	-2.89992	CHRD
ENSG00000090554	8.13375	5.68497	-0.387365	FLT3LG
ENSG00000090565	23.5962	12.3107	-1.30599	RAB11FIP3
ENSG00000090581	682.711	1233.26	0.406217	GNPTG
ENSG00000090612	128.966	34.8008	-5.43725	ZNF268
ENSG00000090615	1154.75	694.892	-0.914123	GOLGA3
ENSG00000090621	1141.2	1167.63	-0.0272791	PABPC4
ENSG00000090659	6.14664	2.36659	-2.03798	CD209
ENSG00000090661	29.3709	14.903	-1.23365	CERS4
ENSG00000090674	213.089	194.529	-0.195611	MCOLN1
ENSG00000090686	682.16	1777.93	0.569768	USP48
ENSG00000090776	36.9269	0.230981	-6.87422	EFNB1
ENSG00000090857	381.373	185.038	-1.73583	PDPR
ENSG00000090861	662.862	552.509	-0.905936	AARS
ENSG00000090863	2005.2	2151.22	0.174268	GLG1
ENSG00000090889	1.86602	0.710574	-0.732424	KIF4A
ENSG00000090905	530.037	1492.39	1.57507	TNRC6A
ENSG00000090920	0	0	#N/A	FCGBP
ENSG00000090924	193.944	13.466	-5.40621	PLEKHG2
ENSG00000090932	0.593407	0.671429	-1.96052	DLL3
ENSG00000090971	43.4324	0	-5.5098	NAT14
ENSG00000090975	2.73524	0.788863	-0.0547456	PITPNM2
ENSG00000090989	502.772	322.215	-1.14531	EXOC1
ENSG00000091009	263.187	568.855	1.02596	RBM27
ENSG00000091039	3697.75	4778.65	0.344677	OSBPL8
ENSG00000091073	79.8351	671.45	1.76124	DTX2
ENSG00000091106	218.784	79.493	-2.41941	NLRC4
ENSG00000091127	52.2196	15.0007	-1.78223	PUS7
ENSG00000091128	9.27045	7.65376	-0.944058	LAMB4
ENSG00000091129	32.882	109.716	1.10469	NRCAM
ENSG00000091136	57.8572	52.4674	-4.12443	LAMB1
ENSG00000091137	3.3101	11.6139	0.709118	SLC26A4
ENSG00000091140	1046.46	886.583	-0.803745	DLD
ENSG00000091157	1524.78	795.458	-1.57714	WDR7
ENSG00000091164	879.425	443.23	-0.849204	TXNL1
ENSG00000091262	81.0628	4.37699	-3.4502	ABCC6
ENSG00000091317	714.537	1100.53	0.539956	CMTM6
ENSG00000091409	3051.89	3033.1	-0.0762232	ITGA6
ENSG00000091428	0.790611	2.87755	0.314983	RAPGEF4
ENSG00000091436	236.236	551.904	1.28952	MLTK
ENSG00000091483	721.04	822.407	-0.154735	FH
ENSG00000091490	612.861	450.278	-1.01751	SEL1L3
ENSG00000091513	3.19109	0.710574	-2.37637	TF
ENSG00000091527	1348.82	2944.49	0.844618	CDV3
ENSG00000091536	4.45277	4.50505	-0.179468	MYO15A
ENSG00000091542	223.4	169.596	-0.434849	ALKBH5
ENSG00000091592	32.5181	49.0761	0.228974	NLRP1
ENSG00000091622	0.166203	36.2641	2.57985	PITPNM3
ENSG00000091640	77.8132	136.275	-0.186917	SPAG7
ENSG00000091651	48.2628	19.3097	-1.39816	ORC6
ENSG00000091732	92.8325	174.171	0.272845	ZC3HC1
ENSG00000091831	53.9292	12.4126	-4.59236	ESR1
ENSG00000091844	7.73489	9.65549	0.646631	RGS17
ENSG00000091879	59.2189	105.817	-1.97456	ANGPT2
ENSG00000091947	91.4668	26.9922	-4.99891	TMEM101
ENSG00000091986	0	0	#N/A	CCDC80
ENSG00000092010	328.607	1141.58	0.817588	PSME1
ENSG00000092020	135.82	439.831	0.680581	PPP2R3C
ENSG00000092036	27.9649	34.269	-2.1757	HAUS4
ENSG00000092067	0.648209	0	-1.52504	CEBPE
ENSG00000092068	4150.03	2965.77	-0.393081	SLC7A8
ENSG00000092094	120.698	124.445	-2.64896	OSGEP
ENSG00000092098	66.5515	8.71095	-4.18253	RNF31
ENSG00000092108	654.285	320.954	-0.908251	SCFD1
ENSG00000092140	97.775	124.249	-1.02312	G2E3
ENSG00000092148	2944.4	4573.2	0.498057	HECTD1
ENSG00000092199	1286.51	989.933	-0.516874	HNRNPC
ENSG00000092200	4.06791	0.0959185	-3.91772	RPGRIP1
ENSG00000092201	408.847	1709.72	-0.0499678	SUPT16H
ENSG00000092203	495.213	87.3963	-3.63338	TOX4
ENSG00000092208	6.17639	349.559	0.597624	GEMIN2
ENSG00000092295	4.05131	24.253	1.63578	TGM1
ENSG00000092330	126.522	80.6069	-0.874499	TINF2
ENSG00000092421	73.5838	3.35715	-4.79636	SEMA6A
ENSG00000092439	1474.63	968.679	-0.767207	TRPM7
ENSG00000092445	110.263	11.9205	-2.52911	TYRO3
ENSG00000092470	25.7918	4.3241	-3.02697	WDR76
ENSG00000092529	4.53747	2.97347	0.152508	CAPN3
ENSG00000092531	174.241	235.652	0.231661	SNAP23
ENSG00000092607	0	0.479592	3.11952	TBX15
ENSG00000092621	9.27266	0	-8.11467	PHGDH
ENSG00000092820	563.645	637.196	0.145872	EZR
ENSG00000092841	5136.5	7020.07	0.258383	MYL6
ENSG00000092847	1395.31	604.367	-1.26051	AGO1
ENSG00000092853	42.1424	21.2032	-0.956704	CLSPN
ENSG00000092871	760.624	128.862	-5.32452	RFFL
ENSG00000092929	385.376	156.132	-1.6309	UNC13D
ENSG00000092931	157.33	89.7548	-1.51245	MFSD11
ENSG00000092964	2191.64	4697.01	0.925211	DPYSL2
ENSG00000092969	8.40707	0.671429	-2.83696	TGFB2
ENSG00000092978	90.3239	22.349	-6.83702	GPATCH2
ENSG00000093000	698.194	939.221	-0.130691	NUP50
ENSG00000093009	54.9228	0	-7.72738	CDC45
ENSG00000093010	468.033	369.531	-0.546396	COMT
ENSG00000093072	7123.12	5251.45	-0.457368	CECR1
ENSG00000093134	11.6929	13.2432	-0.578552	VNN3
ENSG00000093144	356.26	703.501	-0.0904283	ECHDC1
ENSG00000093167	179.065	1133.28	1.43105	LRRFIP2
ENSG00000093183	357.76	164.562	-1.92084	SEC22C
ENSG00000093217	83.0632	22.9228	-3.11663	XYLB
ENSG00000094631	81.9882	359.803	0.489259	HDAC6
ENSG00000094755	57.2984	41.5633	0.258325	GABRP
ENSG00000094804	29.5648	8.94582	-1.73404	CDC6
ENSG00000094841	60.4472	243.999	-0.233289	UPRT
ENSG00000094880	128.918	686.274	-1.57101	CDC23
ENSG00000094914	88.9349	17.2389	-2.63443	AAAS
ENSG00000094916	1205.19	467.527	-2.761	CBX5
ENSG00000094975	104.935	52.6305	-2.15428	SUCO
ENSG00000095002	128.665	19.7024	-6.0636	MSH2
ENSG00000095015	788.246	300.361	-1.3692	MAP3K1
ENSG00000095059	27.3513	49.1975	-0.24871	DHPS
ENSG00000095066	19.409	16.4744	-0.862455	HOOK2
ENSG00000095139	3362.04	4386.77	-0.271248	ARCN1
ENSG00000095209	214.669	429.389	1.08074	TMEM38B
ENSG00000095261	332.796	462.227	0.31114	PSMD5
ENSG00000095303	88.503	102.912	-0.296437	PTGS1
ENSG00000095319	1406.52	823.889	-0.952699	NUP188
ENSG00000095321	270.065	33.0175	-4.63657	CRAT
ENSG00000095370	238.504	10.4357	-5.6652	SH2D3C
ENSG00000095380	641.521	120.721	-3.22128	NANS
ENSG00000095383	1756.08	1795.17	0.00410167	TBC1D2
ENSG00000095397	91.7601	20.1979	-4.80522	DFNB31
ENSG00000095485	47.6249	53.5897	0.166799	CWF19L1
ENSG00000095539	27.3993	0	-6.70345	SEMA4G
ENSG00000095564	853.17	571.703	-1.64585	BTAF1
ENSG00000095574	187.246	744.788	-1.00872	IKZF5
ENSG00000095585	78.6886	62.9014	-2.57651	BLNK
ENSG00000095587	12.0024	7.03522	-1.34603	TLL2
ENSG00000095627	1.11472	0	-3.9977	TDRD1
ENSG00000095637	31.0259	159.969	0.802528	SORBS1
ENSG00000095739	1.54192	6.52246	0.187864	BAMBI
ENSG00000095752	1.45542	0.383674	-3.16486	IL11
ENSG00000095787	2156.99	1541.35	-0.50364	WAC
ENSG00000095794	314.378	186.232	-0.829478	CREM
ENSG00000095906	66.6532	19.9334	-4.20441	NUBP2
ENSG00000095951	978.781	905.127	-0.0658146	HIVEP1
ENSG00000095970	1329.07	1404.83	-0.168001	TREM2
ENSG00000096060	95.7697	155.11	-0.443607	FKBP5
ENSG00000096063	235.423	186.347	-1.07338	SRPK1
ENSG00000096070	687.801	590.483	-0.119736	BRPF3
ENSG00000096080	70.9789	21.0492	1.35745	MRPS18A
ENSG00000096088	0	0	#N/A	PGC
ENSG00000096092	193.629	745.168	0.170677	TMEM14A
ENSG00000096093	12.7382	21.4309	-0.431147	EFHC1
ENSG00000096384	4346.41	4696.23	0.0836729	HSP90AB1
ENSG00000096401	314.299	456.945	-0.668402	CDC5L
ENSG00000096433	53.573	1.5347	-6.4786	ITPR3
ENSG00000096654	184.575	17.2809	-1.94178	ZNF184
ENSG00000096696	324.426	801.905	2.35301	DSP
ENSG00000096717	247.695	258.736	1.23015	SIRT1
ENSG00000096746	658.767	348.752	-0.936523	HNRNPH3
ENSG00000096872	36.4469	44.9406	0.676362	IFT74
ENSG00000096968	132.004	388.509	1.40254	JAK2
ENSG00000096996	29.8653	17.2182	-0.127541	IL12RB1
ENSG00000097007	552.801	787.445	1.07865	ABL1
ENSG00000097021	861.227	1653.54	0.174132	ACOT7
ENSG00000097033	2460.13	2212.26	-0.322799	SH3GLB1
ENSG00000097046	0.648209	0	-1.52504	CDC7
ENSG00000097096	4.22082	16.5467	1.89171	SYDE2
ENSG00000099139	144.91	501.417	1.06687	PCSK5
ENSG00000099194	5384.86	8372.03	0.636867	SCD
ENSG00000099203	7.42933	1.8616	-0.576337	TMED1
ENSG00000099204	419.494	132.749	-5.18511	ABLIM1
ENSG00000099219	1444.54	360.981	-2.46064	ERMP1
ENSG00000099246	217.247	646.121	-0.127228	RAB18
ENSG00000099250	2738.82	2855.2	-0.141353	NRP1
ENSG00000099260	43.2052	46.0319	-2.3378	PALMD
ENSG00000099282	5.19398	92.0673	4.23672	TSPAN15
ENSG00000099284	18.2182	164.282	3.42815	H2AFY2
ENSG00000099290	15.6223	23.9279	0.736574	FAM21A
ENSG00000099308	230.72	245.286	-1.24542	MAST3
ENSG00000099326	141.89	45.51	-1.97133	MZF1
ENSG00000099330	58.8803	14.2919	-3.58309	OCEL1
ENSG00000099331	3033.34	4757.02	0.429639	MYO9B
ENSG00000099337	388.97	207.116	-1.47568	KCNK6
ENSG00000099338	7.2446	3.30814	-2.04089	CATSPERG
ENSG00000099341	597.279	537.63	0.173525	PSMD8
ENSG00000099364	17.3737	11.3481	-1.00362	FBXL19
ENSG00000099365	9.52289	0.3269	-4.23053	STX1B
ENSG00000099377	2575.14	2970.05	-0.679748	HSD3B7
ENSG00000099381	238.007	149.759	-0.948052	SETD1A
ENSG00000099385	29.3277	110.388	1.35485	BCL7C
ENSG00000099622	241.421	152.403	-1.14045	CIRBP
ENSG00000099624	107.806	948.989	-0.481619	ATP5D
ENSG00000099625	1.94878	0	-3.89962	C19orf26
ENSG00000099715	2.41944	2.26115	-0.664525	PCDH11Y
ENSG00000099769	0	0	#N/A	IGFALS
ENSG00000099783	300.154	1480.23	1.82123	HNRNPM
ENSG00000099785	249.415	485.874	0.249787	MARCH2
ENSG00000099795	37.335	1001	4.2882	NDUFB7
ENSG00000099797	1135.15	1932.87	0.400615	TECR
ENSG00000099800	154.817	24.6902	-6.32141	TIMM13
ENSG00000099804	28.2013	6.55071	0.317083	CDC34
ENSG00000099810	63.9792	111.674	-0.233463	MTAP
ENSG00000099814	8.22133	10.1674	-4.54278	CEP170B
ENSG00000099817	38.3066	38.0512	0.0538067	POLR2E
ENSG00000099821	151.961	106.62	-6.19278	POLRMT
ENSG00000099822	0.972314	0	-1.59984	HCN2
ENSG00000099849	123.394	50.9618	-1.14143	RASSF7
ENSG00000099860	24.5403	128.979	-0.0476846	GADD45B
ENSG00000099864	0.956814	2.13561	-0.240529	PALM
ENSG00000099875	341.857	1270.4	2.03531	MKNK2
ENSG00000099889	27.6848	0	-6.90476	ARVCF
ENSG00000099899	145.142	822.647	1.02378	TRMT2A
ENSG00000099901	88.621	18.6297	-4.73502	RANBP1
ENSG00000099904	72.2667	30.7331	-5.57122	ZDHHC8
ENSG00000099910	20.2172	2.76401	-0.986645	KLHL22
ENSG00000099917	461.609	912.025	0.82504	MED15
ENSG00000099937	0.810262	7.32895	3.49248	SERPIND1
ENSG00000099940	1037.2	948.952	-0.176985	SNAP29
ENSG00000099942	537.962	1011.68	0.921561	CRKL
ENSG00000099949	164.087	521.824	0.184765	LZTR1
ENSG00000099954	1.45847	0.0959185	-0.981548	CECR2
ENSG00000099956	147.125	107.273	-0.57282	SMARCB1
ENSG00000099957	0	0.923926	2.96488	P2RX6
ENSG00000099968	453.192	1514.36	0.891299	BCL2L13
ENSG00000099974	18.0705	1.90463	-2.39823	DDTL
ENSG00000099977	1.62052	0.287755	-0.507234	DDT
ENSG00000099984	0	30.4895	5.92257	GSTT2
ENSG00000099985	0	0	#N/A	OSM
ENSG00000099991	302.055	79.1525	-5.45192	CABIN1
ENSG00000099992	34.1243	5.54564	-2.06109	TBC1D10A
ENSG00000099995	179.477	286.352	0.699094	SF3A1
ENSG00000099999	0.628558	0.0959185	-2.01478	RNF215
ENSG00000100003	16.6667	18.7432	-1.47613	SEC14L2
ENSG00000100014	53.1126	52.2347	-3.50789	SPECC1L
ENSG00000100023	91.1563	289.936	-0.0857732	PPIL2
ENSG00000100024	11.7767	14.0776	-0.0377446	UPB1
ENSG00000100027	9.72589	26.8884	1.1172	YPEL1
ENSG00000100028	157.267	54.3022	-4.00545	SNRPD3
ENSG00000100029	167.32	23.8019	-4.56048	PES1
ENSG00000100030	1206.62	519.257	-1.91407	MAPK1
ENSG00000100031	116.533	40.9327	-2.87455	GGT1
ENSG00000100033	12.6687	1.36437	-2.49811	PRODH
ENSG00000100034	139.161	22.4841	-2.9535	PPM1F
ENSG00000100036	26.3729	16.7664	-0.962403	SLC35E4
ENSG00000100038	123.972	21.7735	-7.80597	TOP3B
ENSG00000100055	568.201	1032.87	-0.26721	CYTH4
ENSG00000100056	12.8305	138.524	2.67724	DGCR14
ENSG00000100060	49.7149	37.3212	-0.306655	MFNG
ENSG00000100068	34.6718	0.191837	-6.8691	LRP5L
ENSG00000100075	47.5887	122.461	0.252124	SLC25A1
ENSG00000100077	1615.12	2609.42	0.593663	ADRBK2
ENSG00000100079	17.1942	1271.18	4.12594	LGALS2
ENSG00000100083	139.497	287.67	0.911654	GGA1
ENSG00000100084	10.5376	2.62894	-0.635742	HIRA
ENSG00000100092	202.095	681.395	-0.306621	SH3BP1
ENSG00000100095	0	0	#N/A	SEZ6L
ENSG00000100097	1587.99	1709.5	-0.367614	LGALS1
ENSG00000100099	185.916	1076.29	-0.558431	HPS4
ENSG00000100100	176.376	50.1222	-1.72564	PIK3IP1
ENSG00000100101	35.4196	40.1305	-0.516227	NOL12
ENSG00000100104	150.446	74.4136	-0.798634	SRRD
ENSG00000100105	8.75608	4.12449	-2.73947	PATZ1
ENSG00000100106	80.2353	50.0751	-2.43759	TRIOBP
ENSG00000100109	101.487	54.3249	-1.87119	TFIP11
ENSG00000100116	2.05188	0.749718	-1.66691	GCAT
ENSG00000100122	0	0.287755	2.90375	CRYBB1
ENSG00000100124	52.2964	25.4575	-1.41608	ANKRD54
ENSG00000100129	1252.88	889.727	-0.593909	EIF3L
ENSG00000100138	296.264	295.772	-0.887912	NHP2L1
ENSG00000100139	522.457	465.195	-1.20692	MICALL1
ENSG00000100142	205.054	56.4411	-3.12197	POLR2F
ENSG00000100147	160.534	0.287755	-7.55635	CCDC134
ENSG00000100150	81.233	258.903	2.31533	DEPDC5
ENSG00000100151	34.8194	40.0638	-1.23441	PICK1
ENSG00000100154	669.964	101.958	-5.28522	TTC28
ENSG00000100156	0	0	#N/A	SLC16A8
ENSG00000100162	22.9659	0	-6.53936	CENPM
ENSG00000100167	111.044	18.9351	-5.58716	SEPT3
ENSG00000100191	0.972314	0	-1.59984	SLC5A4
ENSG00000100196	3.65647	0	-2.57596	KDELR3
ENSG00000100197	0	1.24694	3.47895	CYP2D6
ENSG00000100201	3841.26	7166.79	0.796633	DDX17
ENSG00000100206	2.00953	4.3495	-0.649294	DMC1
ENSG00000100207	557.421	376.108	-0.708538	TCF20
ENSG00000100209	49.8623	85.0094	0.458832	HSCB
ENSG00000100211	37.6837	7.00205	-3.76404	CBY1
ENSG00000100216	136.917	618.589	1.94444	TOMM22
ENSG00000100219	262.547	132.688	-1.43187	XBP1
ENSG00000100220	249.563	473.667	-0.878682	RTCB
ENSG00000100221	605.787	379.783	-1.2688	JOSD1
ENSG00000100225	792.016	1436.04	-0.211227	FBXO7
ENSG00000100226	39.3781	10.9718	-2.11966	GTPBP1
ENSG00000100227	370.031	863.984	-1.30109	POLDIP3
ENSG00000100228	48.4211	7.61709	-1.66761	RAB36
ENSG00000100234	8056.64	10382.9	0.372358	TIMP3
ENSG00000100239	171.331	50.5223	-5.00824	PPP6R2
ENSG00000100241	155.78	38.7317	-4.35414	SBF1
ENSG00000100242	219.875	354.906	-0.0655875	SUN2
ENSG00000100243	1125.31	1013.58	-0.541015	CYB5R3
ENSG00000100246	13.4586	0.383674	-3.94166	DNAL4
ENSG00000100258	23.5339	53.6301	-0.80982	LMF2
ENSG00000100263	44.9855	10.8529	-2.03746	RHBDD3
ENSG00000100266	465.303	764.865	0.527719	PACSIN2
ENSG00000100271	15.6616	25.5275	-0.073517	TTLL1
ENSG00000100276	0.162052	0	-1.11528	RASL10A
ENSG00000100280	809.552	730.289	-0.370734	AP1B1
ENSG00000100281	128.823	150.253	0.395934	HMGXB4
ENSG00000100284	663.303	107.142	-4.00718	TOM1
ENSG00000100285	48.3826	27.8361	-2.36837	NEFH
ENSG00000100288	5.45677	4.59034	-0.966541	CHKB
ENSG00000100290	1.13921	0	-2.16526	BIK
ENSG00000100292	1484.14	957.912	-0.879042	HMOX1
ENSG00000100294	12.9351	10.1674	-4.42632	MCAT
ENSG00000100296	192.078	110.667	-1.56452	THOC5
ENSG00000100297	84.8731	129.592	-0.4972	MCM5
ENSG00000100298	10.9694	0	-3.63943	APOBEC3H
ENSG00000100299	86.0843	72.1125	-1.3601	ARSA
ENSG00000100300	1344.02	1346.64	0.448771	TSPO
ENSG00000100304	171.854	116.912	-2.02715	TTLL12
ENSG00000100307	8.32638	6.83561	-1.0334	CBX7
ENSG00000100311	5.34773	29.9266	2.1494	PDGFB
ENSG00000100316	1843.45	3028.24	0.436336	RPL3
ENSG00000100319	3.33805	3.63504	-0.760838	ZMAT5
ENSG00000100320	108.226	13.6204	-2.95252	RBFOX2
ENSG00000100321	537.721	257.453	-1.50201	SYNGR1
ENSG00000100324	58.271	9.68602	-2.41011	TAB1
ENSG00000100325	488.416	469.213	0.280344	ASCC2
ENSG00000100330	304.134	160.909	-5.12474	MTMR3
ENSG00000100335	675.527	1915.83	1.36381	MIEF1
ENSG00000100336	158.945	121.699	-0.409251	APOL4
ENSG00000100342	93.3647	240.972	1.44864	APOL1
ENSG00000100344	83.6144	8.48599	-0.197983	PNPLA3
ENSG00000100345	5606.19	4124.3	-0.457778	MYH9
ENSG00000100347	524.055	323.757	-1.61402	SAMM50
ENSG00000100348	315.04	103.457	0.551617	TXN2
ENSG00000100350	203.428	76.7129	-2.08187	FOXRED2
ENSG00000100353	794.385	264.876	-3.63176	EIF3D
ENSG00000100354	1157.38	750.121	-1.4985	TNRC6B
ENSG00000100359	275.407	60.4269	-5.88959	SGSM3
ENSG00000100360	25.8139	8.7836	-2.8923	IFT27
ENSG00000100362	0	0	#N/A	PVALB
ENSG00000100364	3042.72	4023.08	-0.00902627	KIAA0930
ENSG00000100365	192.959	56.727	-5.24855	NCF4
ENSG00000100368	161.986	186.759	-0.299919	CSF2RB
ENSG00000100372	189.588	48.7348	-1.24786	SLC25A17
ENSG00000100376	103.001	18.5712	-3.56513	FAM118A
ENSG00000100379	21.9733	6.80846	-0.971383	KCTD17
ENSG00000100380	1568.73	998.026	-0.729005	ST13
ENSG00000100387	213.916	321.057	0.0395512	RBX1
ENSG00000100393	3225.29	4499.44	0.254805	EP300
ENSG00000100395	58.2197	84.0529	-0.0703834	L3MBTL2
ENSG00000100399	0	0	#N/A	CHADL
ENSG00000100401	90.4493	35.1859	-2.11944	RANGAP1
ENSG00000100403	278.889	106.92	-1.97877	ZC3H7B
ENSG00000100410	16.2798	5.08368	-2.42227	PHF5A
ENSG00000100412	320.039	225.813	-0.449139	ACO2
ENSG00000100413	183.094	154.528	0.0355678	POLR3H
ENSG00000100416	84.3456	124.309	-0.355573	TRMU
ENSG00000100417	25.6043	4.60409	-1.45741	PMM1
ENSG00000100418	310.26	1469.83	1.11189	DESI1
ENSG00000100422	361.606	717.431	-0.781167	CERK
ENSG00000100425	82.6818	235.238	1.47184	BRD1
ENSG00000100426	307.14	149.168	-2.74728	ZBED4
ENSG00000100429	0.810262	45.7227	4.82285	HDAC10
ENSG00000100439	636.882	1728.02	1.35695	ABHD4
ENSG00000100441	113.148	81.4787	-0.792074	KHNYN
ENSG00000100442	127.088	59.4695	-7.09995	FKBP3
ENSG00000100445	1.13437	7.7694	2.13802	SDR39U1
ENSG00000100453	0	3.83674	3.82241	GZMB
ENSG00000100461	321.12	242.305	-0.800901	RBM23
ENSG00000100462	24.4244	95.4153	1.79688	PRMT5
ENSG00000100473	88.2415	1.44266	-0.895614	COCH
ENSG00000100478	6.33885	2.46251	-2.42596	AP4S1
ENSG00000100479	9.96389	0.383674	-2.00398	POLE2
ENSG00000100483	21.6931	4.89184	-4.16923	VCPKMT
ENSG00000100485	835.64	1600.79	-0.027043	SOS2
ENSG00000100490	79.2299	28.4696	-1.19505	CDKL1
ENSG00000100503	2827	1665.29	-1.05743	NIN
ENSG00000100504	456.744	233.796	-2.68265	PYGL
ENSG00000100505	36.4837	21.4857	-6.06381	TRIM9
ENSG00000100519	254.315	286.853	-0.287547	PSMC6
ENSG00000100522	44.7324	71.6386	0.665445	GNPNAT1
ENSG00000100523	668.813	791.613	-0.246653	DDHD1
ENSG00000100526	7.29634	11.3734	0.451106	CDKN3
ENSG00000100528	117.539	221.612	-0.0970399	CNIH1
ENSG00000100532	39.1346	2.45124	-3.75418	CGRRF1
ENSG00000100554	1654.59	2501.2	0.528164	ATP6V1D
ENSG00000100557	4.54341	2.5154	-1.54676	C14orf105
ENSG00000100558	53.9808	107.589	0.49636	PLEK2
[truncated: 12,110 more rows]

## Sheet: RFP+GFP+ vs RFP+GFP-
	RFP+/GFP+	RFP+/GFP-	log2FoldChange	Gene Name
ENSG00000000003	4.60832	19.4521	3.46858	TSPAN6
ENSG00000000419	33.057	10.8762	-1.46746	DPM1
ENSG00000000457	68.303	14.7662	-0.6941	SCYL3
ENSG00000000460	125.04	2.99887	-5.36335	C1orf112
ENSG00000000938	6324.13	7355.95	0.158057	FGR
ENSG00000000971	0	0.923926	2.39826	CFH
ENSG00000001036	512.014	335.144	-0.301829	FUCA2
ENSG00000001084	4302.07	2334.61	-0.0658615	GCLC
ENSG00000001167	268.77	290.63	1.551	NFYA
ENSG00000001460	35.8705	23.408	-2.39284	STPG1
ENSG00000001461	168.631	52.9241	-1.03387	NIPAL3
ENSG00000001497	70.4804	663.992	2.12549	LAS1L
ENSG00000001561	346.151	81.2081	-4.09885	ENPP4
ENSG00000001629	393.915	244.222	-0.788896	ANKIB1
ENSG00000001630	4.71626	20.6909	1.57452	CYP51A1
ENSG00000001631	115.558	292.478	1.27121	KRIT1
ENSG00000002016	80.0418	62.1352	-1.03262	RAD52
ENSG00000002330	56.781	23.0204	-1.8286	BAD
ENSG00000002549	1321.42	1098.35	0.961823	LAP3
ENSG00000002586	496.044	1436.74	0.929262	CD99
ENSG00000002587	4.8334	4.87421	-0.670309	HS3ST1
ENSG00000002726	3.12096	28.7481	2.3822	AOC1
ENSG00000002745	0	0	#N/A	WNT16
ENSG00000002822	51.9134	14.1959	-2.81911	MAD1L1
ENSG00000002834	8030.8	6377.57	-0.294679	LASP1
ENSG00000002919	176.633	55.8288	-3.73624	SNX11
ENSG00000002933	832.127	1533.24	0.217689	TMEM176A
ENSG00000003056	2072.09	3398.75	0.619604	M6PR
ENSG00000003096	0	0	#N/A	KLHL13
ENSG00000003147	17.3552	18.2792	0.954109	ICA1
ENSG00000003249	0.329166	3.83674	2.06831	DBNDD1
ENSG00000003393	264.743	15.7504	-5.41299	ALS2
ENSG00000003400	412.453	257.791	-0.00326077	CASP10
ENSG00000003402	5514.48	9118.02	0.538394	CFLAR
ENSG00000003436	700.348	1034.88	0.393916	TFPI
ENSG00000003509	65.1437	33.1392	-0.618628	NDUFAF7
ENSG00000003756	504.461	382.623	0.148834	RBM5
ENSG00000003987	8.18909	1.97339	-1.2687	MTMR7
ENSG00000003989	0	0.230981	1.88729	SLC7A2
ENSG00000004059	0.219444	6.82575	4.39604	ARF5
ENSG00000004139	1.30902	2.32744	0.505934	SARM1
ENSG00000004142	137.657	139.588	0.83169	POLDIP2
ENSG00000004399	7686.9	6025.67	0.0725548	PLXND1
ENSG00000004455	215	300.336	0.502125	AK2
ENSG00000004468	0.907376	0.461963	-1.66657	CD38
ENSG00000004478	342.818	756.028	2.16754	FKBP4
ENSG00000004487	482.099	248.947	-0.370397	KDM1A
ENSG00000004534	3974.18	360.866	-2.1439	RBM6
ENSG00000004660	54.5205	10.3561	-1.78239	CAMKK1
ENSG00000004700	370.36	760.206	0.809028	RECQL
ENSG00000004766	273.638	441.454	0.77714	CCDC132
ENSG00000004777	1.64583	0	-2.45816	ARHGAP33
ENSG00000004779	116.794	115.013	-0.608879	NDUFAB1
ENSG00000004799	76.7119	0.383674	-6.60705	PDK4
ENSG00000004809	3.5407	3.06939	-1.38883	SLC22A16
ENSG00000004838	1.52565	1.21168	-0.381692	ZMYND10
ENSG00000004846	15.2553	2.46251	-3.40243	ABCB5
ENSG00000004864	169.276	87.3725	-2.08463	SLC25A13
ENSG00000004866	116.763	78.2852	1.09329	ST7
ENSG00000004897	601.282	507.608	1.00081	CDC27
ENSG00000004939	0.219444	0.461963	0.127692	SLC4A1
ENSG00000004961	276.11	185.873	-0.611348	HCCS
ENSG00000004975	13.3861	6.72816	2.86411	DVL2
ENSG00000005007	125.699	287.551	0.280691	UPF1
ENSG00000005020	1115.57	842.302	-0.486177	SKAP2
ENSG00000005022	872.979	1925.5	1.84023	SLC25A5
ENSG00000005059	46.4867	33.9061	-1.16681	CCDC109B
ENSG00000005075	26.258	23.8979	0.790747	POLR2J
ENSG00000005100	52.6921	49.9755	0.0394476	DHX33
ENSG00000005156	23.4734	38.6654	1.05828	LIG3
ENSG00000005175	157.389	109.25	-0.559912	RPAP3
ENSG00000005187	10.0508	0	-7.47878	ACSM3
ENSG00000005194	590.398	97.4441	-3.47502	CIAPIN1
ENSG00000005238	1793.14	283.422	-3.28134	FAM214B
ENSG00000005243	5.92499	13.6204	0.932344	COPZ2
ENSG00000005249	3.62364	1.82245	-2.58965	PRKAR2B
ENSG00000005302	1450.71	28.3901	-3.91163	MSL3
ENSG00000005339	2128.82	1704.52	-0.420425	CREBBP
ENSG00000005379	29.2545	0.422818	-4.95268	BZRAP1
ENSG00000005381	0.481766	0	-1.69607	MPO
ENSG00000005436	44.8362	27.0938	1.55032	GCFC2
ENSG00000005448	12.0233	0.710574	-3.60415	WDR54
ENSG00000005469	59.7108	21.8126	-2.84927	CROT
ENSG00000005471	3.40138	4.50817	0.353467	ABCB4
ENSG00000005483	1421.82	4935.57	1.54151	KMT2E
ENSG00000005486	50.3458	106.509	1.06839	RHBDD2
ENSG00000005513	12.9472	0	-4.67851	SOX8
ENSG00000005700	505.579	460.307	-0.071238	IBTK
ENSG00000005801	106.937	79.288	-0.46001	ZNF195
ENSG00000005810	4664.43	6110.91	0.175131	MYCBP2
ENSG00000005812	207.232	749.017	0.356592	FBXL3
ENSG00000005844	2672.84	1011.06	-0.869595	ITGAL
ENSG00000005882	32.4376	113.8	3.77759	PDK2
ENSG00000005884	3239.88	5583.02	0.74841	ITGA3
ENSG00000005889	348.392	534.304	0.134489	ZFX
ENSG00000005893	6336.94	2571.47	-1.06139	LAMP2
ENSG00000005955	1195.65	1513.21	0.340103	GGNBP2
ENSG00000005961	2.7515	0.710574	-2.00696	ITGA2B
ENSG00000005981	1.31666	6.40682	2.14302	ASB4
ENSG00000006007	573.733	918.968	0.617238	GDE1
ENSG00000006015	176.875	104.035	-1.90214	C19orf60
ENSG00000006025	3.73055	15.8265	1.56079	OSBPL7
ENSG00000006042	31.3279	13.517	-1.25308	TMEM98
ENSG00000006074	61.8031	78.2518	0.337135	CCL18
ENSG00000006075	528.457	910.303	1.37625	CCL3
ENSG00000006114	1772.7	2209.29	0.405428	SYNRG
ENSG00000006118	164.915	2729.57	1.66468	TMEM132A
ENSG00000006125	1560.76	1502.81	0.108194	AP2B1
ENSG00000006194	85.6969	1504.61	4.1057	ZNF263
ENSG00000006210	5.11746	14.9319	1.06318	CX3CL1
ENSG00000006282	557.558	59.1405	-2.86412	SPATA20
ENSG00000006283	0.109722	0.230981	0.119684	CACNA1G
ENSG00000006327	127.554	859.915	1.48472	TNFRSF12A
ENSG00000006432	3.36132	7.74515	3.02054	MAP3K9
ENSG00000006451	681.149	484.483	0.763326	RALA
ENSG00000006453	34.612	26.2748	0.0826072	BAIAP2L1
ENSG00000006459	217.043	115.292	-1.82067	KDM7A
ENSG00000006530	81.697	38.589	-0.764282	AGK
ENSG00000006534	225.285	207.582	-0.60685	ALDH3B1
ENSG00000006555	10.4868	5.86657	-1.011	TTC22
ENSG00000006576	228.169	104.072	-0.438079	PHTF2
ENSG00000006607	364.433	770.687	-1.02821	FARP2
ENSG00000006625	182.317	134.62	-0.812626	GGCT
ENSG00000006634	46.3648	36.2827	0.11236	DBF4
ENSG00000006638	11.6124	11.8999	0.344245	TBXA2R
ENSG00000006652	89.8632	82.8395	-0.810786	IFRD1
ENSG00000006695	18.9819	58.2569	4.7269	COX10
ENSG00000006704	349.817	50.8408	-1.39132	GTF2IRD1
ENSG00000006712	221.11	257.925	-6.53223	PAF1
ENSG00000006715	524.002	1099.35	1.3192	VPS41
ENSG00000006740	1.56853	0.749718	-1.44352	ARHGAP44
ENSG00000006744	156.472	176.324	0.980524	ELAC2
ENSG00000006747	64.716	214.529	2.03167	SCIN
ENSG00000006756	81.6009	55.4448	-3.15879	ARSD
ENSG00000006757	110.258	2.16348	-5.02176	PNPLA4
ENSG00000006831	1546.71	616.571	-0.864729	ADIPOR2
ENSG00000006837	18.6313	25.824	0.600977	CDKL3
ENSG00000007038	8.77776	0	-4.166	PRSS21
ENSG00000007047	48.4222	20.9805	-1.31719	MARK4
ENSG00000007080	13.7513	6.85324	-1.64211	CCDC124
ENSG00000007129	0.329166	0.959185	0.888158	CEACAM21
ENSG00000007168	1510.51	1102.66	-0.187227	PAFAH1B1
ENSG00000007174	1.89487	5.60033	0.572238	DNAH9
ENSG00000007202	3627.7	3824.17	0.121472	KIAA0100
ENSG00000007237	3038.99	880.601	-1.63089	GAS7
ENSG00000007255	5.99086	3.06939	-4.04375	TRAPPC6A
ENSG00000007264	714.239	165.151	-2.12218	MATK
ENSG00000007312	0	0	#N/A	CD79B
ENSG00000007341	98.757	33.2599	-1.23339	ST7L
ENSG00000007372	0.438888	0.0959185	-0.89845	PAX6
ENSG00000007376	219.395	39.3379	-1.85136	RPUSD1
ENSG00000007384	2514.74	1681.04	0.90157	RHBDF1
ENSG00000007392	211.979	130.575	-1.83839	LUC7L
ENSG00000007541	53.7822	21.3525	-1.15933	PIGQ
ENSG00000007545	19.8153	20.3541	-0.597414	CRAMP1L
ENSG00000007866	0.768054	0	-2.31985	TEAD3
ENSG00000007923	45.0031	179.14	2.91752	DNAJC11
ENSG00000007944	16.0158	23.9796	-1.74673	MYLIP
ENSG00000007968	38.4681	0.884781	-3.13416	E2F2
ENSG00000008018	927.666	713.761	-0.528498	PSMB1
ENSG00000008083	613.722	3053.8	2.15426	JARID2
ENSG00000008086	71.1143	54.3767	-1.46965	CDKL5
ENSG00000008118	0	0	#N/A	CAMK1G
ENSG00000008128	14.0442	25.5909	0.887485	CDK11A
ENSG00000008130	1987.66	1894.13	0.207312	NADK
ENSG00000008226	0	1.01984	4.36738	DLEC1
ENSG00000008256	31.7097	101.672	3.13974	CYTH3
ENSG00000008277	2.74305	21.039	3.42774	ADAM22
ENSG00000008282	176.025	411.637	1.91833	SYPL1
ENSG00000008283	13.2537	27.5544	1.38303	CYB561
ENSG00000008294	1773.66	1422.42	0.0912393	SPAG9
ENSG00000008300	0.877776	0	-2.34877	CELSR3
ENSG00000008311	2.55884	6.79049	0.325996	AASS
ENSG00000008323	17.4928	1.92225	-2.56487	PLEKHG6
ENSG00000008324	34.6267	23.8269	-2.01195	SS18L2
ENSG00000008382	27.1603	15.347	-2.63577	MPND
ENSG00000008394	1242.83	1386.26	-0.00770474	MGST1
ENSG00000008405	44.4122	105.307	0.237985	CRY1
ENSG00000008438	0	0.230981	1.88729	PGLYRP1
ENSG00000008441	201.209	152.217	-2.03321	NFIX
ENSG00000008513	798.753	293.932	-0.608242	ST3GAL1
ENSG00000008516	0	0.287755	2.38638	MMP25
ENSG00000008517	6.72776	3.01262	-1.07742	IL32
ENSG00000008710	63.4418	44.5754	0.171215	PKD1
ENSG00000008735	0.797654	7.86083	2.83799	MAPK8IP2
ENSG00000008838	26.897	139.502	1.43452	MED24
ENSG00000008853	828.691	207.622	-1.59806	RHOBTB2
ENSG00000008869	333.345	499.394	0.192526	HEATR5B
ENSG00000008952	690.804	824.452	0.295075	SEC62
ENSG00000008988	858.019	1428.24	-0.320248	RPS20
ENSG00000009307	3901.8	6806.38	0.870773	CSDE1
ENSG00000009335	904.33	368.082	-1.672	UBE3C
ENSG00000009413	384.432	218.149	0.045925	REV3L
ENSG00000009724	3.77929	0.0959185	-4.51262	MASP2
ENSG00000009765	6.28152	18.5911	1.37204	IYD
ENSG00000009780	18.7025	23.085	-0.639647	FAM76A
ENSG00000009790	5.11687	0	-5.3951	TRAF3IP3
ENSG00000009830	181.762	13.636	-4.2023	POMT2
ENSG00000009844	504.813	142.14	-2.5018	VTA1
ENSG00000009950	40.1767	11.8065	-1.42579	MLXIPL
ENSG00000009954	1939.47	1022.33	-1.05273	BAZ1B
ENSG00000010017	384.336	306.972	0.612092	RANBP9
ENSG00000010030	13.4537	0.230981	-3.70763	ETV7
ENSG00000010072	119.778	20.2388	-7.04903	SPRTN
ENSG00000010165	695.489	92.8059	-1.90212	METTL13
ENSG00000010219	214.003	412.806	0.60652	DYRK4
ENSG00000010244	1477.89	6132.9	0.540364	ZNF207
ENSG00000010256	250.484	231.892	-0.392606	UQCRC1
ENSG00000010270	221.663	539.731	1.38847	STARD3NL
ENSG00000010278	2329.5	1605.65	-0.704593	CD9
ENSG00000010282	0	0	#N/A	HHATL
ENSG00000010292	73.6694	190.086	1.39179	NCAPD2
ENSG00000010295	204.591	916.126	0.332827	IFFO1
ENSG00000010310	2.43584	10.1674	1.68092	GIPR
ENSG00000010318	4.99669	1.36437	-1.17974	PHF7
ENSG00000010319	0	11.8939	4.9517	SEMA3G
ENSG00000010322	292.345	213.158	-1.73601	NISCH
ENSG00000010327	38.5124	6.17793	-0.464507	STAB1
ENSG00000010361	20.0213	0.767348	-1.29667	FUZ
ENSG00000010404	941.622	1782.93	1.41199	IDS
ENSG00000010539	143.968	56.8169	-2.44138	ZNF200
ENSG00000010610	4607.27	2934.87	-0.533661	CD4
ENSG00000010626	5.4861	18.2002	4.37282	LRRC23
ENSG00000010671	2340.53	244.186	-2.10692	BTK
ENSG00000010704	47.1571	58.7057	-0.870716	HFE
ENSG00000010803	40.4941	130.197	2.59283	SCMH1
ENSG00000010810	135.906	267.306	-0.797602	FYN
ENSG00000010818	247.988	732.565	1.24908	HIVEP2
ENSG00000010932	5.82038	0	-6.13957	FMO1
ENSG00000011007	192.393	1400.05	2.25626	TCEB3
ENSG00000011009	1171.93	258.9	0.408132	LYPLA2
ENSG00000011021	63.6222	259.652	2.44459	CLCN6
ENSG00000011028	106.91	212.241	0.576399	MRC2
ENSG00000011083	28.6563	36.8877	-0.302829	SLC6A7
ENSG00000011105	0	0	#N/A	TSPAN9
ENSG00000011114	4875.14	633.095	-0.0728286	BTBD7
ENSG00000011132	59.8405	5.45186	-2.73425	APBA3
ENSG00000011143	2.1276	1.63061	-1.1648	MKS1
ENSG00000011198	303.692	360.769	1.2989	ABHD5
ENSG00000011201	35.9677	8.80512	-1.60392	KAL1
ENSG00000011243	118.602	13.8673	-4.4915	AKAP8L
ENSG00000011258	114.268	60.8598	-0.844051	MBTD1
ENSG00000011260	179.575	139.094	0.347878	UTP18
ENSG00000011275	367.987	542.862	0.530167	RNF216
ENSG00000011295	216.647	184.07	-0.532117	TTC19
ENSG00000011304	1119.52	1032.15	-0.0510549	PTBP1
ENSG00000011332	10.0313	0.6538	-2.01737	DPF1
ENSG00000011347	0	1.72653	2.90098	SYT7
ENSG00000011376	562.646	42.1345	-4.57919	LARS2
ENSG00000011405	446.407	831.374	1.6768	PIK3C2A
ENSG00000011422	3984.95	11204.7	0.388432	PLAUR
ENSG00000011426	9.52593	17.0338	0.381195	ANLN
ENSG00000011451	174.262	444.349	1.32977	WIZ
ENSG00000011454	503.014	1323.41	1.26965	RABGAP1
ENSG00000011465	10.9398	5.63456	-0.906644	DCN
ENSG00000011478	81.777	11.3808	-1.81051	QPCTL
ENSG00000011485	121.648	170.232	1.29222	PPP5C
ENSG00000011523	23314.8	203.586	-2.91201	CEP68
ENSG00000011566	723.08	4734.76	1.55367	MAP4K3
ENSG00000011600	6893.71	9326.43	0.81661	TYROBP
ENSG00000011638	114.859	18.6336	-4.12793	TMEM159
ENSG00000012048	9.75301	142.76	1.59893	BRCA1
ENSG00000012061	151.693	208.949	1.00617	ERCC1
ENSG00000012124	137.317	95.9891	-0.720012	CD22
ENSG00000012174	111.826	111.36	-0.805365	MBTPS2
ENSG00000012211	28.4879	4.67324	-2.84157	PRICKLE3
ENSG00000012223	52.5593	0	-5.96107	LTF
ENSG00000012232	293.522	69.1492	-0.232811	EXTL3
ENSG00000012660	622.026	1726.43	2.49224	ELOVL5
ENSG00000012779	142.002	38.6486	-1.03359	ALOX5
ENSG00000012817	259.022	727.479	1.4579	KDM5D
ENSG00000012822	1224.58	895.203	-0.43165	CALCOCO1
ENSG00000012963	152.15	140.149	0.416507	UBR7
ENSG00000012983	568.654	223.851	-3.0894	MAP4K5
ENSG00000013016	303.93	254.576	-0.647262	EHD3
ENSG00000013275	121.476	391.468	1.3085	PSMC4
ENSG00000013288	446.205	365.564	0.63594	MAN2B2
ENSG00000013293	12.1156	8.53466	-0.93976	SLC7A14
ENSG00000013297	15.4913	677.722	1.11974	CLDN11
ENSG00000013306	327.172	2428.29	1.19142	SLC25A39
ENSG00000013364	1163.23	639.465	-0.462064	MVP
ENSG00000013374	749.916	581.251	-1.46816	NUB1
ENSG00000013375	128.137	123.819	-0.00214469	PGM3
ENSG00000013392	36.9763	29.0708	2.10385	RWDD2A
ENSG00000013441	247.195	770.009	-0.489015	CLK1
ENSG00000013503	41.9655	23.232	-2.21357	POLR3B
ENSG00000013523	549.402	916.121	-0.240145	ANGEL1
ENSG00000013561	114.686	68.5038	-1.42274	RNF14
ENSG00000013563	28.9873	294.716	3.18464	DNASE1L1
ENSG00000013573	47.0404	30.4982	-0.0869273	DDX11
ENSG00000013583	209.993	252.695	-0.579771	HEBP1
ENSG00000013588	46.7663	7.9705	-0.190209	GPRC5A
ENSG00000013619	125.621	77.3494	-0.836966	MAMLD1
ENSG00000013725	2.52182	6.38919	0.52245	CD6
ENSG00000013810	73.2582	518.607	1.92987	TACC3
ENSG00000014123	129.652	156.991	-1.07612	UFL1
ENSG00000014138	57.2582	46.6018	0.213635	POLA2
ENSG00000014164	210.1	12.1249	-3.13224	ZC3H3
ENSG00000014216	365.991	239.571	-0.881679	CAPN1
ENSG00000014257	83.4906	841.114	3.82962	ACPP
ENSG00000014641	1828.48	1388.5	-0.434322	MDH1
ENSG00000014824	417.135	1439.62	1.66111	SLC30A9
ENSG00000014914	0	1.30021	4.12626	MTMR11
ENSG00000014919	355.776	1734.91	0.359577	COX15
ENSG00000015133	63.0787	5357.87	-0.176982	CCDC88C
ENSG00000015153	211.099	30.1205	-4.80957	YAF2
ENSG00000015171	222.386	565.867	1.95671	ZMYND11
ENSG00000015285	144.855	282.747	-0.396129	WAS
ENSG00000015475	2367.2	413.74	-1.80714	BID
ENSG00000015479	748.501	764.694	-0.846032	MATR3
ENSG00000015520	0.219444	0	-1.94681	NPC1L1
ENSG00000015532	23.4775	37.0744	0.399055	XYLT2
ENSG00000015568	1.88441	0.941555	-0.814059	RGPD5
ENSG00000015676	59.119	97.79	0.393492	NUDCD3
ENSG00000016391	4.6627	2.67197	-1.36256	CHDH
ENSG00000016864	229.359	70.5216	-6.03762	GLT8D1
ENSG00000017260	289.909	1204.12	1.79535	ATP2C1
ENSG00000017373	8.95772	3.45695	-1.42257	SRCIN1
ENSG00000017427	7.36627	1.48181	-3.06075	IGF1
ENSG00000017483	0.109722	0	-1.66986	SLC38A5
ENSG00000017621	86.4453	7.12337	-1.84903	MAGIX
ENSG00000017797	1086.82	1517.5	0.20823	RALBP1
ENSG00000018189	465.483	1664.85	0.887827	RUFY3
ENSG00000018280	1380.32	1658.89	0.890977	SLC11A1
ENSG00000018408	192.507	155.204	0.433544	WWTR1
ENSG00000018510	1024.3	627.943	-0.888977	AGPS
ENSG00000018610	34.6466	15.6715	-0.569968	CXorf56
ENSG00000018699	187.112	36.7269	-2.66649	TTC27
ENSG00000018869	7.26079	3.93266	-2.08118	ZNF582
ENSG00000019102	0.658332	0	-2.28386	VSIG2
ENSG00000019144	52.6984	78.784	-0.281299	PHLDB1
ENSG00000019169	1.93493	19.3755	0.990276	MARCO
ENSG00000019186	0.481766	0	-1.69607	CYP24A1
ENSG00000019485	0	0.287755	2.38638	PRDM11
ENSG00000019549	0	0	#N/A	SNAI2
ENSG00000019582	22001.2	7805.67	-0.440124	CD74
ENSG00000019991	0.987498	0	-2.37257	HGF
ENSG00000019995	818.358	584.445	-0.143986	ZRANB1
ENSG00000020129	175.316	377.642	2.53004	NCDN
ENSG00000020256	32.6849	83.1189	1.99333	ZFP64
ENSG00000020426	21.3642	99.6989	1.88208	MNAT1
ENSG00000020577	1524.83	200.456	-1.88565	SAMD4A
ENSG00000020633	179.582	75.4565	-5.00972	RUNX3
ENSG00000020922	27.7979	141.908	2.76408	MRE11A
ENSG00000021300	0.219444	0.287755	0.322787	PLEKHB1
ENSG00000021355	312.686	507.557	1.1346	SERPINB1
ENSG00000021461	4.12737	23.6504	0.0938393	CYP3A43
ENSG00000021488	3.05411	204.484	3.98181	SLC7A9
ENSG00000021574	195.019	147.274	-0.363392	SPAST
ENSG00000021762	8.22737	41.2449	-0.624369	OSBPL5
ENSG00000021776	309.36	610.886	2.08103	AQR
ENSG00000021826	1.98368	7.40911	1.37493	CPS1
ENSG00000022267	397.447	2018.01	0.849702	FHL1
ENSG00000022277	145.165	198.93	-0.401859	RTFDC1
ENSG00000022556	36.6975	31.1795	-1.38194	NLRP2
ENSG00000022567	41.8301	280.511	1.55889	SLC45A4
ENSG00000022840	300.254	198.659	-0.511741	RNF10
ENSG00000022976	104.995	11.1188	-3.47143	ZNF839
ENSG00000023041	5027.12	383.211	-0.542398	ZDHHC6
ENSG00000023171	57.7382	3.58638	-1.97215	GRAMD1B
ENSG00000023191	2216.74	1213.93	-0.766989	RNH1
ENSG00000023228	1182.52	848.994	-0.487439	NDUFS1
ENSG00000023287	299.123	830.299	2.56894	RB1CC1
ENSG00000023318	257.435	365.197	0.793964	ERP44
ENSG00000023330	770.612	4202.3	2.34944	ALAS1
ENSG00000023445	307.074	305.472	1.18094	BIRC3
ENSG00000023516	405.831	332.458	-0.676262	AKAP11
ENSG00000023572	93.7181	9.71602	-2.97029	GLRX2
ENSG00000023608	6.41521	12.2925	1.25974	SNAPC1
ENSG00000023697	133.965	597.545	0.482268	DERA
ENSG00000023734	230.609	104.658	-2.80591	STRAP
ENSG00000023839	4.37664	27.8963	2.87619	ABCC2
ENSG00000023892	1.2766	3.90128	1.76521	DEF6
ENSG00000023902	937.328	1002.21	-0.393671	PLEKHO1
ENSG00000023909	428.659	218.581	-0.880363	GCLM
ENSG00000024048	2337.9	852.435	-1.27375	UBR2
ENSG00000024422	2.99209	15.3286	2.0665	EHD2
ENSG00000024526	0.109722	0	-1.66986	DEPDC1
ENSG00000024862	85.8816	53.0944	0.138758	CCDC28A
ENSG00000025039	2474.32	1054.66	-0.895275	RRAGD
ENSG00000025156	36.8265	8.22371	-1.40551	HSF2
ENSG00000025293	140.833	371.524	2.52607	PHF20
ENSG00000025434	8914.99	6606.64	-0.515644	NR1H3
ENSG00000025708	114.586	2456.17	4.26636	TYMP
ENSG00000025770	77.2411	395.038	2.13527	NCAPH2
ENSG00000025772	153.279	111.477	-1.72354	TOMM34
ENSG00000025796	336.832	1406.22	1.7093	SEC63
ENSG00000025800	569.379	1105.67	0.975533	KPNA6
ENSG00000026025	18447.9	22747.2	0.262915	VIM
ENSG00000026103	40.8704	76.9234	1.1777	FAS
ENSG00000026297	143.512	416.022	1.27069	RNASET2
ENSG00000026508	24592.4	24183.9	-0.0415297	CD44
ENSG00000026559	2.14392	21.8258	1.47064	KCNG1
ENSG00000026652	172.682	640.169	0.257542	AGPAT4
ENSG00000026751	14865.2	20585.7	0.397406	SLAMF7
ENSG00000026950	528.06	470.581	-0.0889599	BTN3A1
ENSG00000027001	67.3214	73.4792	-0.486466	MIPEP
ENSG00000027075	1309.63	28.7495	-4.16279	PRKCH
ENSG00000027697	345.89	282.952	-0.0798952	IFNGR1
ENSG00000027847	86.6298	25.9371	-1.56679	B4GALT7
ENSG00000028116	56.8374	566.341	1.38343	VRK2
ENSG00000028137	1388.93	1411	0.129499	TNFRSF1B
ENSG00000028203	761.116	238.048	-1.35762	VEZT
ENSG00000028277	133.411	121.526	-2.59161	POU2F2
ENSG00000028310	33.7944	56.5755	3.9307	BRD9
ENSG00000028528	1119.53	2715.11	0.935997	SNX1
ENSG00000028839	17.379	38.2306	0.737881	TBPL1
ENSG00000029153	59.8565	250.909	2.82967	ARNTL2
ENSG00000029363	573.813	1207.53	2.12902	BCLAF1
ENSG00000029364	895.21	671.317	-0.858011	SLC39A9
ENSG00000029534	0	0	#N/A	ANK1
ENSG00000029639	51.9499	21.0277	-3.41007	TFB1M
ENSG00000029725	975.542	917.341	-0.150912	RABEP1
ENSG00000029993	10.0995	47.7614	1.27447	HMGB3
ENSG00000030066	143.071	99.3804	-0.53365	NUP160
ENSG00000030110	108.653	168.957	0.653453	BAK1
ENSG00000030304	1.42639	0	-2.43694	MUSK
ENSG00000030419	69.0857	79.2239	0.220786	IKZF2
ENSG00000030582	27293.6	18101.7	-0.412619	GRN
ENSG00000031003	1649.26	3019.22	1.78152	FAM13B
ENSG00000031081	2787.94	3245.21	0.298942	ARHGAP31
ENSG00000031691	1.89487	0.0959185	-3.56133	CENPQ
ENSG00000031698	187.32	545.9	1.57758	SARS
ENSG00000031823	114.799	408.464	2.40908	RANBP3
ENSG00000032219	503.432	1694.41	1.7099	ARID4A
ENSG00000032389	101.328	11.8019	-3.23316	TSSC1
ENSG00000032444	52.5248	296.118	3.35268	PNPLA6
ENSG00000032742	6.14443	58.1315	6.3734	IFT88
ENSG00000033011	15.8783	33.7254	1.12493	ALG1
ENSG00000033030	47.8799	26.9239	0.638815	ZCCHC8
ENSG00000033050	300.382	854.156	0.383868	ABCF2
ENSG00000033100	103.879	211.562	1.70248	CHPF2
ENSG00000033122	2.74305	3.6449	0.352511	LRRC7
ENSG00000033170	68.6279	62.9023	0.420219	FUT8
ENSG00000033178	4297.65	2839.6	-0.0445759	UBA6
ENSG00000033327	1517.25	792.192	-1.00518	GAB2
ENSG00000033627	1809.92	1265.07	-1.25527	ATP6V0A1
ENSG00000033800	3422.56	988.334	-0.55801	PIAS1
ENSG00000033867	174.04	138.77	-0.740628	SLC4A7
ENSG00000034152	315.215	190.149	0.229923	MAP2K3
ENSG00000034510	2258.09	2678.41	0.169469	TMSB10
ENSG00000034533	47.3747	4.73915	-3.20713	ASTE1
ENSG00000034677	332.083	1905.91	2.25001	RNF19A
ENSG00000034693	3.84027	14.9224	2.3118	PEX3
ENSG00000034713	4050.61	219.366	-2.65528	GABARAPL2
ENSG00000035115	108.932	37.3448	-0.352201	SH3YL1
ENSG00000035141	140.864	643.897	1.81837	FAM136A
ENSG00000035403	697.289	1019.81	0.931474	VCL
ENSG00000035499	0.109722	0.3269	1.47504	DEPDC1B
ENSG00000035664	1230.79	14.0429	-1.12532	DAPK2
ENSG00000035681	3860.55	198.61	-3.73656	NSMAF
ENSG00000035687	158.747	261.439	1.62593	ADSS
ENSG00000035720	10.6933	70.9113	0.65507	STAP1
ENSG00000035862	9378.01	5441.03	-0.950053	TIMP2
ENSG00000035928	3564.38	138.883	-2.29549	RFC1
ENSG00000036054	102.857	733.692	2.93921	TBC1D23
ENSG00000036257	469.13	608.979	1.46315	CUL3
ENSG00000036448	62.9573	33.3913	-0.316218	MYOM2
ENSG00000036530	6.06794	5.71388	-1.18965	CYP46A1
ENSG00000036549	531.792	265.506	-1.45344	ZZZ3
ENSG00000036672	1264.4	908.826	-0.653665	USP2
ENSG00000037042	36.3872	11.9584	-1.75567	TUBG2
ENSG00000037241	24.3105	25.6692	-0.518874	RPL26L1
ENSG00000037280	19.9429	44.7282	0.55174	FLT4
ENSG00000037474	272.774	256.202	0.930686	NSUN2
ENSG00000037637	1052.29	891.71	0.58805	FBXO42
ENSG00000037749	534.91	415.199	-1.63053	MFAP3
ENSG00000037757	27.6431	3.28274	-3.03393	MRI1
ENSG00000037897	312.736	173.786	-0.672768	METTL1
ENSG00000038002	108.284	103.454	0.516863	AGA
ENSG00000038210	157.279	86.8094	-1.23077	PI4K2B
ENSG00000038219	1540.37	1037.76	-0.444437	BOD1L1
ENSG00000038274	100.988	58.6494	0.254457	MAT2B
ENSG00000038358	55.1568	27.2056	-2.0419	EDC4
ENSG00000038382	1145.6	2124.5	0.488406	TRIO
ENSG00000038427	0	0	#N/A	VCAN
ENSG00000038532	645.599	86.8391	-3.95121	CLEC16A
ENSG00000038945	10364.7	6884.73	-0.784281	MSR1
ENSG00000039068	8.88324	20.9237	0.447534	CDH1
ENSG00000039123	320.625	148.099	-1.83944	SKIV2L2
ENSG00000039319	4311.18	4209.38	0.121467	ZFYVE16
ENSG00000039523	659.819	1493.41	0.597152	FAM65A
ENSG00000039560	6945.72	1382.54	-1.14076	RAI14
ENSG00000039650	169.181	228.224	-1.2559	PNKP
ENSG00000040199	378.171	191.971	-1.57115	PHLPP2
ENSG00000040275	148.511	94.5601	-0.346207	SPDL1
ENSG00000040341	735.874	130.976	-1.49521	STAU2
ENSG00000040487	253.074	164.66	-0.504072	PQLC2
ENSG00000040531	1984.54	463.31	-2.06206	CTNS
ENSG00000040608	188.79	295.772	-0.314629	RTN4R
ENSG00000040633	140.306	33.9375	-4.08696	PHF23
ENSG00000040933	216.327	361.505	0.352456	INPP4A
ENSG00000041357	694.376	852.828	0.295055	PSMA4
ENSG00000041515	0	2.13846	2.43821	MYO16
ENSG00000041802	505.478	445.98	0.150409	LSG1
ENSG00000041880	7.89998	86.0389	3.43705	PARP3
ENSG00000041982	156.282	37.5433	-3.28824	TNC
ENSG00000041988	3.78975	8.24899	-0.865234	THAP3
ENSG00000042062	47.7904	3.55675	-2.73938	FAM65C
ENSG00000042088	140.773	65.6441	-1.13349	TDP1
ENSG00000042286	390.033	593.43	1.26334	AIFM2
ENSG00000042304	4.19703	4.59423	-0.464964	C2orf83
ENSG00000042317	28.0731	3.06939	-5.32934	SPATA7
ENSG00000042429	112.598	185.172	0.187299	MED17
ENSG00000042445	127.026	56.1656	-3.53284	RETSAT
ENSG00000042493	7624.77	3265.44	-0.928308	CAPG
ENSG00000042753	301.208	394.391	0.200825	AP2S1
ENSG00000042832	2.0046	0	-5.22183	TG
ENSG00000042980	59.9284	997.162	1.53893	ADAM28
ENSG00000043039	11.9277	0.959185	-5.11789	BARX2
ENSG00000043093	330.369	175.81	-0.611732	DCUN1D1
ENSG00000043143	47.6505	567.352	4.77466	JADE2
ENSG00000043462	7025.63	3442.05	-0.310231	LCP2
ENSG00000043514	11.2241	52.2042	1.3626	TRIT1
ENSG00000044090	116.829	82.3379	0.574427	CUL7
ENSG00000044115	1526.3	2438.05	0.679812	CTNNA1
ENSG00000044446	444.452	24.8472	-1.93433	PHKA2
ENSG00000044459	78.3509	38.982	-4.85999	CNTLN
ENSG00000044574	4192.48	4716.59	0.179837	HSPA5
ENSG00000046604	2.55321	1.73042	-0.104266	DSG2
ENSG00000046647	9.67289	21.0061	-1.30668	GEMIN8
ENSG00000046651	65.8012	73.1673	-0.37618	OFD1
ENSG00000046653	18.7625	33.0912	0.614742	GPM6B
ENSG00000046889	1.66497	2.03969	-0.348656	PREX2
ENSG00000047056	182.669	718.014	-0.235242	WDR37
ENSG00000047188	184.243	176.382	-2.35277	YTHDC2
ENSG00000047230	31.3244	0.0959185	-7.09857	CTPS2
ENSG00000047249	1712.04	2303.22	0.385427	ATP6V1H
ENSG00000047315	167.21	1220.93	3.57129	POLR2B
ENSG00000047346	255.591	338.752	0.278664	FAM214A
ENSG00000047365	2297.24	583.326	-1.08541	ARAP2
ENSG00000047410	3032.96	1340.72	-1.09362	TPR
ENSG00000047457	84.5643	90.9579	1.04992	CP
ENSG00000047578	72.2211	51.7925	-1.36814	KIAA0556
ENSG00000047579	18.1633	73.8641	2.50841	DTNBP1
ENSG00000047597	0	0	#N/A	XK
ENSG00000047617	0	4.79592	3.7054	ANO2
ENSG00000047621	517.713	349.602	-0.69346	C12orf4
ENSG00000047634	33.6791	74.5505	0.616159	SCML1
ENSG00000047644	25.1559	22.8657	1.41182	WWC3
ENSG00000047648	5.4861	5.08368	0.0107756	ARHGAP6
ENSG00000047849	8580.26	2158.54	-1.22405	MAP4
ENSG00000047932	1542.23	194.124	-0.915744	GOPC
ENSG00000048028	516.484	666.264	0.572857	USP28
ENSG00000048052	45.9613	58.6221	1.41958	HDAC9
ENSG00000048140	372.827	287.361	0.814393	TSPAN17
ENSG00000048162	82.909	28.2959	-7.13333	NOP16
ENSG00000048342	309.44	34.7828	-3.12754	CC2D2A
ENSG00000048392	352.085	323.987	-0.126432	RRM2B
ENSG00000048405	1472.47	229.999	-1.08264	ZNF800
ENSG00000048471	1498.17	967.124	-1.72239	SNX29
ENSG00000048540	7.24165	0	-3.89328	LMO3
ENSG00000048544	259.902	446.19	1.55709	MRPS10
ENSG00000048649	857.82	306.123	-1.12924	RSF1
ENSG00000048707	922.766	2076.59	0.91008	VPS13D
ENSG00000048740	317.374	1571.77	0.581599	CELF2
ENSG00000048828	6483.44	6605.22	-0.0546398	FAM120A
ENSG00000048991	459.204	297.502	-1.08021	R3HDM1
ENSG00000049089	56.8225	23.7702	-3.32407	COL9A2
ENSG00000049130	19.4172	27.049	-1.84205	KITLG
ENSG00000049167	90.397	24.1087	-0.153699	ERCC8
ENSG00000049192	3.94999	15.5388	1.4834	ADAMTS6
ENSG00000049239	337.628	195.305	0.59797	H6PD
ENSG00000049245	4042.52	2634.34	-0.203762	VAMP3
ENSG00000049246	1383.08	823.011	-0.239349	PER3
ENSG00000049249	26.0019	96.1513	1.08948	TNFRSF9
ENSG00000049323	0	0	#N/A	LTBP1
ENSG00000049449	137.612	359.158	2.1908	RCN1
ENSG00000049540	15.1544	2.46251	-1.58844	ELN
ENSG00000049541	19.8015	29.6389	0.962952	RFC2
ENSG00000049618	339.263	955.424	1.5689	ARID1B
ENSG00000049656	119.981	270.061	-0.119051	CLPTM1L
ENSG00000049759	106.74	190.745	-0.462765	NEDD4L
ENSG00000049768	5.55576	0	-5.46442	FOXP3
ENSG00000049769	15.6212	1.30196	-3.52983	PPP1R3F
ENSG00000049860	3317.93	4727.46	-0.00458785	HEXB
ENSG00000049883	5669.56	23.8238	-0.936772	PTCD2
ENSG00000050130	350.933	811.991	1.89295	JKAMP
ENSG00000050327	0.179383	12.9881	3.33201	ARHGEF5
ENSG00000050344	405.252	29.4788	-3.3335	NFE2L3
ENSG00000050393	266.421	334.357	-0.557174	MCUR1
ENSG00000050405	1240.79	458.774	-2.91432	LIMA1
ENSG00000050426	161.105	70.2196	-0.231442	LETMD1
ENSG00000050438	266.016	263.871	-0.0335101	SLC4A8
ENSG00000050628	0.658332	1.87747	1.98596	PTGER3
ENSG00000050730	1.77469	7.27217	0.933548	TNIP3
ENSG00000050748	157.754	155.92	-0.137455	MAPK9
ENSG00000050767	1.53611	0	-2.44818	COL23A1
ENSG00000050820	130.752	48.6251	-1.35467	BCAR1
ENSG00000051009	165.348	110.245	-0.763979	FAM160A2
ENSG00000051108	276.218	424.038	-0.0722218	HERPUD1
ENSG00000051128	29.1442	166.326	1.40972	HOMER3
ENSG00000051180	15.3308	32.4204	-0.0121459	RAD51
ENSG00000051341	22.5857	15.7599	-1.72906	POLQ
ENSG00000051382	277.681	646.578	2.23215	PIK3CB
ENSG00000051523	30.9225	163.612	1.37747	CYBA
ENSG00000051596	2.81553	3.92916	0.56885	THOC3
ENSG00000051620	1120.97	40.5309	-6.18522	HEBP2
ENSG00000051825	29.874	556.855	3.69069	MPHOSPH9
ENSG00000052126	276.971	1223.49	1.67804	PLEKHA5
ENSG00000052723	46.1558	47.0745	0.382581	SIKE1
ENSG00000052749	104.263	29.0065	-3.21664	RRP12
ENSG00000052795	11665.2	8733.43	-0.0673589	FNIP2
ENSG00000052802	460.562	923.909	1.09181	MSMO1
ENSG00000052841	1702.48	584.398	-1.27801	TTC17
ENSG00000052850	0	0.461963	2.16631	ALX4
ENSG00000053254	943.378	1249.88	0.404464	FOXN3
ENSG00000053328	0	4.90738	5.90372	METTL24
ENSG00000053371	176.222	59.7572	-3.04214	AKR7A2
ENSG00000053372	107.167	117.594	-1.6741	MRTO4
ENSG00000053438	2.41388	0.287755	-1.3958	NNAT
ENSG00000053501	109.356	104.45	-0.608459	USE1
ENSG00000053524	12.9016	19.8983	0.761499	MCF2L2
ENSG00000053702	1.89487	5.21277	1.23247	NRIP2
ENSG00000053747	581.929	621.307	-0.544521	LAMA3
ENSG00000053770	299.324	490.243	0.176175	AP5M1
ENSG00000053900	122.265	134.427	1.46031	ANAPC4
ENSG00000053918	6.4736	1.24694	-1.40934	KCNQ1
ENSG00000054116	320.415	430.128	0.111389	TRAPPC3
ENSG00000054118	1063.22	3721.25	0.978202	THRAP3
ENSG00000054148	36.9858	59.7826	-1.41624	PHPT1
ENSG00000054219	317.362	204.897	-0.537629	LY75
ENSG00000054267	276.739	292.685	0.0305567	ARID4B
ENSG00000054277	50.7577	65.7671	2.01446	OPN3
ENSG00000054282	317.239	1038.99	1.9327	SDCCAG8
ENSG00000054392	29.426	22.635	0.0940227	HHAT
ENSG00000054523	4942.22	2586.53	-0.864659	KIF1B
ENSG00000054611	308.924	139.534	0.294092	TBC1D22A
ENSG00000054654	156.402	31.5672	-1.16859	SYNE2
ENSG00000054690	16.4478	14.5793	-0.604649	PLEKHH1
ENSG00000054793	788.633	1951.81	0.705291	ATP9A
ENSG00000054965	369.88	887.414	-0.232389	FAM168A
ENSG00000054967	57.8111	54.8866	-0.887903	RELT
ENSG00000054983	711.04	380.025	-0.949963	GALC
ENSG00000055044	294.62	1866.28	1.80067	NOP58
ENSG00000055070	1776.28	273.783	-1.53668	SZRD1
ENSG00000055130	455.782	602.864	1.26787	CUL1
ENSG00000055147	36.2336	22.0027	-1.67398	FAM114A2
ENSG00000055163	31.5844	1183.17	4.28175	CYFIP2
ENSG00000055208	2937.2	2304.22	-0.261801	TAB2
ENSG00000055211	165.683	104.33	-0.826295	GINM1
ENSG00000055332	1175.41	1364.62	0.0738052	EIF2AK2
ENSG00000055483	855.481	337.186	-2.1437	USP36
ENSG00000055609	5772.99	1764.65	-1.37728	KMT2C
ENSG00000055732	2321.78	1718.69	-0.571283	MCOLN3
ENSG00000055813	0	5.37143	3.87204	CCDC85A
ENSG00000055917	689.57	689.676	-0.135837	PUM2
ENSG00000055950	235.815	80.0636	-1.08436	MRPL43
ENSG00000056050	15.6902	9.05846	3.06554	C4orf27
ENSG00000056097	1645.78	2087.95	0.412285	ZFR
ENSG00000056277	122.431	4.01095	-4.99996	ZNF280C
ENSG00000056558	1926.98	815.476	-0.970381	TRAF1
ENSG00000056586	358.102	632.118	0.752842	RC3H2
ENSG00000056661	7.35137	30.1734	2.35479	PCGF2
ENSG00000056736	3.03215	51.7428	4.44171	IL17RB
ENSG00000056972	154.405	95.3167	-0.30688	TRAF3IP2
ENSG00000057019	177.144	76.416	-1.0987	DCBLD2
ENSG00000057252	3294.08	2121.36	-0.650771	SOAT1
ENSG00000057294	0.658332	2.79965	4.17362	PKP2
ENSG00000057608	2867.09	1946.38	-0.458678	GDI2
ENSG00000057657	414.274	2476.61	0.200935	PRDM1
ENSG00000057663	358.784	221.273	-1.25058	ATG5
ENSG00000057704	300.66	63.0262	-4.42652	TMCC3
ENSG00000057757	315.048	1101.98	-0.714249	PITHD1
ENSG00000057935	37.922	84.2625	0.253196	MTA3
ENSG00000058056	11.3233	25.4023	0.491759	USP13
ENSG00000058063	3365.87	1059.5	-1.02738	ATP11B
ENSG00000058085	6.5451	4.88023	-0.288058	LAMC2
ENSG00000058091	341.33	343.066	-0.775931	CDK14
ENSG00000058262	1164.9	844.589	0.590723	SEC61A1
ENSG00000058272	5896.89	1665.03	-1.07391	PPP1R12A
ENSG00000058335	82.3386	203.458	2.25905	RASGRF1
ENSG00000058404	471.727	0.863266	-6.03137	CAMK2B
ENSG00000058453	317.205	9.43915	-2.36111	CROCC
ENSG00000058600	36.6359	168.483	0.434118	POLR3E
ENSG00000058668	2607.57	1644.13	-0.721413	ATP2B4
ENSG00000058673	1060.43	1160.96	0.033625	ZC3H11A
ENSG00000058729	61.0217	116.439	1.00695	RIOK2
ENSG00000058799	145.869	580.539	1.75496	YIPF1
ENSG00000058804	373.416	90.2699	-4.52106	NDC1
ENSG00000058866	67.7968	5.0269	-4.04054	DGKG
ENSG00000059122	253.816	69.0932	-2.21595	FLYWCH1
ENSG00000059145	18.689	11.9563	-0.297679	UNKL
ENSG00000059377	1177.01	672.521	-0.965037	TBXAS1
ENSG00000059378	863.14	1148.8	0.309103	PARP12
ENSG00000059573	182.969	27.6684	-0.107728	ALDH18A1
ENSG00000059588	216.214	106.166	-1.59542	TARBP1
ENSG00000059691	90.0589	331.86	3.02106	PET112
ENSG00000059728	2860.31	1682.97	-1.34898	MXD1
ENSG00000059758	272.603	137.556	-1.21453	CDK17
ENSG00000059769	19.6781	160.645	2.17145	DNAJC25
ENSG00000059804	89.004	128.87	2.20908	SLC2A3
ENSG00000059915	0	0.191837	2.22562	PSD
ENSG00000060069	319.34	58.1836	-3.02568	CTDP1
ENSG00000060138	583.95	1125.57	0.834429	YBX3
ENSG00000060237	3441.66	10947	1.75408	WNK1
ENSG00000060339	1503.15	574.585	-1.56992	CCAR1
ENSG00000060491	61.571	183.489	-0.591705	OGFR
ENSG00000060558	154.143	1344.36	0.220031	GNA15
ENSG00000060642	99.1381	11.5885	-2.6925	PIGV
ENSG00000060656	0.179383	0	-1.71003	PTPRU
ENSG00000060688	46.5472	1.95751	-5.29066	SNRNP40
ENSG00000060718	0	0	#N/A	COL11A1
ENSG00000060749	570.911	826.511	0.790844	QSER1
ENSG00000060762	213.902	1670.98	2.92079	MPC1
ENSG00000060971	98.5203	136.475	0.53445	ACAA1
ENSG00000060982	8857.81	2869.99	-0.564171	BCAT1
ENSG00000061273	49.4316	166.318	-0.0394222	HDAC7
ENSG00000061337	2.3098	0.3269	-2.9185	LZTS1
ENSG00000061455	0	0.0959185	1.92652	PRDM6
ENSG00000061656	0	0	#N/A	SPAG4
ENSG00000061676	714.519	609.614	-0.0128999	NCKAP1
ENSG00000061794	270.535	52.2209	-4.5621	MRPS35
ENSG00000061918	19.75	7.09797	-1.01009	GUCY1B3
ENSG00000061936	1092.88	448.653	-1.67737	SFSWAP
ENSG00000061938	22.712	23.3224	-0.0215121	TNK2
ENSG00000061987	237.507	1450.97	2.01517	MON2
ENSG00000062194	1615.92	1014.05	-0.143457	GPBP1
ENSG00000062282	4.16944	14.3328	4.09462	DGAT2
ENSG00000062370	11.6879	1.0551	-3.91449	ZNF112
ENSG00000062485	1501.3	5596.2	0.942458	CS
ENSG00000062582	14.0115	9.53298	1.04978	MRPS24
ENSG00000062598	457.974	1076.21	0.945285	ELMO2
ENSG00000062650	1020.93	1573.13	0.281363	WAPAL
ENSG00000062716	3905.33	3468.72	-0.180909	VMP1
ENSG00000062725	201.771	383.257	1.25911	APPBP2
ENSG00000062822	18.543	15.347	-0.136596	POLD1
ENSG00000063046	1139.04	746.455	-1.10267	EIF4B
ENSG00000063127	183.959	88.4348	-1.31799	SLC6A16
ENSG00000063169	13.2154	8.66869	0.964935	GLTSCR1
ENSG00000063176	5.22303	89.3627	0.153172	SPHK2
ENSG00000063177	463.864	507.657	-0.659106	RPL18
ENSG00000063180	11.6305	29.5962	2.81053	CA11
ENSG00000063241	9.23073	5.60242	-2.06164	ISOC2
ENSG00000063244	844.351	55.6554	-2.69863	U2AF2
ENSG00000063245	33.4336	47.3837	-1.98739	EPN1
ENSG00000063322	70.39	380.5	-0.365812	MED29
ENSG00000063438	9.58869	557.958	4.68278	AHRR
ENSG00000063587	23.1008	33.1878	-1.15473	ZNF275
ENSG00000063601	820.373	1101.43	0.401272	MTMR1
ENSG00000063660	8.55831	34.4324	3.51145	GPC1
ENSG00000063761	41.5752	23.941	0.589569	ADCK1
ENSG00000063854	220.074	203.63	0.815191	HAGH
ENSG00000063978	604.804	2022.17	1.39734	RNF4
ENSG00000064012	192.952	88.8007	-1.12615	CASP8
ENSG00000064042	2.2937	352.43	7.62562	LIMCH1
ENSG00000064102	117.082	23.4006	-4.35823	ASUN
ENSG00000064115	531.814	281.75	-1.51732	TM7SF3
ENSG00000064195	0	0.575511	2.62718	DLX3
ENSG00000064199	7.53639	1599.96	3.81021	SPA17
ENSG00000064201	10.0733	7.65585	-0.703775	TSPAN32
ENSG00000064205	1.11636	0.575511	-1.10129	WISP2
ENSG00000064225	529.33	693.258	0.248222	ST3GAL6
ENSG00000064270	3.62083	0.0959185	-2.40445	ATP2C2
ENSG00000064300	0	0	#N/A	NGFR
ENSG00000064309	32.575	2.65434	-2.31738	CDON
ENSG00000064313	340.437	276.72	-0.351953	TAF2
ENSG00000064393	10184	8300.99	-0.141182	HIPK2
ENSG00000064419	696.599	376.837	-1.84362	TNPO3
ENSG00000064490	45.4783	30.9623	-0.300333	RFXANK
ENSG00000064545	25.1855	1095.78	-1.99981	TMEM161A
ENSG00000064547	128.99	18.8792	-1.85887	LPAR2
ENSG00000064601	13669.5	5102.45	-0.784759	CTSA
ENSG00000064607	462.305	597.358	0.470185	SUGP2
ENSG00000064651	47.8161	48.9721	1.60801	SLC12A2
ENSG00000064652	117.326	73.0472	-0.332838	SNX24
ENSG00000064666	2766.73	146.396	-1.70075	CNN2
ENSG00000064687	46.0832	25.898	-0.574859	ABCA7
ENSG00000064692	1.48559	1.71279	-0.634121	SNCAIP
ENSG00000064703	91.0893	55.2104	0.113701	DDX20
ENSG00000064726	1165.81	1511.63	0.37711	BTBD1
ENSG00000064763	31.873	100.944	1.61408	FAR2
ENSG00000064787	12.5077	12.3637	-0.484768	BCAS1
ENSG00000064886	5.00715	1.0551	-2.35202	CHI3L2
ENSG00000064932	247.201	366.909	1.32359	SBNO2
ENSG00000064933	42.6263	31.1525	-0.512898	PMS1
ENSG00000064961	118.655	734.991	0.726007	HMG20B
ENSG00000064989	134.935	4.52968	-4.206	CALCRL
ENSG00000064995	72.8302	373.384	4.18368	TAF11
ENSG00000064999	341.748	117.539	-0.270888	ANKS1A
ENSG00000065000	600.433	2008.79	2.34985	AP3D1
ENSG00000065029	156.626	66.6088	-2.45612	ZNF76
ENSG00000065054	0	0	#N/A	SLC9A3R2
ENSG00000065057	1.09722	0.692944	-0.0293527	NTHL1
ENSG00000065060	702.413	928.273	0.70764	UHRF1BP1
ENSG00000065135	1894.32	878.531	-1.43568	GNAI3
ENSG00000065150	213.273	253.701	0.154184	IPO5
ENSG00000065154	128.06	284.518	2.47187	OAT
ENSG00000065183	29.2129	46.7691	-0.0950477	WDR3
ENSG00000065243	126.939	98.681	-1.19354	PKN2
ENSG00000065268	15.6902	3.93266	-1.34805	WDR18
ENSG00000065308	141.238	238.485	0.943687	TRAM2
ENSG00000065320	39.9328	0	-6.8852	NTN1
ENSG00000065325	11.6305	1.34286	-2.02245	GLP2R
ENSG00000065328	1.62491	156.473	2.52869	MCM10
ENSG00000065357	58.2699	48.7411	-1.35006	DGKA
ENSG00000065361	19.0547	6.18433	-1.55827	ERBB3
ENSG00000065413	239.347	66.6866	-3.95496	ANKRD44
ENSG00000065427	1017.82	758.235	-0.883288	KARS
ENSG00000065457	162.077	25.6963	-4.19926	ADAT1
ENSG00000065485	27.4196	3.27361	-1.58024	PDIA5
ENSG00000065491	153.813	42.7938	-0.920059	TBC1D22B
ENSG00000065518	535.757	107.361	-3.11873	NDUFB4
ENSG00000065526	2425.22	980.268	-1.43067	SPEN
ENSG00000065534	127.892	19.1485	-2.90905	MYLK
ENSG00000065548	523.356	307.771	-0.983928	ZC3H15
ENSG00000065559	164.983	1318.48	4.30297	MAP2K4
ENSG00000065600	984.218	817.63	-1.07857	TMEM206
ENSG00000065613	1799.73	1796.05	-0.192457	SLK
ENSG00000065615	241.144	308.303	0.540591	CYB5R4
ENSG00000065618	0.468488	0	-3.8504	COL17A1
ENSG00000065621	65.9429	11.8814	-1.22023	GSTO2
ENSG00000065665	15.1223	10.7429	-1.90878	SEC61A2
ENSG00000065717	0.54861	1.07662	1.60204	TLE2
ENSG00000065802	90.9779	570.536	5.07561	ASB1
ENSG00000065809	893.224	740.284	-1.32855	FAM107B
ENSG00000065833	866.246	413.966	-0.929158	ME1
ENSG00000065882	1010.24	4704.78	2.25405	TBC1D1
ENSG00000065883	617.52	200.326	-1.57031	CDK13
ENSG00000065911	341.103	255.639	-0.460684	MTHFD2
ENSG00000065923	770.462	1544.82	0.710848	SLC9A7
ENSG00000065970	244.175	121.651	-3.59645	FOXJ2
ENSG00000065978	7572.58	6573.9	-0.230574	YBX1
ENSG00000065989	762.785	560.553	-0.564271	PDE4A
ENSG00000066027	208.715	208.653	-0.978234	PPP2R5A
ENSG00000066044	240.28	286.462	-1.35896	ELAVL1
ENSG00000066056	466.325	963.539	-0.0669954	TIE1
ENSG00000066084	408.852	606.045	1.44661	DIP2B
ENSG00000066117	411.312	599.208	-1.74641	SMARCD1
ENSG00000066135	24.5193	31.381	-0.248847	KDM4A
ENSG00000066136	348.58	429.712	0.421642	NFYC
ENSG00000066185	0	13.7163	5.12527	ZMYND12
ENSG00000066279	4.60654	0.383674	-3.58588	ASPM
ENSG00000066294	11795.4	12861.5	0.320452	CD84
ENSG00000066322	401.579	805.551	0.176848	ELOVL1
ENSG00000066336	134.662	999.033	1.46358	SPI1
ENSG00000066379	30.8592	11.7412	-1.98091	ZNRD1
ENSG00000066382	4.09799	4.64011	0.339276	MPPED2
ENSG00000066405	2.85277	0.422818	-0.105364	CLDN18
ENSG00000066422	200.902	250.056	0.173654	ZBTB11
ENSG00000066427	1307.24	80.0517	-1.9926	ATXN3
ENSG00000066455	349.386	204.096	-1.58233	GOLGA5
ENSG00000066468	2.45216	0.845637	-1.12396	FGFR2
ENSG00000066557	16.4234	72.8258	0.804827	LRRC40
ENSG00000066583	100.657	78.98	-1.45537	ISOC1
ENSG00000066629	6.11127	8.75308	-0.646582	EML1
ENSG00000066651	23.146	72.4893	1.26421	TRMT11
ENSG00000066654	64.2189	470.377	0.289832	THUMPD1
ENSG00000066697	205.726	227.391	1.40657	MSANTD3
ENSG00000066739	433.7	497.306	-0.587396	ATG2B
ENSG00000066777	646.738	1015.7	1.22262	ARFGEF1
ENSG00000066827	91.8017	6.92764	-4.51812	ZFAT
ENSG00000066855	47.8261	15.8548	-0.931949	MTFR1
ENSG00000066923	6.44222	1.15102	-3.10896	STAG3
ENSG00000066926	185.255	54.7988	-0.53142	FECH
ENSG00000066933	344.751	257.404	-1.67011	MYO9A
ENSG00000067048	253.365	812.649	1.27619	DDX3Y
ENSG00000067057	75.9169	84.3889	-0.485093	PFKP
ENSG00000067064	704.377	907.439	0.695832	IDI1
ENSG00000067066	2462.77	1400.24	-0.34265	SP100
ENSG00000067082	2113.46	1789.12	-0.280353	KLF6
ENSG00000067113	0.987498	0.383674	-0.535678	PPAP2A
ENSG00000067141	8.41187	2.68572	-1.56198	NEO1
ENSG00000067167	1118.21	1008.2	1.31053	TRAM1
ENSG00000067177	22.1238	37.3356	2.34855	PHKA1
ENSG00000067182	334.055	809.857	1.06512	TNFRSF1A
ENSG00000067191	14.7027	2.39796	-1.75568	CACNB1
ENSG00000067208	524.344	504.053	0.708193	EVI5
ENSG00000067221	7.50627	0	-7.09018	STOML1
ENSG00000067225	31049.6	16250.3	-0.613969	PKM
ENSG00000067248	141.433	239.537	1.43517	DHX29
ENSG00000067334	937.217	3030.75	1.15851	DNTTIP2
ENSG00000067365	34.1235	41.5825	2.30435	METTL22
ENSG00000067369	187.682	475.654	2.52579	TP53BP1
ENSG00000067533	67.0468	85.9	0.135929	RRP15
ENSG00000067560	5390.38	11005.8	1.09632	RHOA
ENSG00000067596	264.58	367.188	1.19094	DHX8
ENSG00000067606	0.329166	0.0959185	-0.709501	PRKCZ
ENSG00000067646	81.4195	91.595	0.335374	ZFY
ENSG00000067704	1416.68	406.598	-1.28657	IARS2
ENSG00000067715	2.41388	0	-2.50548	SYT1
ENSG00000067798	568.47	143.291	-1.10501	NAV3
ENSG00000067829	1619.64	1276.09	-0.466774	IDH3G
ENSG00000067836	67.2498	7.13711	-3.27955	ROGDI
ENSG00000067842	0	0	#N/A	ATP2B3
ENSG00000067900	9705.57	3650.12	-0.698229	ROCK1
ENSG00000067955	107.276	339.807	1.41477	CBFB
ENSG00000067992	64.3458	53.5811	0.834039	PDK3
ENSG00000068001	455.68	88.6281	-3.67585	HYAL2
ENSG00000068024	171.576	279.837	1.13367	HDAC4
ENSG00000068028	27.1013	25.8371	4.8736	RASSF1
ENSG00000068079	376.852	628.088	-1.47394	IFI35
ENSG00000068097	243.395	113.742	-6.02599	HEATR6
ENSG00000068120	718.998	364.321	0.907011	COASY
ENSG00000068137	3.26005	4.42391	-0.386114	PLEKHH3
ENSG00000068305	1049.16	3278.36	1.39777	MEF2A
ENSG00000068308	236.803	165.973	0.817805	OTUD5
ENSG00000068323	141.548	184.785	1.71023	TFE3
ENSG00000068354	156.332	24.4592	-5.0296	TBC1D25
ENSG00000068366	2018	1006.89	-0.94013	ACSL4
ENSG00000068383	13.825	1.382	-0.613718	INPP5A
ENSG00000068394	32.3415	228.741	2.43871	GPKOW
ENSG00000068400	78.1352	123.303	1.05961	GRIPAP1
ENSG00000068438	74.3594	87.4012	-0.534886	FTSJ1
ENSG00000068489	52.8219	390.353	1.32882	PRR11
ENSG00000068615	39.5863	5.85103	-2.13133	REEP1
ENSG00000068650	908.6	3037.15	1.96214	ATP11A
ENSG00000068654	1020.55	713.819	0.0457452	POLR1A
ENSG00000068697	1548.37	2595.98	0.814137	LAPTM4A
ENSG00000068724	220.475	98.0091	-0.880254	TTC7A
ENSG00000068745	401.952	1159.41	0.63488	IP6K2
ENSG00000068781	27.211	2.20612	-2.56027	STON1-GTF2A1L
ENSG00000068784	163.003	47.996	-0.667133	SRBD1
ENSG00000068793	1540.16	2011.8	0.747516	CYFIP1
ENSG00000068796	630.864	826.77	0.36332	KIF2A
ENSG00000068878	840.15	1583.51	0.577446	PSME4
ENSG00000068885	36.3814	11.6965	-0.603041	IFT80
ENSG00000068903	95.3056	239.185	-0.246824	SIRT2
ENSG00000068912	2506.03	81.4812	-1.34441	ERLEC1
ENSG00000068971	141.912	24.7861	-3.64863	PPP2R5B
ENSG00000068976	6.06771	3.69467	-0.612853	PYGM
ENSG00000069011	4.4986	0	-3.17769	PITX1
ENSG00000069020	36.929	37.9485	-0.689208	MAST4
ENSG00000069122	3.18194	38.9283	3.00039	GPR116
ENSG00000069248	47.4257	576.463	4.31827	NUP133
ENSG00000069275	588.814	472.424	-0.0498553	NUCKS1
ENSG00000069329	3458.35	916.726	-1.25581	VPS35
ENSG00000069345	220.469	259.697	-0.0872704	DNAJA2
ENSG00000069399	122.808	29.2425	-2.22942	BCL3
ENSG00000069424	2636.23	1057.73	-1.47668	KCNAB2
ENSG00000069431	53.7359	58.1154	0.220313	ABCC9
ENSG00000069482	2481.95	4266.43	0.983795	GAL
ENSG00000069493	112.72	117.565	0.691858	CLEC2D
ENSG00000069509	101.251	41.7637	-2.62828	FUNDC1
ENSG00000069667	22.1238	19.4679	1.28236	RORA
ENSG00000069696	0	0	#N/A	DRD4
ENSG00000069702	5.26746	7.23483	-1.09255	TGFBR3
ENSG00000069712	27.0521	5.46735	-2.78815	KIAA1107
ENSG00000069812	132.09	63.6873	-0.646562	HES2
ENSG00000069849	1526.81	5140.43	0.736868	ATP1B3
ENSG00000069869	90.9067	23.5206	-2.16285	NEDD4
ENSG00000069943	438.993	205.235	-0.960544	PIGB
ENSG00000069956	331.32	409.353	0.620098	MAPK6
ENSG00000069966	20.2419	5.71246	-2.2388	GNB5
ENSG00000069974	80.3744	27.2373	-1.79415	RAB27A
ENSG00000069998	39.7546	23.1379	-1.12798	CECR5
ENSG00000070010	894.315	319.524	-1.13196	UFD1L
ENSG00000070018	0.219444	11.0306	3.67088	LRP6
ENSG00000070019	13.3945	31.8963	2.99889	GUCY2C
ENSG00000070047	100.398	633.263	2.41355	PHRF1
ENSG00000070061	253.376	441.893	0.189523	IKBKAP
ENSG00000070081	114.389	130.993	0.0222226	NUCB2
ENSG00000070087	15.1605	1.63061	-3.30436	PFN2
ENSG00000070159	194.821	3.03063	-2.62951	PTPN3
ENSG00000070182	7.02146	6.10143	-2.54868	SPTB
ENSG00000070190	124.498	134.442	-0.752116	DAPP1
ENSG00000070214	1061.99	639.684	-1.3763	SLC44A1
ENSG00000070269	145.927	484.139	1.77425	TMEM260
ENSG00000070366	177.54	160.591	-1.33565	SMG6
ENSG00000070367	601.23	607.527	-0.479773	EXOC5
ENSG00000070371	2.56648	1.24694	-1.55099	CLTCL1
ENSG00000070388	5.38328	5.17648	0.421903	FGF22
ENSG00000070404	0.936977	0	-4.68832	FSTL3
ENSG00000070413	107.021	99.1415	-0.598972	DGCR2
ENSG00000070423	1.49605	51.8653	4.44377	RNF126
ENSG00000070444	39.2375	11.639	-1.5405	MNT
ENSG00000070476	149.859	952.042	-0.402824	ZXDC
ENSG00000070495	72.134	119.406	0.588771	JMJD6
ENSG00000070501	19.8123	46.159	0.955963	POLB
ENSG00000070540	1612.41	35.9289	-5.8741	WIPI1
ENSG00000070601	2.96531	2.69349	-1.17958	FRMPD1
ENSG00000070610	87.752	140.964	1.59692	GBA2
ENSG00000070614	460.014	891.508	0.816038	NDST1
ENSG00000070669	46.401	3.35715	-1.49562	ASNS
ENSG00000070718	79.7476	28.3919	-2.77129	AP3M2
ENSG00000070731	16.7541	26.7613	-0.704167	ST6GALNAC2
ENSG00000070756	7677.46	7187.19	-0.101889	PABPC1
ENSG00000070759	52.2389	8.37031	-1.90796	TESK2
ENSG00000070761	52.4571	94.9928	0.558286	C16orf80
ENSG00000070770	1010.12	1700.66	-0.230417	CSNK2A2
ENSG00000070778	23.9194	6.42654	-1.32649	PTPN21
ENSG00000070785	148.141	107.568	-1.91454	EIF2B3
ENSG00000070814	116.78	52.035	1.27577	TCOF1
ENSG00000070831	1508.57	1366.55	-0.169046	CDC42
ENSG00000070882	308.003	484.775	-0.0533681	OSBPL3
ENSG00000070950	36.6195	15.9237	-1.80067	RAD18
ENSG00000070961	3232.48	863.057	-0.681214	ATP2B1
ENSG00000071051	1000.48	1070.59	1.16688	NCK2
ENSG00000071054	2248.12	1256.98	-0.595197	MAP4K4
ENSG00000071073	92.3268	66.6718	0.519776	MGAT4A
ENSG00000071082	2357.32	2003.08	-0.10136	RPL31
ENSG00000071127	1335.08	2986.72	1.36281	WDR1
ENSG00000071189	748.131	1691.97	0.437898	SNX13
ENSG00000071205	291.782	572.544	1.94417	ARHGAP10
ENSG00000071242	811.38	653.719	0.524793	RPS6KA2
ENSG00000071243	145.071	80.608	0.0400788	ING3
ENSG00000071246	142.355	738.299	2.45181	VASH1
ENSG00000071282	0	0	#N/A	LMCD1
ENSG00000071462	25.3037	17.138	-0.883275	WBSCR22
ENSG00000071537	2109.53	1912.85	-0.181443	SEL1L
ENSG00000071539	18.752	7.87309	0.120057	TRIP13
ENSG00000071553	4145.25	4388.57	0.0566703	ATP6AP1
ENSG00000071564	134.121	131.725	0.353592	TCF3
ENSG00000071626	120.375	14.155	-4.60191	DAZAP1
ENSG00000071655	129.757	436.484	0.57114	MBD3
ENSG00000071794	110.209	440.684	0.02751	HLTF
ENSG00000071859	1357.24	994.947	-0.510884	FAM50A
ENSG00000071889	75.2012	64.6529	-0.727303	FAM3A
ENSG00000071894	1474.92	144.112	-3.47312	CPSF1
ENSG00000071909	8.24146	4.91374	-0.798837	MYO3B
ENSG00000071967	552.81	665.503	1.55162	CYBRD1
ENSG00000071994	292.649	175.928	-0.939517	PDCD2
ENSG00000072042	1079.67	1709.12	0.253082	RDH11
ENSG00000072062	449.149	246.029	-0.883111	PRKACA
ENSG00000072071	119.095	72.1173	-1.09025	LPHN1
ENSG00000072080	3.49559	1.0551	-3.64406	SPP2
ENSG00000072110	6547.06	3326.75	-0.762205	ACTN1
ENSG00000072121	1984.42	2914.49	0.454105	ZFYVE26
ENSG00000072134	310.023	95.0953	-1.32768	EPN2
ENSG00000072135	672.547	493.591	-0.1156	PTPN18
ENSG00000072163	9.57541	1.34286	-2.95115	LIMS2
ENSG00000072201	0	3.20445	5.39544	LNX1
ENSG00000072210	1644.31	2320.36	0.420245	ALDH3A2
ENSG00000072274	14684.4	15865.1	0.153968	TFRC
ENSG00000072310	24.6959	69.7961	1.32256	SREBF1
ENSG00000072315	0.109722	0	-1.66986	TRPC5
ENSG00000072364	6586.99	7426.56	0.235223	AFF4
ENSG00000072401	141.607	343.019	0.410237	UBE2D1
ENSG00000072415	240.547	378.897	0.970506	MPP5
ENSG00000072422	7.89998	1.91837	-1.25768	RHOBTB1
ENSG00000072501	568.301	1602.01	1.1656	SMC1A
ENSG00000072506	95.9137	58.9825	-2.69306	HSD17B10
ENSG00000072518	179.439	687.63	1.90272	MARK2
ENSG00000072571	14.6625	2.20612	-2.89916	HMMR
ENSG00000072609	1241.23	279.635	-0.9912	CHFR
ENSG00000072682	67.9468	38.5325	-1.33894	P4HA2
ENSG00000072694	155.403	71.6511	-4.70286	FCGR2B
ENSG00000072736	1120.97	883.937	-0.328661	NFATC3
ENSG00000072756	36.4543	170.258	0.971245	TRNT1
ENSG00000072778	2778.47	2133.04	-0.0732323	ACADVL
ENSG00000072786	703.795	695.194	0.00845807	STK10
ENSG00000072803	490.954	1668.27	1.02605	FBXW11
ENSG00000072818	26.2751	83.1264	1.28707	ACAP1
ENSG00000072832	15.1845	70.0347	-1.07759	CRMP1
ENSG00000072840	11.6652	29.4061	0.703991	EVC
ENSG00000072849	37.4383	113.556	0.116557	DERL2
ENSG00000072858	8.23427	12.4449	0.728225	SIDT1
ENSG00000072864	266.874	75.0275	-1.5357	NDE1
ENSG00000072952	14.6572	1.03747	-3.30194	MRVI1
ENSG00000072954	3.81935	10.2905	1.14935	TMEM38A
ENSG00000072958	1426.63	81.5681	-5.95948	AP1M1
ENSG00000073008	342.005	116.083	-2.72986	PVR
ENSG00000073009	57.2505	68.9308	0.659889	IKBKG
ENSG00000073050	201.063	812.669	0.0197952	XRCC1
ENSG00000073060	1284.98	569.342	-1.74385	SCARB1
ENSG00000073111	46.539	15.1943	-2.81077	MCM2
ENSG00000073146	3.47668	4.15378	-0.534088	MOV10L1
ENSG00000073150	6.27841	7.7694	0.208188	PANX2
ENSG00000073169	35.4923	53.5081	0.553436	SELO
ENSG00000073282	1338.95	3.32577	-0.140146	TP63
ENSG00000073331	2173.62	647.233	-1.16619	ALPK1
ENSG00000073350	4.03857	6.50274	-0.688558	LLGL2
ENSG00000073417	4271.55	580.624	-1.72963	PDE8A
ENSG00000073464	0	0	#N/A	CLCN4
ENSG00000073536	29.7765	3.87588	-3.34457	NLE1
ENSG00000073578	299.159	679.909	1.80668	SDHA
ENSG00000073584	65.1379	147.444	1.1965	SMARCE1
ENSG00000073605	54.1923	11.7158	-2.22836	GSDMB
ENSG00000073614	2477.21	440.147	-1.05693	KDM5A
ENSG00000073711	591.122	2556.26	2.21079	PPP2R3A
ENSG00000073712	37.3464	32.3584	-1.32169	FERMT2
ENSG00000073734	0	0	#N/A	ABCB11
ENSG00000073737	519.699	488.485	-0.427827	DHRS9
ENSG00000073756	134.501	17.5796	-1.01442	PTGS2
ENSG00000073792	152.287	14.4269	-4.1814	IGF2BP2
ENSG00000073803	26.5806	23.2677	-0.146275	MAP3K13
ENSG00000073849	127.845	1475.67	2.30279	ST6GAL1
ENSG00000073861	0	10.8388	4.83486	TBX21
ENSG00000073910	277.937	360.055	0.959948	FRY
ENSG00000073921	2384.45	4389.79	0.74883	PICALM
ENSG00000073969	2604.54	9947.03	0.174708	NSF
ENSG00000074054	900.927	735.634	0.114475	CLASP1
ENSG00000074071	271.495	182.148	0.32915	MRPS34
ENSG00000074181	263.863	673.146	1.72699	NOTCH3
ENSG00000074201	117.983	891.672	2.5225	CLNS1A
ENSG00000074266	122.96	82.6435	-0.405051	EED
ENSG00000074319	138.507	150.338	1.03471	TSG101
ENSG00000074356	172.736	781.791	-1.2412	C17orf85
ENSG00000074370	587.061	176.775	-2.69863	ATP2A3
ENSG00000074410	1.36236	22.4856	3.64502	CA12
ENSG00000074416	7155.86	5749.08	-0.25342	MGLL
ENSG00000074582	19.7043	25.5143	-0.871926	BCS1L
ENSG00000074590	0	3.35715	3.17985	NUAK1
ENSG00000074603	282.155	1261.54	-0.107621	DPP8
ENSG00000074621	159.924	133.725	0.652908	SLC24A1
ENSG00000074657	74.472	364.866	0.16281	ZNF532
ENSG00000074660	545.352	8.0963	-5.52474	SCARF1
ENSG00000074695	2285.23	397.495	-1.75819	LMAN1
ENSG00000074696	822.686	552.965	-1.38555	PTPLAD1
ENSG00000074706	13.5996	1.07662	-2.81204	IPCEF1
ENSG00000074755	3356.02	2180.5	-0.0369598	ZZEF1
ENSG00000074800	2340.53	2348.32	-0.509314	ENO1
ENSG00000074842	241.749	268.97	1.33877	C19orf10
ENSG00000074855	170.715	6.00552	-5.29711	ANO8
ENSG00000074935	6.76351	15.8548	-0.389939	TUBE1
ENSG00000074964	86.5892	77.858	0.0304238	ARHGEF10L
ENSG00000074966	80.0886	12.6708	-1.47552	TXK
ENSG00000075073	12.9774	80.458	-0.496694	TACR2
ENSG00000075089	19.2377	32.5026	-0.627319	ACTR6
ENSG00000075131	24.9554	20.0449	-0.464241	TIPIN
ENSG00000075142	182.985	929.878	2.68401	SRI
ENSG00000075151	4460.83	2612.09	-0.972813	EIF4G3
ENSG00000075188	22.3108	1.0551	-5.5657	NUP37
ENSG00000075213	148.73	114.005	-0.0377997	SEMA3A
ENSG00000075218	4.3494	11.4573	0.998999	GTSE1
ENSG00000075223	326.606	307.38	1.28116	SEMA3C
ENSG00000075234	80.9821	31.4436	-1.90952	TTC38
ENSG00000075239	228.611	246.441	0.967989	ACAT1
ENSG00000075240	21.6448	157.236	3.30692	GRAMD4
ENSG00000075275	361.892	140.423	-6.08463	CELSR1
ENSG00000075292	1138.38	1424.37	0.404687	ZNF638
ENSG00000075303	128.248	254.257	0.497702	SLC25A40
ENSG00000075336	78.6362	33.8631	-0.953595	TIMM21
ENSG00000075340	174.656	62.997	-0.515675	ADD2
ENSG00000075391	3373.36	2743.98	-0.177611	RASAL2
ENSG00000075399	14.5129	21.3898	-0.818674	VPS9D1
ENSG00000075407	350.245	284.356	-0.987968	ZNF37A
ENSG00000075413	565.444	387.296	0.314085	MARK3
ENSG00000075415	2064.51	2989.49	0.515294	SLC25A3
ENSG00000075420	1867.22	2695.07	0.618942	FNDC3B
ENSG00000075426	506.56	997.609	1.0764	FOSL2
ENSG00000075539	1130	6402.42	0.95477	FRYL
ENSG00000075568	2560.66	3335.07	-0.00944585	TMEM131
ENSG00000075618	112.96	185.101	-1.70644	FSCN1
ENSG00000075624	50739.2	54483.8	0.162721	ACTB
ENSG00000075643	22.6376	25.1364	-0.563016	MOCOS
ENSG00000075651	916.4	1569.92	-0.496396	PLD1
ENSG00000075702	15.8575	11.8887	-0.420579	WDR62
ENSG00000075711	717.401	93.3088	-3.58685	DLG1
ENSG00000075785	26829.1	23308	-0.457997	RAB7A
ENSG00000075790	376.031	187.949	-0.93312	BCAP29
ENSG00000075826	89.7125	4.54731	-2.19826	SEC31B
ENSG00000075856	284.01	363.989	0.574795	SART3
ENSG00000075884	262.482	324.809	-0.128246	ARHGAP15
ENSG00000075914	102.46	677.507	-0.0161175	EXOSC7
ENSG00000075945	3853.26	49.3742	-5.83111	KIFAP3
ENSG00000075975	162.146	192.297	0.624746	MKRN2
ENSG00000076003	428.728	953.491	0.144675	MCM6
ENSG00000076043	54.4176	131.129	1.23173	REXO2
ENSG00000076053	36.5562	12.346	-2.45941	RBM7
ENSG00000076067	26.5744	800.721	6.61117	RBMS2
ENSG00000076108	763.113	600.47	0.943184	BAZ2A
ENSG00000076201	400.619	106.407	-1.6807	PTPN23
ENSG00000076242	144.645	1342.77	1.43977	MLH1
ENSG00000076248	451.973	40.1898	-8.30189	UNG
ENSG00000076258	18.9243	6.63989	-1.94288	FMO4
ENSG00000076321	109.568	83.9799	-1.5304	KLHL20
ENSG00000076351	13.8646	3.39843	-2.0744	SLC46A1
ENSG00000076356	68.0705	133.658	2.27673	PLXNA2
ENSG00000076382	8.7969	6.42654	-1.84128	SPAG5
ENSG00000076513	596.412	1444.97	0.783608	ANKRD13A
ENSG00000076554	14.0636	8.37141	-0.0917993	TPD52
ENSG00000076555	37.1315	87.2906	0.277665	ACACB
ENSG00000076604	5.18653	63.1813	2.50173	TRAF4
ENSG00000076641	450.823	209.352	-1.20905	PAG1
ENSG00000076650	147.16	9.44693	-4.15491	GPATCH1
ENSG00000076662	0.109722	503.141	6.56723	ICAM3
ENSG00000076685	86.1444	171.214	1.63729	NT5C2
ENSG00000076706	15.2089	9.21386	-1.57166	MCAM
ENSG00000076716	9017.64	5466.84	-0.162426	GPC4
ENSG00000076770	1996.9	696.042	-0.626824	MBNL3
ENSG00000076864	39.724	13.5245	-2.69301	RAP1GAP
ENSG00000076924	17.8827	10.2633	-1.97641	XAB2
ENSG00000076928	60.1073	495.982	2.08671	ARHGEF1
ENSG00000076944	623.249	346.389	-1.32721	STXBP2
ENSG00000076984	40.5183	46.1174	1.14955	MAP2K7
ENSG00000077009	8.11943	8.44083	0.115253	NMRK2
ENSG00000077044	10.0143	11.4006	0.943901	DGKD
ENSG00000077063	0	0	#N/A	CTTNBP2
ENSG00000077092	0	0.479592	2.56853	RARB
ENSG00000077097	293.911	500.382	1.96813	TOP2B
ENSG00000077147	315.72	438.22	0.6152	TM9SF3
ENSG00000077150	65.4286	129.917	0.0682702	NFKB2
ENSG00000077152	2.87191	4.12449	-1.20115	UBE2T
ENSG00000077157	12850	606.628	-1.70034	PPP1R12B
ENSG00000077232	1050.22	455.854	-1.01143	DNAJC10
ENSG00000077235	271.517	229.607	-0.776652	GTF3C1
ENSG00000077238	7860.17	223.009	-2.64373	IL4R
ENSG00000077254	431.637	538.458	0.318787	USP33
ENSG00000077264	2.44348	4.75081	0.966104	PAK3
ENSG00000077274	0	0	#N/A	CAPN6
ENSG00000077312	38.0223	36.2838	-0.926471	SNRPA
ENSG00000077327	0.591488	0.671429	-0.130246	SPAG6
ENSG00000077348	0.658332	21.5762	6.03988	EXOSC5
ENSG00000077380	1574.71	645.564	-0.790823	DYNC1I2
ENSG00000077420	252.635	113.364	-0.958561	APBB1IP
ENSG00000077454	224.053	122.515	-0.213216	LRCH4
ENSG00000077458	5.35546	7.32895	-0.525035	FAM76B
ENSG00000077463	9.04928	1.15102	-1.71185	SIRT6
ENSG00000077514	137.055	58.3717	0.123683	POLD3
ENSG00000077549	876.058	2217.37	1.96768	CAPZB
ENSG00000077585	511.122	379.722	0.423761	GPR137B
ENSG00000077616	0	0	#N/A	NAALAD2
ENSG00000077684	219.436	65.6172	-2.0559	JADE1
ENSG00000077713	588.892	1197.29	0.547015	SLC25A43
ENSG00000077721	856.803	653.44	-0.363785	UBE2A
ENSG00000077782	1596.54	2611.97	-0.245281	FGFR1
ENSG00000077800	2.30416	0	-2.50042	FKBP6
ENSG00000077809	1498.91	4242.67	1.25171	GTF2I
ENSG00000077935	0	0	#N/A	SMC1B
ENSG00000077942	34.6631	0.191837	-6.38595	FBLN1
ENSG00000077943	5.46013	1.19017	-2.60435	ITGA8
ENSG00000077984	1.31666	32.8561	1.72471	CST7
ENSG00000078018	0	0	#N/A	MAP2
ENSG00000078043	148.361	62.1827	-1.92444	PIAS2
ENSG00000078053	0.647871	0.0959185	-1.7574	AMPH
ENSG00000078061	252.045	1493.82	1.80603	ARAF
ENSG00000078070	196.437	329.189	0.691962	MCCC1
ENSG00000078081	1.38632	0.383674	-2.08129	LAMP3
ENSG00000078114	0.219444	0.0959185	-0.435584	NEBL
ENSG00000078124	770.836	887.068	0.470985	ACER3
ENSG00000078140	4216.44	411.05	-1.83141	UBE2K
ENSG00000078142	360.541	1002.36	1.02316	PIK3C3
ENSG00000078177	110.821	25.6247	-2.60295	N4BP2
ENSG00000078237	1407.98	240.614	-1.52593	C12orf5
ENSG00000078246	79.7655	26.1502	-1.49299	TULP3
ENSG00000078269	461.254	418.262	0.701822	SYNJ2
ENSG00000078295	13.4048	7.33885	-1.09764	ADCY2
ENSG00000078304	621.844	1286.21	1.86208	PPP2R5C
ENSG00000078369	3751.59	10338	1.11556	GNB1
ENSG00000078401	0	2.5898	2.96784	EDN1
ENSG00000078403	499.72	128.981	-3.11351	MLLT10
ENSG00000078487	891.024	12.7852	-5.11331	ZCWPW1
ENSG00000078618	979.877	6587.27	2.60196	NRD1
ENSG00000078668	548.61	673.515	-0.274068	VDAC3
ENSG00000078674	1843.36	5445.2	1.47848	PCM1
ENSG00000078687	9.44772	291.581	2.2381	TNRC6C
ENSG00000078699	124.507	219.07	0.82179	CBFA2T2
ENSG00000078747	975.052	874.685	-1.07348	ITCH
ENSG00000078795	20.0088	5.23851	-2.01441	PKD2L2
ENSG00000078804	222.227	1344.51	3.58442	TP53INP2
ENSG00000078808	248.299	314.375	0.39372	SDF4
ENSG00000078814	3.69152	15.4327	0.638999	MYH7B
ENSG00000078900	0.438888	1.15102	0.815935	TP73
ENSG00000078902	223.984	425.318	1.62136	TOLLIP
ENSG00000078967	169.888	326.537	1.10342	UBE2D4
ENSG00000079101	0.109722	2.92447	3.21442	CLUL1
ENSG00000079102	0	0.861516	4.87332	RUNX1T1
ENSG00000079112	1.44553	5.11407	1.94179	CDH17
ENSG00000079134	38.5431	193.338	1.96726	THOC1
ENSG00000079150	1.53611	13.8962	3.79813	FKBP7
ENSG00000079156	0.770871	0	-4.65944	OSBPL6
ENSG00000079215	7674.27	3348.9	-0.933968	SLC1A3
ENSG00000079246	1150.47	2787.44	2.1077	XRCC5
ENSG00000079257	560.904	720.77	0.531032	LXN
ENSG00000079263	124.494	764.2	0.682807	SP140
ENSG00000079277	740.268	869.202	0.325391	MKNK1
ENSG00000079308	1505.79	1128	-0.239277	TNS1
ENSG00000079313	12.7188	111.887	1.05534	REXO1
ENSG00000079332	1123.55	1660.28	-0.032458	SAR1A
ENSG00000079335	7.02221	98.8917	3.68655	CDC14A
ENSG00000079337	717.257	170.073	0.431358	RAPGEF3
ENSG00000079385	19.6811	1.49944	-3.43678	CEACAM1
ENSG00000079387	198.585	84.52	-1.94422	SENP1
ENSG00000079393	47.9202	3.83674	-4.55323	DUSP13
ENSG00000079432	539.259	272.859	-0.949227	CIC
ENSG00000079435	0	0.0959185	1.92652	LIPE
ENSG00000079459	1079.9	1168.9	0.707962	FDFT1
ENSG00000079462	49.7292	6.79438	-2.00289	PAFAH1B3
ENSG00000079482	640.632	162.97	-1.28662	OPHN1
ENSG00000079616	44.3661	504.399	2.16399	KIF22
ENSG00000079691	495.305	92.3465	-1.33448	LRRC16A
ENSG00000079739	505.534	216.356	-1.97666	PGM1
ENSG00000079785	864.584	523.986	-0.544229	DDX1
ENSG00000079805	641.963	966.817	1.33852	DNM2
ENSG00000079819	767.298	1134.39	0.59455	EPB41L2
ENSG00000079950	1712.16	444.183	-1.96335	STX7
ENSG00000079974	85.999	70.1948	-0.605701	RABL2B
ENSG00000079999	89.1125	671.319	3.73944	KEAP1
ENSG00000080007	19.5476	3.16531	-3.12	DDX43
ENSG00000080189	75.4171	179	0.738097	SLC35C2
ENSG00000080200	57.6352	45.5043	0.613702	CRYBG3
ENSG00000080298	55.7865	9.40001	-4.76304	RFX3
ENSG00000080345	592.277	627.069	-0.128535	RIF1
ENSG00000080371	493.776	639.858	0.364873	RAB21
ENSG00000080503	185.376	257	0.573045	SMARCA2
ENSG00000080511	0.658332	0	-2.28386	RDH8
ENSG00000080546	105.835	69.8947	0.155305	SESN1
ENSG00000080561	201.552	77.8449	0.653567	MID2
ENSG00000080573	8.21869	5.85103	-1.66845	COL5A3
ENSG00000080603	6198.51	21623.1	0.673926	SRCAP
ENSG00000080608	52.9432	168.329	1.73251	KIAA0020
ENSG00000080618	70.8563	0	-6.17778	CPB2
ENSG00000080709	18.5647	1.28608	-3.88125	KCNN2
ENSG00000080802	373.738	196.89	-2.9078	CNOT4
ENSG00000080815	2814.89	2171.4	-0.0922199	PSEN1
ENSG00000080819	40.3964	572.706	-0.483994	CPOX
ENSG00000080822	472.92	339.896	-0.683606	CLDND1
ENSG00000080823	7.37897	633.592	3.72535	MOK
ENSG00000080824	13350.1	15317.7	0.0959154	HSP90AA1
ENSG00000080839	216.061	279.099	-0.121198	RBL1
ENSG00000080845	350.63	1646.54	1.91262	DLGAP4
ENSG00000080986	14.5789	13.8634	-0.0945393	NDC80
ENSG00000081014	99.6881	268.226	2.38801	AP4E1
ENSG00000081019	269.561	56.4001	-8.62569	RSBN1
ENSG00000081026	53.0422	0.0959185	-5.64603	MAGI3
ENSG00000081041	11.4006	21.3898	-0.826528	CXCL2
ENSG00000081052	0	0	#N/A	COL4A4
ENSG00000081059	16.3085	1.24519	-0.653834	TCF7
ENSG00000081087	1663.99	1097.75	0.159276	OSTM1
ENSG00000081138	11.2707	5.29106	-0.894138	CDH7
ENSG00000081148	36.629	0.863266	-6.29691	IMPG2
ENSG00000081154	104.012	85.2238	0.496491	PCNP
ENSG00000081177	209.262	131.81	-0.654366	EXD2
ENSG00000081181	64.9857	44.421	-0.498943	ARG2
ENSG00000081189	19.6402	58.4425	2.4135	MEF2C
ENSG00000081237	7967.5	4138.76	-0.353236	PTPRC
ENSG00000081307	73.321	262.336	2.96758	UBA5
ENSG00000081320	45.3691	18.2975	-1.63259	STK17B
ENSG00000081377	4.05793	177.698	4.3456	CDC14B
ENSG00000081386	118.086	30.4369	-0.91393	ZNF510
ENSG00000081479	0	0	#N/A	LRP2
ENSG00000081665	497.979	99.7813	-0.555646	ZNF506
ENSG00000081692	4.4986	0	-3.17769	JMJD4
ENSG00000081721	57.773	35.1994	0.830605	DUSP12
ENSG00000081760	106.966	339.2	1.72027	AACS
ENSG00000081791	140.751	162.023	-0.450432	KIAA0141
ENSG00000081870	40.6049	40.9745	0.232681	HSPB11
ENSG00000081913	131.014	59.2974	-4.19114	PHLPP1
ENSG00000081923	9.41776	41.8537	2.04911	ATP8B1
ENSG00000081985	0.54861	0	-2.23763	IL12RB2
ENSG00000082014	1.86527	18.9711	2.84278	SMARCD3
ENSG00000082068	46.3745	85.7997	-0.401021	WDR70
ENSG00000082074	2724.59	2141.61	-0.244861	FYB
ENSG00000082146	1045.37	927.046	-1.11532	STRADB
ENSG00000082153	1430.56	988.806	0.0501665	BZW1
ENSG00000082196	0	10.1632	4.37064	C1QTNF3
ENSG00000082212	3280.53	1592.67	-0.659767	ME2
ENSG00000082213	190.585	415.821	1.67511	C5orf22
ENSG00000082258	787.012	266.325	-1.17251	CCNT2
ENSG00000082269	199.143	235.912	-0.440066	FAM135A
ENSG00000082293	0.57821	3.83537	2.57562	COL19A1
ENSG00000082397	578.183	1329.61	2.74258	EPB41L3
ENSG00000082438	7.94085	8.34141	-0.491118	COBLL1
ENSG00000082512	42.9583	36.7933	-0.289707	TRAF5
ENSG00000082515	32.2182	48.9997	2.08735	MRPL22
ENSG00000082516	41.1382	48.8225	-1.5536	GEMIN5
ENSG00000082641	691.93	757.897	1.49664	NFE2L1
ENSG00000082701	1297.44	1312.94	0.351277	GSK3B
ENSG00000082781	8751.97	1195.69	-1.22608	ITGB5
ENSG00000082805	832.231	3086.73	0.549064	ERC1
ENSG00000082898	598.776	1096.68	1.19658	XPO1
ENSG00000082996	1779.86	1077.25	-0.724622	RNF13
ENSG00000083067	1.34626	1.13339	-0.0634213	TRPM3
ENSG00000083093	330.498	140.198	-1.88067	PALB2
ENSG00000083097	1194.09	35.6444	-3.43161	DOPEY1
ENSG00000083099	419.995	572.321	0.49166	LYRM2
ENSG00000083123	98.4498	50.167	-0.0568971	BCKDHB
ENSG00000083168	7022.23	614.992	-0.582921	KAT6A
ENSG00000083223	2264.61	1707.07	-0.285696	ZCCHC6
ENSG00000083290	80.288	86.2894	-0.131464	ULK2
ENSG00000083312	4347.36	3083.54	-0.236282	TNPO1
ENSG00000083444	22868.2	1093.11	-1.73981	PLOD1
ENSG00000083454	4.02833	3.72533	0.525067	P2RX5
ENSG00000083457	115.145	187.932	-0.0747882	ITGAE
ENSG00000083520	372.204	465.378	-0.813463	DIS3
ENSG00000083535	46.9861	500.386	3.5626	PIBF1
ENSG00000083544	3459.95	2386.15	-0.0992827	TDRD3
ENSG00000083635	2.52361	14.8674	1.87709	NUFIP1
ENSG00000083642	238.127	58.3184	-3.58812	PDS5B
ENSG00000083720	0.109722	0	-1.66986	OXCT1
ENSG00000083750	287.317	143.285	-1.78933	RRAGB
ENSG00000083799	945.432	231.566	-1.8352	CYLD
ENSG00000083807	258.208	40.5543	-1.08352	SLC27A5
ENSG00000083812	3.5111	1.34286	-0.709901	ZNF324
ENSG00000083814	16.3764	8.67654	-2.35449	ZNF671
ENSG00000083817	11.9196	9.8796	-1.04924	ZNF416
ENSG00000083828	25.1419	100.411	2.1552	ZNF586
ENSG00000083838	8.27203	0.959185	-2.8887	ZNF446
ENSG00000083844	37.5823	88.4645	3.4615	ZNF264
ENSG00000083845	796.77	735.097	1.09717	RPS5
ENSG00000083857	61.8013	128.401	1.92653	FAT1
ENSG00000083896	496.91	140.302	-1.88606	YTHDC1
ENSG00000083937	73.9484	52.2931	-0.858563	CHMP2B
ENSG00000084070	325.229	683.49	-0.852026	SMAP2
ENSG00000084072	105.68	44.4103	-2.31808	PPIE
ENSG00000084073	309.648	279.264	0.602045	ZMPSTE24
ENSG00000084090	1502.64	1417.37	0.171548	STARD7
ENSG00000084092	41.1744	140.59	1.3757	NOA1
ENSG00000084093	1300.94	1562.45	0.458555	REST
ENSG00000084110	1.43507	0	-2.48926	HAL
ENSG00000084112	345.003	1187.49	-0.0253341	SSH1
ENSG00000084207	932.988	613.948	-0.492304	GSTP1
ENSG00000084234	22318.3	32524.2	0.449303	APLP2
ENSG00000084444	51.1152	45.1539	-0.158077	KIAA1467
ENSG00000084453	59.8655	0.534616	-7.294	SLCO1A2
ENSG00000084463	481.591	2134.05	1.76065	WBP11
ENSG00000084623	337.22	156.096	-0.706864	EIF3I
ENSG00000084652	1198.6	719.672	-0.288917	TXLNA
ENSG00000084676	898.214	5041.39	0.50986	NCOA1
ENSG00000084693	68.1402	8.4232	-3.63206	AGBL5
ENSG00000084710	78.6505	39.9955	-0.831559	EFR3B
ENSG00000084731	133.331	6.61837	-5.86036	KIF3C
ENSG00000084733	1825.97	1188.57	-0.7675	RAB10
ENSG00000084754	1811.16	3019.79	0.0789778	HADHA
ENSG00000084764	29.4152	9.24732	-2.85674	MAPRE3
ENSG00000084774	136.522	63.3181	0.171986	CAD
ENSG00000085063	2574.39	3803.65	0.775479	CD59
ENSG00000085117	1180.11	209.359	-1.55707	CD82
ENSG00000085185	56.5015	503.984	1.26347	BCORL1
ENSG00000085224	908.041	1235.82	0.304884	ATRX
ENSG00000085231	289.042	555.04	1.99942	TAF9
ENSG00000085265	0.54861	4.41225	1.85325	FCN1
ENSG00000085274	46.4852	24.8291	-1.68752	MYNN
ENSG00000085276	0.768054	1.26107	0.925998	MECOM
ENSG00000085365	231.695	175.937	-0.786646	SCAMP1
ENSG00000085377	437.904	227.961	-1.28196	PREP
ENSG00000085382	469.517	5.85141	-5.07369	HACE1
ENSG00000085415	100.236	103.549	-0.751191	SEH1L
ENSG00000085433	509.349	185.009	-6.64647	WDR47
ENSG00000085449	885.703	1969.79	0.746587	WDFY1
ENSG00000085465	1.75555	4.07161	2.38571	OVGP1
ENSG00000085491	267.24	687.146	1.52559	SLC25A24
ENSG00000085511	58.3509	34.6389	-0.709007	MAP3K4
ENSG00000085514	7324.74	3132.41	-0.508189	PILRA
ENSG00000085552	0	0	#N/A	IGSF9
ENSG00000085644	72.2163	25.4477	-1.61763	ZNF213
ENSG00000085662	9632.07	15412.7	0.730141	AKR1B1
ENSG00000085719	306.415	943.158	1.70701	CPNE3
ENSG00000085721	56.1474	25.2657	-2.55098	RRN3
ENSG00000085733	2613.08	1830.79	0.131688	CTTN
ENSG00000085741	13.095	0	-4.60999	WNT11
ENSG00000085760	1836.67	1705.68	-0.570712	MTIF2
ENSG00000085788	74.8956	33.2993	-1.30543	DDHD2
ENSG00000085831	0.727993	2.9421	1.70772	TTC39A
ENSG00000085832	880.147	1186.85	0.57536	EPS15
ENSG00000085840	6.14265	2.4001	-0.542701	ORC1
ENSG00000085871	116.8	262.185	1.60037	MGST2
ENSG00000085872	198.266	146.823	-0.0993043	CHERP
ENSG00000085978	126.702	47.0216	-2.92658	ATG16L1
ENSG00000085982	59.9889	91.7097	-0.0672374	USP40
ENSG00000085998	64.5617	580.078	0.749404	POMGNT1
ENSG00000085999	0.768054	0	-2.31985	RAD54L
ENSG00000086015	557.948	284.18	-0.834875	MAST2
ENSG00000086061	3962.96	3962.89	-0.053585	DNAJA1
ENSG00000086062	12705.4	4461.28	-1.13956	B4GALT1
ENSG00000086065	125.035	144.861	1.13395	CHMP5
ENSG00000086102	509.859	708.351	0.404374	NFX1
ENSG00000086159	46.44	22.5662	-1.21	AQP6
ENSG00000086189	88.3529	269.78	0.63504	DIMT1
ENSG00000086200	54.4813	312.769	3.6618	IPO11
ENSG00000086232	575.05	702.015	0.0486799	EIF2AK1
ENSG00000086288	1.31666	0.534616	-0.290719	NME8
ENSG00000086289	279.938	221.04	-1.57934	EPDR1
ENSG00000086300	2447.98	3014.95	0.129903	SNX10
ENSG00000086475	122.347	51.8835	-1.10953	SEPHS1
ENSG00000086504	16.2057	7.76765	-0.987883	MRPL28
ENSG00000086544	5.04721	10.551	0.822729	ITPKC
ENSG00000086570	148.82	0.518737	-7.34182	FAT2
ENSG00000086589	140.393	183.607	0.987757	RBM22
ENSG00000086598	1033.9	1553.49	1.12018	TMED2
ENSG00000086619	42.0458	50.0908	0.855551	ERO1LB
ENSG00000086666	140.561	339.326	0.768509	ZFAND6
ENSG00000086712	90.4153	23.3869	-2.57871	TXLNG
ENSG00000086730	253.935	193.85	-0.965148	LAT2
ENSG00000086758	9261.21	4728.89	-0.274368	HUWE1
ENSG00000086827	95.7287	34.3762	-4.31546	ZW10
ENSG00000086848	112.269	50.4581	-1.24759	ALG9
ENSG00000087008	5971.33	176.12	-4.95124	ACOX3
ENSG00000087053	957.766	206.547	-2.19502	MTMR2
ENSG00000087074	246.678	61.755	-0.749721	PPP1R15A
ENSG00000087076	135.735	22.7718	-3.5597	HSD17B14
ENSG00000087077	718.284	583.418	-1.04806	TRIP6
ENSG00000087086	242456	210741	-0.233011	FTL
ENSG00000087087	113.905	161.869	1.10928	SRRT
ENSG00000087088	73.5872	33.1079	-1.11416	BAX
ENSG00000087095	288.453	861.925	1.28742	NLK
ENSG00000087111	618.689	263.347	-1.64969	PIGS
ENSG00000087116	0.963533	0.461963	-0.0251123	ADAMTS2
ENSG00000087152	207.598	239.697	1.2858	ATXN7L3
ENSG00000087157	1717.45	36.0648	-2.5411	PGS1
ENSG00000087191	867.126	766.879	-0.298377	PSMC5
ENSG00000087206	87.592	110.367	-0.49999	UIMC1
ENSG00000087245	105.882	48.308	1.74014	MMP2
ENSG00000087253	1623.66	2068.31	0.241544	LPCAT2
ENSG00000087263	114.346	234.521	1.35952	OGFOD1
ENSG00000087266	861.469	330.853	-2.36798	SH3BP2
ENSG00000087269	80.9928	39.8101	-2.78756	NOP14
ENSG00000087274	712.142	989.367	0.702515	ADD1
ENSG00000087299	9.79567	28.5118	1.00851	L2HGDH
ENSG00000087301	18.4925	105.337	0.786988	TXNDC16
ENSG00000087302	213.216	109.104	0.102885	C14orf166
ENSG00000087303	10.3504	10.5825	0.638843	NID2
ENSG00000087338	85.0298	78.5767	-0.771332	GMCL1
ENSG00000087365	826.152	874.436	-0.0464776	SF3B2
ENSG00000087448	100.215	164.669	1.25432	KLHL42
ENSG00000087460	41577.7	21592.1	-0.579078	GNAS
ENSG00000087470	920.933	272.056	-2.23433	DNM1L
ENSG00000087495	0.109722	0.0959185	0.0426132	PHACTR3
ENSG00000087502	691.609	173.454	-0.537333	ERGIC2
ENSG00000087510	1.64583	3.26123	0.689907	TFAP2C
ENSG00000087586	35.6264	77.8432	-1.24781	AURKA
ENSG00000087589	45.7168	75.1428	1.71026	CASS4
ENSG00000087842	172.227	192.148	0.269165	PIR
ENSG00000087884	29.106	13.2047	-1.33876	AAMDC
ENSG00000087903	69.1325	1669.22	-0.297291	RFX2
ENSG00000087995	46.5539	37.7331	-1.01977	METTL2A
ENSG00000088002	3.80124	6.59135	-0.52808	SULT2B1
ENSG00000088035	44.9543	734.08	-2.29922	ALG6
ENSG00000088038	113.251	75.7266	-2.65753	CNOT3
ENSG00000088053	14.7725	8.80478	-1.53201	GP6
ENSG00000088179	77.8009	130.037	0.476902	PTPN4
ENSG00000088205	1887.91	305.356	-1.58295	DDX18
ENSG00000088247	350.584	578.514	0.649921	KHSRP
ENSG00000088256	49.2908	188.202	0.917136	GNA11
ENSG00000088280	1.78515	1.0551	-1.6757	ASAP3
ENSG00000088298	86.0405	174.379	0.889675	EDEM2
ENSG00000088305	0.109722	0	-1.66986	DNMT3B
ENSG00000088325	56.4423	51.6974	0.605565	TPX2
ENSG00000088356	8.62798	14.1959	-0.431486	PDRG1
ENSG00000088367	3533.21	4056.13	0.08187	EPB41L1
ENSG00000088386	6.23122	7.50392	0.181118	SLC15A1
ENSG00000088387	22.8827	20.6225	-0.775359	DOCK9
ENSG00000088448	386.716	99.1785	-3.04406	ANKRD10
ENSG00000088451	7.12147	59.0846	3.16736	TGDS
ENSG00000088538	427.16	1008.91	1.45833	DOCK3
ENSG00000088543	7.71836	25.4791	1.59675	C3orf18
ENSG00000088682	53.614	86.5167	1.12168	COQ9
ENSG00000088726	11.4233	0.191837	-4.77126	TMEM40
ENSG00000088727	1.31666	0	-2.42417	KIF9
ENSG00000088756	6.01482	16.5703	1.14009	ARHGAP28
ENSG00000088766	70.6442	69.8048	0.00218246	CRLS1
ENSG00000088808	169.005	107.471	-0.132723	PPP1R13B
ENSG00000088812	277.441	413.684	0.404425	ATRN
ENSG00000088826	3.85941	0.861516	-1.67182	SMOX
ENSG00000088827	3890.43	4768.53	0.211321	SIGLEC1
ENSG00000088832	5133.48	2052.53	-0.62358	FKBP1A
ENSG00000088833	80.9096	130.051	1.5629	NSFL1C
ENSG00000088836	18.9712	43.8423	1.6221	SLC4A11
ENSG00000088854	763.562	470.4	-1.00083	C20orf194
ENSG00000088876	14.6226	26.5326	3.64854	ZNF343
ENSG00000088888	514.752	238.24	-1.74781	MAVS
ENSG00000088899	7.0064	1.0551	-1.86259	LZTS3
ENSG00000088930	752.66	944.284	-0.489068	XRN2
ENSG00000088986	3194.05	1523.08	-0.445995	DYNLL1
ENSG00000088992	0.179383	1.82245	0.793913	TESC
ENSG00000089006	834.189	676.709	-0.366015	SNX5
ENSG00000089009	1239.5	2560.06	0.77066	RPL6
ENSG00000089022	90.4137	168.24	3.5798	MAPKAPK5
ENSG00000089041	519.304	540.564	1.25481	P2RX7
ENSG00000089050	67.5358	78.1136	0.14425	RBBP9
ENSG00000089053	1102.61	182.173	-2.65213	ANAPC5
ENSG00000089057	1537.72	1905.45	0.618982	SLC23A2
ENSG00000089060	494.452	409.603	-0.448065	SLC8B1
ENSG00000089063	151.15	132.064	0.812257	TMEM230
ENSG00000089091	16.1376	2.78941	-2.96895	DZANK1
ENSG00000089094	320.744	509.54	0.686919	KDM2B
ENSG00000089101	15.9097	2.49388	-1.8093	C20orf26
ENSG00000089123	31.3491	4.60558	-3.56023	TASP1
ENSG00000089127	1485.15	2115.63	1.66741	OAS1
ENSG00000089154	462.816	495.758	0.318625	GCN1L1
ENSG00000089157	1419.16	1024.74	-0.466352	RPLP0
ENSG00000089159	1583.61	1828.5	0.131479	PXN
ENSG00000089169	16.9286	0.0959185	-4.64517	RPH3A
ENSG00000089177	298.222	528.304	1.4057	KIF16B
ENSG00000089195	28.3448	274.044	4.10138	TRMT6
ENSG00000089199	2.53228	347.144	2.6238	CHGB
ENSG00000089220	701.348	2041.46	1.67433	PEBP1
ENSG00000089234	4647.07	208.007	-2.34105	BRAP
ENSG00000089248	916.451	2725.9	1.38725	ERP29
ENSG00000089250	3.68871	5.84894	0.127988	NOS1
ENSG00000089280	281.065	1305.7	2.45107	FUS
ENSG00000089289	181.719	270.729	-0.565953	IGBP1
ENSG00000089327	1975.07	4705.99	2.20881	FXYD5
ENSG00000089335	61.9797	72.5176	0.183137	ZNF302
ENSG00000089351	423.404	250.972	-1.36627	GRAMD1A
ENSG00000089356	13.7152	0	-4.74975	FXYD3
ENSG00000089486	28.1271	103.892	1.20244	CDIP1
ENSG00000089505	8.77776	0.671429	-2.28	CMTM1
ENSG00000089558	15.3381	578.935	0.96154	KCNH4
ENSG00000089597	613.372	646.177	-0.367875	GANAB
ENSG00000089639	179.854	1553.43	2.84494	GMIP
ENSG00000089682	881.678	227.625	-1.13696	RBM41
ENSG00000089685	45.0518	8.86369	-2.07152	BIRC5
ENSG00000089692	0	0	#N/A	LAG3
ENSG00000089693	319.75	385.066	1.09441	MLF2
ENSG00000089723	223.252	258.265	1.79092	OTUB2
ENSG00000089737	649.803	576.621	-0.575157	DDX24
ENSG00000089775	75.2842	100.531	1.02449	ZBTB25
ENSG00000089818	169.966	576.529	2.33964	NECAP1
ENSG00000089820	40.6975	28.8179	-0.864103	ARHGAP4
ENSG00000089847	0	0	#N/A	ANKRD24
ENSG00000089876	347.197	373.049	1.13043	DHX32
ENSG00000089902	673.507	921.092	-0.421312	RCOR1
ENSG00000089916	817.796	2383.27	0.516418	GPATCH2L
ENSG00000090006	44.2437	5.83553	-1.65479	LTBP4
ENSG00000090013	433.231	457.093	0.345563	BLVRB
ENSG00000090020	1985.6	1964.87	-0.0218492	SLC9A1
ENSG00000090054	145.576	256.681	0.765672	SPTLC1
ENSG00000090060	5202.77	5057.12	0.258431	PAPOLA
ENSG00000090061	793.661	1214.42	0.254258	CCNK
ENSG00000090097	10.8189	3.26123	-2.8766	PCBP4
ENSG00000090104	1731.22	3424.44	0.0965903	RGS1
ENSG00000090238	34.0636	20.2248	0.0815061	YPEL3
ENSG00000090263	31.8766	76.6427	-1.96789	MRPS33
ENSG00000090266	429.646	341.48	-0.337228	NDUFB2
ENSG00000090273	156.038	111.067	-3.58094	NUDC
ENSG00000090316	1098.31	633.759	-0.708292	MAEA
ENSG00000090339	1005.63	883.025	0.0862877	ICAM1
ENSG00000090372	59.4289	196.181	2.06258	STRN4
ENSG00000090376	112.278	885.045	-1.46727	IRAK3
ENSG00000090382	77958.1	58786.7	-0.131199	LYZ
ENSG00000090432	47.1724	199.637	2.67814	MUL1
ENSG00000090447	7.71704	5.28154	0.114445	TFAP4
ENSG00000090470	50.77	531.298	1.13663	PDCD7
ENSG00000090487	596.333	1799.58	0.789124	SPG21
ENSG00000090520	295.096	458.132	0.606724	DNAJB11
ENSG00000090530	0.398827	1.03747	1.12161	LEPREL1
ENSG00000090539	9.59572	2.63671	-2.90427	CHRD
ENSG00000090554	28.5181	5.68497	-0.80182	FLT3LG
ENSG00000090565	12.1123	12.3107	0.512958	RAB11FIP3
ENSG00000090581	567.568	1233.26	0.80228	GNPTG
ENSG00000090612	47.9935	34.8008	-2.04922	ZNF268
ENSG00000090615	2303.15	694.892	-1.12505	GOLGA3
ENSG00000090621	925.841	1167.63	0.709594	PABPC4
ENSG00000090659	2.46262	2.36659	-0.53069	CD209
ENSG00000090661	25.3037	14.903	-0.704573	CERS4
ENSG00000090674	113.717	194.529	2.15814	MCOLN1
ENSG00000090686	570.459	1777.93	0.856388	USP48
ENSG00000090776	3.00537	0.230981	-4.01842	EFNB1
ENSG00000090857	235.753	185.038	-0.905288	PDPR
ENSG00000090861	179.519	552.509	1.03791	AARS
ENSG00000090863	4277.05	2151.22	-0.715895	GLG1
ENSG00000090889	4.93749	0.710574	-0.167954	KIF4A
ENSG00000090905	1340.37	1492.39	0.479852	TNRC6A
ENSG00000090920	0	0	#N/A	FCGBP
ENSG00000090924	98.0429	13.466	-1.54798	PLEKHG2
ENSG00000090932	23.3198	0.671429	-0.412306	DLL3
ENSG00000090971	1.19648	0	-5.12615	NAT14
ENSG00000090975	14.3507	0.788863	-1.08079	PITPNM2
ENSG00000090989	623.486	322.215	-1.16987	EXOC1
ENSG00000091009	654.906	568.855	-0.101424	RBM27
ENSG00000091039	2980.29	4778.65	0.664601	OSBPL8
ENSG00000091073	235.783	671.45	1.63953	DTX2
ENSG00000091106	47.3923	79.493	1.82237	NLRC4
ENSG00000091127	40.8588	15.0007	-1.11839	PUS7
ENSG00000091128	3.17711	7.65376	0.351031	LAMB4
ENSG00000091129	61.8603	109.716	0.0165962	NRCAM
ENSG00000091136	32.4846	52.4674	-1.75055	LAMB1
ENSG00000091137	1.5818	11.6139	2.44633	SLC26A4
ENSG00000091140	2125.27	886.583	-0.845586	DLD
ENSG00000091157	2348.83	795.458	-1.14703	WDR7
ENSG00000091164	514.638	443.23	0.793521	TXNL1
ENSG00000091262	69.7984	4.37699	-4.33867	ABCC6
ENSG00000091317	604.326	1100.53	0.820162	CMTM6
ENSG00000091409	2505.3	3033.1	0.0421545	ITGA6
ENSG00000091428	2.22404	2.87755	-1.07649	RAPGEF4
ENSG00000091436	238.637	551.904	2.2146	MLTK
ENSG00000091483	1967.02	822.407	-1.01651	FH
ENSG00000091490	351.723	450.278	0.457893	SEL1L3
ENSG00000091513	9.19608	0.710574	-3.26835	TF
ENSG00000091527	794.232	2944.49	1.91852	CDV3
ENSG00000091536	13.8495	4.50505	-0.643481	MYO15A
ENSG00000091542	277.349	169.596	-0.533271	ALKBH5
ENSG00000091592	31.4272	49.0761	1.80166	NLRP1
ENSG00000091622	0.289105	36.2641	1.96342	PITPNM3
ENSG00000091640	165.944	136.275	1.16958	SPAG7
ENSG00000091651	39.9985	19.3097	-1.16218	ORC6
ENSG00000091732	7.81125	174.171	3.86277	ZC3HC1
ENSG00000091831	41.5163	12.4126	-2.88304	ESR1
ENSG00000091844	1.31666	9.65549	4.4884	RGS17
ENSG00000091879	44.4626	105.817	-1.10989	ANGPT2
ENSG00000091947	65.2906	26.9922	-2.34833	TMEM101
ENSG00000091986	0	0	#N/A	CCDC80
ENSG00000092010	1112.95	1141.58	-0.735963	PSME1
ENSG00000092020	1350.45	439.831	-2.38648	PPP2R3C
ENSG00000092036	16.1082	34.269	-1.40865	HAUS4
ENSG00000092067	0.947437	0	-4.40771	CEBPE
ENSG00000092068	6480.56	2965.77	-0.664604	SLC7A8
ENSG00000092094	22.0715	124.445	-0.25272	OSGEP
ENSG00000092098	25.5058	8.71095	-2.3055	RNF31
ENSG00000092108	2954.51	320.954	-1.64101	SCFD1
ENSG00000092140	53.5982	124.249	0.0221477	G2E3
ENSG00000092148	9553.31	4573.2	-0.495329	HECTD1
ENSG00000092199	2317.63	989.933	-1.11264	HNRNPC
ENSG00000092200	0.219444	0.0959185	-0.435584	RPGRIP1
ENSG00000092201	211.911	1709.72	0.539958	SUPT16H
ENSG00000092203	349.811	87.3963	-1.65414	TOX4
ENSG00000092208	3.68871	349.559	3.61584	GEMIN2
ENSG00000092295	2.59149	24.253	-0.0499129	TGM1
ENSG00000092330	797.655	80.6069	-4.15537	TINF2
ENSG00000092421	1081.33	3.35715	-4.4671	SEMA6A
ENSG00000092439	1250	968.679	-0.510079	TRPM7
ENSG00000092445	7.77216	11.9205	0.835721	TYRO3
ENSG00000092470	6.83444	4.3241	-1.05541	WDR76
ENSG00000092529	9.66933	2.97347	-2.39549	CAPN3
ENSG00000092531	213.28	235.652	0.0189448	SNAP23
ENSG00000092607	0	0.479592	2.56853	TBX15
ENSG00000092621	3.53024	0	-6.10189	PHGDH
ENSG00000092820	477.98	637.196	0.364694	EZR
ENSG00000092841	6900.08	7020.07	-0.114606	MYL6
ENSG00000092847	5346.99	604.367	-1.40628	AGO1
ENSG00000092853	6.08345	21.2032	2.11425	CLSPN
ENSG00000092871	247.917	128.862	-2.25368	RFFL
ENSG00000092929	296.537	156.132	-1.3073	UNC13D
ENSG00000092931	98.5248	89.7548	-0.0776665	MFSD11
ENSG00000092964	6905.9	4697.01	-0.28309	DPYSL2
ENSG00000092969	13.0238	0.671429	-4.45875	TGFB2
ENSG00000092978	14.5563	22.349	-1.59386	GPATCH2
ENSG00000093000	244.929	939.221	2.21043	NUP50
ENSG00000093009	10.4042	0	-4.33403	CDC45
ENSG00000093010	774.271	369.531	-1.99079	COMT
ENSG00000093072	6689.89	5251.45	-0.365651	CECR1
ENSG00000093134	10.0181	13.2432	0.0317999	VNN3
ENSG00000093144	140.068	703.501	2.98446	ECHDC1
ENSG00000093167	427.58	1133.28	0.178868	LRRFIP2
ENSG00000093183	215.278	164.562	0.599086	SEC22C
ENSG00000093217	28.6132	22.9228	-1.68238	XYLB
ENSG00000094631	83.1608	359.803	-0.465919	HDAC6
ENSG00000094755	86.8159	41.5633	-1.17013	GABRP
ENSG00000094804	0.768054	8.94582	3.9734	CDC6
ENSG00000094841	151.142	243.999	-1.17122	UPRT
ENSG00000094880	96.4765	686.274	-0.0493546	CDC23
ENSG00000094914	238.654	17.2389	-1.87045	AAAS
ENSG00000094916	3245.26	467.527	-2.57764	CBX5
ENSG00000094975	55.1899	52.6305	0.108289	SUCO
ENSG00000095002	60.1902	19.7024	-2.76869	MSH2
ENSG00000095015	904.349	300.361	-1.29042	MAP3K1
ENSG00000095059	140.799	49.1975	-1.11781	DHPS
ENSG00000095066	11.3111	16.4744	-0.134769	HOOK2
ENSG00000095139	3446.57	4386.77	-0.328434	ARCN1
ENSG00000095209	148.631	429.389	2.22368	TMEM38B
ENSG00000095261	271.936	462.227	0.818389	PSMD5
ENSG00000095303	457.943	102.912	-2.22502	PTGS1
ENSG00000095319	5981.63	823.889	-2.52147	NUP188
ENSG00000095321	122.113	33.0175	-3.11616	CRAT
ENSG00000095370	17.8457	10.4357	-0.86214	SH2D3C
ENSG00000095380	143.891	120.721	0.469223	NANS
ENSG00000095383	1260.51	1795.17	0.625467	TBC1D2
ENSG00000095397	3287.19	20.1979	-6.50172	DFNB31
ENSG00000095485	57.7964	53.5897	0.13658	CWF19L1
ENSG00000095539	5.26665	0	-3.42031	SEMA4G
ENSG00000095564	355.374	571.703	-0.841251	BTAF1
ENSG00000095574	143.613	744.788	-1.66126	IKZF5
ENSG00000095585	170.25	62.9014	-0.621055	BLNK
ENSG00000095587	11.7742	7.03522	-0.778886	TLL2
ENSG00000095627	2.89082	0	-6.74021	TDRD1
ENSG00000095637	35.2981	159.969	0.286366	SORBS1
ENSG00000095739	5.37638	6.52246	0.271958	BAMBI
ENSG00000095752	6.70185	0.383674	-2.22672	IL11
ENSG00000095787	1803.32	1541.35	-0.1347	WAC
ENSG00000095794	216.001	186.232	-0.489564	CREM
ENSG00000095906	25.9587	19.9334	-1.57744	NUBP2
ENSG00000095951	3013.9	905.127	-0.939691	HIVEP1
ENSG00000095970	1231.55	1404.83	0.294217	TREM2
ENSG00000096060	687.428	155.11	-2.41442	FKBP5
ENSG00000096063	197.703	186.347	0.355314	SRPK1
ENSG00000096070	301.543	590.483	1.81008	BRPF3
ENSG00000096080	66.3266	21.0492	-1.48801	MRPS18A
ENSG00000096088	0	0	#N/A	PGC
ENSG00000096092	39.6096	745.168	6.06078	TMEM14A
ENSG00000096093	254.077	21.4309	-1.83192	EFHC1
ENSG00000096384	4889.36	4696.23	-0.0809387	HSP90AB1
ENSG00000096401	618.218	456.945	-0.992997	CDC5L
ENSG00000096433	29.8978	1.5347	-2.07853	ITPR3
ENSG00000096654	83.8354	17.2809	-2.26422	ZNF184
ENSG00000096696	153.647	801.905	2.00113	DSP
ENSG00000096717	126.051	258.736	-0.878147	SIRT1
ENSG00000096746	452.126	348.752	0.831476	HNRNPH3
ENSG00000096872	17.8635	44.9406	0.543775	IFT74
ENSG00000096968	121.465	388.509	2.00546	JAK2
ENSG00000096996	28.5956	17.2182	-1.84679	IL12RB1
ENSG00000097007	261.329	787.445	1.42732	ABL1
ENSG00000097021	955.871	1653.54	0.685056	ACOT7
ENSG00000097033	4630.92	2212.26	-0.809528	SH3GLB1
ENSG00000097046	74.9822	0	-6.21578	CDC7
ENSG00000097096	18.8675	16.5467	-0.678224	SYDE2
ENSG00000099139	117.881	501.417	1.74784	PCSK5
ENSG00000099194	13199.4	8372.03	-0.499875	SCD
ENSG00000099203	0.438888	1.8616	2.43913	TMED1
ENSG00000099204	155.59	132.749	-1.6741	ABLIM1
ENSG00000099219	607.968	360.981	-0.854476	ERMP1
ENSG00000099246	638.639	646.121	-1.19984	RAB18
ENSG00000099250	7485.88	2855.2	-0.771074	NRP1
ENSG00000099260	122.519	46.0319	1.72409	PALMD
ENSG00000099282	5.70554	92.0673	6.45299	TSPAN15
ENSG00000099284	44.2932	164.282	1.07997	H2AFY2
ENSG00000099290	25.5962	23.9279	1.21831	FAM21A
ENSG00000099308	228.281	245.286	-1.10049	MAST3
ENSG00000099326	73.0339	45.51	-0.298145	MZF1
ENSG00000099330	43.9055	14.2919	-2.23151	OCEL1
ENSG00000099331	2631.87	4757.02	0.583961	MYO9B
ENSG00000099337	59.8621	207.116	1.65641	KCNK6
ENSG00000099338	26.8977	3.30814	-3.54295	CATSPERG
ENSG00000099341	737.728	537.63	1.01656	PSMD8
ENSG00000099364	9.85049	11.3481	0.100065	FBXL19
ENSG00000099365	7.09699	0.3269	-3.75125	STX1B
ENSG00000099377	8503.1	2970.05	-1.95015	HSD3B7
ENSG00000099381	202.219	149.759	1.40667	SETD1A
ENSG00000099385	33.6368	110.388	0.965474	BCL7C
ENSG00000099622	150.957	152.403	1.40742	CIRBP
ENSG00000099624	135.234	948.989	-0.415644	ATP5D
ENSG00000099625	0	0	#N/A	C19orf26
ENSG00000099715	5.18712	2.26115	-2.12716	PCDH11Y
ENSG00000099769	0	0	#N/A	IGFALS
ENSG00000099783	519.028	1480.23	0.769271	HNRNPM
ENSG00000099785	204.872	485.874	1.85615	MARCH2
ENSG00000099795	72.1913	1001	3.48667	NDUFB7
ENSG00000099797	865.689	1932.87	0.702011	TECR
ENSG00000099800	42.6169	24.6902	-2.1594	TIMM13
ENSG00000099804	4.41848	6.55071	0.368672	CDC34
ENSG00000099810	57.76	111.674	1.09443	MTAP
ENSG00000099814	0.54861	10.1674	2.82874	CEP170B
ENSG00000099817	191.805	38.0512	-2.0133	POLR2E
ENSG00000099821	219.67	106.62	-1.18456	POLRMT
ENSG00000099822	0	0	#N/A	HCN2
ENSG00000099849	8.11943	50.9618	3.25727	RASSF7
ENSG00000099860	26.9284	128.979	-0.689043	GADD45B
ENSG00000099864	1.08676	2.13561	0.378043	PALM
ENSG00000099875	156.03	1270.4	3.97214	MKNK2
ENSG00000099889	7.46109	0	-3.93625	ARVCF
ENSG00000099899	381.901	822.647	-0.00772111	TRMT2A
ENSG00000099901	119.479	18.6297	-3.18816	RANBP1
ENSG00000099904	335.576	30.7331	-5.81388	ZDHHC8
ENSG00000099910	27.3012	2.76401	-2.91232	KLHL22
ENSG00000099917	1748.86	912.025	-0.502214	MED15
ENSG00000099937	0.768054	7.32895	3.19184	SERPIND1
ENSG00000099940	854.877	948.952	0.807696	SNAP29
ENSG00000099942	668.825	1011.68	0.473334	CRKL
ENSG00000099949	108.171	521.824	1.01247	LZTR1
ENSG00000099954	5.03675	0.0959185	-4.65902	CECR2
ENSG00000099956	79.9724	107.273	1.49014	SMARCB1
ENSG00000099957	7.44885	0.923926	-3.39581	P2RX6
ENSG00000099968	364.011	1514.36	1.27641	BCL2L13
ENSG00000099974	0.438888	1.90463	1.7588	DDTL
ENSG00000099977	6.29065	0.287755	-4.05078	DDT
ENSG00000099984	0.358766	30.4895	4.4002	GSTT2
ENSG00000099985	0.658332	0	-2.28386	OSM
ENSG00000099991	143.151	79.1525	-2.56549	CABIN1
ENSG00000099992	19.109	5.54564	-1.94094	TBC1D10A
ENSG00000099995	219.857	286.352	0.316623	SF3A1
ENSG00000099999	13.2807	0.0959185	-6.22243	RNF215
ENSG00000100003	14.6346	18.7432	-1.18394	SEC14L2
ENSG00000100014	193.687	52.2347	-0.172776	SPECC1L
ENSG00000100023	74.9452	289.936	2.22313	PPIL2
ENSG00000100024	11.9791	14.0776	0.232769	UPB1
ENSG00000100027	7.36064	26.8884	1.54434	YPEL1
ENSG00000100028	69.0936	54.3022	-1.36827	SNRPD3
ENSG00000100029	154.854	23.8019	-1.21269	PES1
ENSG00000100030	2526.19	519.257	-2.62566	MAPK1
ENSG00000100031	185.248	40.9327	-2.46892	GGT1
ENSG00000100033	1.53893	1.36437	-0.444125	PRODH
ENSG00000100034	71.7409	22.4841	-4.41712	PPM1F
ENSG00000100036	227.642	16.7664	-4.85657	SLC35E4
ENSG00000100038	24.2067	21.7735	-2.02316	TOP3B
ENSG00000100055	365.382	1032.87	0.181556	CYTH4
ENSG00000100056	6.31335	138.524	4.57416	DGCR14
ENSG00000100060	90.5211	37.3212	-0.740848	MFNG
ENSG00000100068	16.4583	0.191837	-4.06944	LRP5L
ENSG00000100075	275.266	122.461	-0.420991	SLC25A1
ENSG00000100077	1541.52	2609.42	0.980643	ADRBK2
ENSG00000100079	48.3205	1271.18	2.83785	LGALS2
ENSG00000100083	2696.94	287.67	-0.975783	GGA1
ENSG00000100084	4.80685	2.62894	-1.18396	HIRA
ENSG00000100092	317.686	681.395	-0.809779	SH3BP1
ENSG00000100095	0	0	#N/A	SEZ6L
ENSG00000100097	1182.64	1709.5	0.207827	LGALS1
ENSG00000100099	226.415	1076.29	-0.230206	HPS4
ENSG00000100100	134.365	50.1222	-0.467361	PIK3IP1
ENSG00000100101	211.821	40.1305	-1.65615	NOL12
ENSG00000100104	141.144	74.4136	0.998014	SRRD
ENSG00000100105	15.0005	4.12449	-2.87212	PATZ1
ENSG00000100106	97.4585	50.0751	-1.78182	TRIOBP
ENSG00000100109	55.4206	54.3249	-0.0651802	TFIP11
ENSG00000100116	2.4417	0.749718	-0.38039	GCAT
ENSG00000100122	1.64583	0.287755	-1.06323	CRYBB1
ENSG00000100124	56.2782	25.4575	-2.73143	ANKRD54
ENSG00000100129	702.221	889.727	0.184099	EIF3L
ENSG00000100138	606.443	295.772	-1.46449	NHP2L1
ENSG00000100139	473.248	465.195	-0.793824	MICALL1
ENSG00000100142	268.152	56.4411	-0.382303	POLR2F
ENSG00000100147	0.438888	0.287755	-0.168079	CCDC134
ENSG00000100150	128.196	258.903	1.2464	DEPDC5
ENSG00000100151	99.0864	40.0638	-1.40835	PICK1
ENSG00000100154	239.392	101.958	-1.12003	TTC28
ENSG00000100156	0	0	#N/A	SLC16A8
ENSG00000100162	0.438888	0	-2.17566	CENPM
ENSG00000100167	32.3626	18.9351	-2.1122	SEPT3
ENSG00000100191	67.57	0	-8.72146	SLC5A4
ENSG00000100196	10.3466	0	-7.00962	KDELR3
ENSG00000100197	0	1.24694	2.83437	CYP2D6
ENSG00000100201	9212.02	7166.79	-0.0488255	DDX17
ENSG00000100206	1.44553	4.3495	0.35186	DMC1
ENSG00000100207	901.826	376.108	-0.564177	TCF20
ENSG00000100209	21.3866	85.0094	1.27727	HSCB
ENSG00000100211	1.42639	7.00205	1.57184	CBY1
ENSG00000100216	153.278	618.589	1.78763	TOMM22
ENSG00000100219	147.596	132.688	-0.114641	XBP1
ENSG00000100220	220.453	473.667	0.654102	RTCB
ENSG00000100221	237.961	379.783	0.548136	JOSD1
ENSG00000100225	701.892	1436.04	0.25076	FBXO7
ENSG00000100226	387.008	10.9718	-3.45497	GTPBP1
ENSG00000100227	279.588	863.984	-0.0892552	POLDIP3
ENSG00000100228	31.4555	7.61709	-1.90439	RAB36
ENSG00000100234	11831.7	10382.9	-0.0834404	TIMP3
ENSG00000100239	42.4292	50.5223	-0.0951646	PPP6R2
ENSG00000100241	364.363	38.7317	-5.92692	SBF1
ENSG00000100242	340.624	354.906	-1.00387	SUN2
ENSG00000100243	872.948	1013.58	-0.274682	CYB5R3
ENSG00000100246	0.109722	0.383674	1.00013	DNAL4
ENSG00000100258	223.18	53.6301	-2.40466	LMF2
ENSG00000100263	44.1246	10.8529	-3.73488	RHBDD3
ENSG00000100266	826.555	764.865	-0.328014	PACSIN2
ENSG00000100271	6.03471	25.5275	2.61018	TTLL1
ENSG00000100276	15.0682	0	-4.77122	RASL10A
ENSG00000100280	934.5	730.289	0.755008	AP1B1
ENSG00000100281	355.268	150.253	0.469094	HMGXB4
ENSG00000100284	665.837	107.142	-4.04031	TOM1
ENSG00000100285	73.5791	27.8361	-1.61842	NEFH
ENSG00000100288	4.02833	4.59034	0.153334	CHKB
ENSG00000100290	0	0	#N/A	BIK
ENSG00000100292	1343.76	957.912	-0.999015	HMOX1
ENSG00000100294	99.9451	10.1674	-1.91716	MCAT
ENSG00000100296	616.706	110.667	-2.19008	THOC5
ENSG00000100297	129.596	129.592	0.422514	MCM5
ENSG00000100298	0	0	#N/A	APOBEC3H
ENSG00000100299	25.5788	72.1125	1.43257	ARSA
ENSG00000100300	2910.5	1346.64	-0.89219	TSPO
ENSG00000100304	62.3051	116.912	-0.504115	TTLL12
ENSG00000100307	36.7081	6.83561	-0.35635	CBX7
ENSG00000100311	13.2363	29.9266	-0.0901623	PDGFB
ENSG00000100316	1212.9	3028.24	0.974387	RPL3
ENSG00000100319	6.52775	3.63504	-1.60415	ZMAT5
ENSG00000100320	41.9062	13.6204	-2.67376	RBFOX2
ENSG00000100321	2362.08	257.453	-3.28719	SYNGR1
ENSG00000100324	469.516	9.68602	-6.18598	TAB1
ENSG00000100325	797.783	469.213	-0.619045	ASCC2
ENSG00000100330	1234.36	160.909	-8.03684	MTMR3
ENSG00000100335	772.225	1915.83	1.25615	MIEF1
ENSG00000100336	53.2793	121.699	0.70977	APOL4
ENSG00000100342	138.064	240.972	1.59944	APOL1
ENSG00000100344	21.5142	8.48599	0.332737	PNPLA3
ENSG00000100345	3930.45	4124.3	0.0772774	MYH9
ENSG00000100347	263.101	323.757	-0.271172	SAMM50
ENSG00000100348	638.83	103.457	0.92926	TXN2
ENSG00000100350	194.621	76.7129	-0.879825	FOXRED2
ENSG00000100353	509.411	264.876	-3.27721	EIF3D
ENSG00000100354	733.332	750.121	0.75646	TNRC6B
ENSG00000100359	86.6467	60.4269	-0.961319	SGSM3
ENSG00000100360	20.9567	8.7836	-0.993147	IFT27
ENSG00000100362	0	0	#N/A	PVALB
ENSG00000100364	7605.17	4023.08	-0.897713	KIAA0930
ENSG00000100365	138.149	56.727	-4.16069	NCF4
ENSG00000100368	252.29	186.759	-0.240512	CSF2RB
ENSG00000100372	68.4776	48.7348	-1.37023	SLC25A17
ENSG00000100376	57.3694	18.5712	-2.18186	FAM118A
ENSG00000100379	273.848	6.80846	2.65264	KCTD17
ENSG00000100380	1175.75	998.026	-0.266639	ST13
ENSG00000100387	119.27	321.057	1.04083	RBX1
ENSG00000100393	3387.36	4499.44	0.243432	EP300
ENSG00000100395	35.7049	84.0529	0.852767	L3MBTL2
ENSG00000100399	14.9348	0	-4.26417	CHADL
ENSG00000100401	253.118	35.1859	-2.15341	RANGAP1
ENSG00000100403	157.935	106.92	-0.410504	ZC3H7B
ENSG00000100410	29.1037	5.08368	-2.59828	PHF5A
ENSG00000100412	372.17	225.813	-0.932332	ACO2
ENSG00000100413	179.192	154.528	0.715997	POLR3H
ENSG00000100416	21.124	124.309	2.88288	TRMU
ENSG00000100417	33.1093	4.60409	-2.56222	PMM1
ENSG00000100418	567.28	1469.83	-0.160417	DESI1
ENSG00000100422	157.152	717.431	0.100113	CERK
ENSG00000100425	52.2813	235.238	3.06165	BRD1
ENSG00000100426	128.735	149.168	-0.853501	ZBED4
ENSG00000100429	2.63333	45.7227	3.2353	HDAC10
ENSG00000100439	709.588	1728.02	1.92823	ABHD4
ENSG00000100441	136.269	81.4787	-0.559896	KHNYN
ENSG00000100442	64.0669	59.4695	-2.55925	FKBP3
ENSG00000100445	1.61445	7.7694	0.423003	SDR39U1
ENSG00000100453	0.768054	3.83674	1.4506	GZMB
ENSG00000100461	115.636	242.305	1.6519	RBM23
ENSG00000100462	35.7776	95.4153	1.53978	PRMT5
ENSG00000100473	1.77469	1.44266	-0.490427	COCH
ENSG00000100478	10.5423	2.46251	-2.57654	AP4S1
ENSG00000100479	2.08472	0.383674	-1.08327	POLE2
ENSG00000100483	9.50575	4.89184	-1.51682	VCPKMT
ENSG00000100485	456.228	1600.79	0.830521	SOS2
ENSG00000100490	30.2346	28.4696	0.273447	CDKL1
ENSG00000100503	4332.87	1665.29	-1.47986	NIN
ENSG00000100504	153.658	233.796	1.32816	PYGL
ENSG00000100505	70.1237	21.4857	-3.13492	TRIM9
ENSG00000100519	173.384	286.853	0.0444625	PSMC6
ENSG00000100522	10.3312	71.6386	3.13509	GNPNAT1
ENSG00000100523	523.227	791.613	0.102393	DDHD1
ENSG00000100526	24.7411	11.3734	-0.377525	CDKN3
ENSG00000100528	47.9098	221.612	1.0479	CNIH1
ENSG00000100532	124.828	2.45124	-5.74494	CGRRF1
ENSG00000100554	2826.52	2501.2	-0.192078	ATP6V1D
ENSG00000100557	2.48636	2.5154	-0.392262	C14orf105
ENSG00000100558	141.067	107.589	-1.50116	PLEK2
[truncated: 12,110 more rows]
