# Supplementary material for: Heterogeneous GM-CSF signaling in macrophages is associated with control of Mycobacterium tuberculosis
Source: Nat Commun. 2019 May 27;10:2329. doi: 10.1038/s41467-019-10065-8 (PMC6536549; doi:10.1038/s41467-019-10065-8)
Supplement: Supplementary file 4 — Supplementary Data 2 [file 41467_2019_10065_MOESM4_ESM.xlsx]

## Sheet: causal networks up+down genes.x
Master Regulator	Molecule Type	Network bias-corrected p-value	Target molecules in dataset
NUPR1	transcription regulator	0.0001	[ACSS1, ADAM22, AEN, AKAP12, ANK3, ARHGAP11A, ARHGEF26, ARMC7, ASIC1, ASPM, ATP8B1, AVPI1, B3GAT3, BTG1, C1orf112, C7orf69, C8orf58, CCNA2, CCNB2, CCNF, CDCA2, CDK2, CENPI, CENPL, CEP170B, CEP97, CKAP2L, CNPY4, COL1A2, CROT, CSTF2T, CTPS2, CXCL3, CXCL5, DEPTOR, DHTKD1, DLG1, DNTTIP1, DPH6, DUSP8, ESPL1, FAM114A1, FAM120B, FAM173B, FBXO3, FGF1, FUT11, GABBR1, GADD45A, GCH1, GINS1, GSTA4, HIST1H2AI…
SPTAN1	other	0.0001	[AURKB, BCKDHA, BCL2, BCL2L11, C9orf116, CCNA2, CCNB1, CCNE1, CDC6, CDK1, CDK2, COA3, COX7A2, DDB2, DLK1, DLST, DMPK, DNAJC11, E2F1, FOSL1, GADD45GIP1, GMNN, GRPEL1, HRAS, IGF1, KDR, KRT10, KRT4, LIG1, MAPK1, MCM10, MCM2, MCM3, MEF2C, MRPL11, MRPL17, MRPL53, MRPS23, MSX1, MUL1, MYBPC1, MYC, NDUFA2, NDUFA4, NDUFA6, NDUFA9, NDUFB8, NDUFS7, NDUFV1, NIT1, OGA, PLK1, PPARGC1B, PTGS1, REEP1, RRM2, SDHC…
TRERF1	transcription regulator	0.0001	[ABCC4, AR, ASAP2, ASPM, AURKB, BARD1, BCKDHA, BCL2, BCL2L11, BCLAF1, BIRC5, C11orf58, C9orf116, CCNA2, CCNB1, CCNE1, CDC6, CDK1, CDK2, CLIC6, CLSPN, COA3, COX7A2, CTNNBIP1, DDB2, DLK1, DLST, DMPK, DNAJC11, DTL, E2F1, EMSY, ERRFI1, ESCO2, FAM129B, FOSL1, GADD45GIP1, GMNN, GPRIN2, GRPEL1, HACL1, HRAS, HSPA1A/HSPA1B, IGF1, ITIH2, KDR, KRT10, KRT4, LAMB2, LIG1, MAPK1, MCM10, MCM2, MCM3, MCM4, MEF2C,…
2-amino-5-phosphonovaleric acid	chemical - other	0.0001	[ADAMTS1, ALS2, ARC, B3GALT5, BBC3, BSPRY, BTG3, CDK20, CGN, DCLK2, ELP6, EXT1, FHDC1, FOSB, FOXO1, FURIN, GADD45A, GADD45G, KDR, LURAP1, MED20, MLST8, MYCL, NAB1, NHSL1, NR4A2, NUDT4, NUDT9, OGFOD2, OLFM1, OTULINL, PER2, PLPP6, RASL11A, RIT1, RPS6KA5, RUNX1T1, SLC25A38, SPRY4, STOML1, TCHP, TMEM200A, TNFAIP3, WWOX, ZNF605]
KDM5B	transcription regulator	0.0001	[AP4S1, AURKB, BCKDHA, BCL2, BCL2L11, C9orf116, CCNA2, CCNB1, CCNE1, CDC6, CDK1, CDK2, CLCF1, COA3, COX7A2, DDB2, DLGAP5, DLK1, DLST, DMPK, DNAJC11, E2F1, ESR1, FOSL1, GADD45A, GADD45GIP1, GCA, GMNN, GREB1, GRPEL1, HACD1, HMMR, HRAS, HSD17B8, IGF1, JADE2, KDR, KRT10, KRT4, LGALS3BP, LIG1, LIMCH1, MAPK1, MCM10, MCM2, MCM3, MEF2C, MPC1, MRPL11, MRPL17, MRPL53, MRPS23, MSX1, MT1F, MT1H, MT1X, MUL1, …
3,3'-iminodipropionitrile	chemical toxicant	0.0001	[AURKB, BCKDHA, BCL2, BCL2L11, C9orf116, CCNA2, CCNB1, CCNE1, CDC6, CDK1, CDK2, CDK5, COA3, COX7A2, DDB2, DLK1, DLST, DMPK, DNAJC11, E2F1, FOSL1, GADD45GIP1, GMNN, GRPEL1, HRAS, IGF1, KDR, KRT10, KRT4, LIG1, MAPK1, MCM10, MCM2, MCM3, MEF2C, MRPL11, MRPL17, MRPL53, MRPS23, MSX1, MUL1, MYBPC1, MYC, NDUFA2, NDUFA4, NDUFA6, NDUFA9, NDUFB8, NDUFS7, NDUFV1, NIT1, OGA, PLK1, PPARGC1B, PTGS1, REEP1, RRM2…
RB1	transcription regulator	0.0001	[AURKB, BCKDHA, BCL2, BCL2L11, C9orf116, CCNA2, CCNB1, CCNE1, CDC6, CDK1, CDK2, COA3, COX7A2, DDB2, DLK1, DLST, DMPK, DNAJC11, E2F1, FOSL1, GADD45GIP1, GMNN, GRPEL1, HRAS, IGF1, KDR, KRT10, KRT4, LIG1, MAPK1, MCM10, MCM2, MCM3, MEF2C, MRPL11, MRPL17, MRPL53, MRPS23, MSX1, MUL1, MYBPC1, MYC, NDUFA2, NDUFA4, NDUFA6, NDUFA9, NDUFB8, NDUFS7, NDUFV1, NIT1, OGA, PLK1, PPARGC1B, PTGS1, REEP1, RRM2, SDHC…
GDF15	growth factor	0.0001	[ABCG1, ABCG2, ADAM12, AHR, AR, ARC, ARG1, ARHGAP11A, ATP2A1, B3GALT4, BCL11A, BMP2, BNIP3L, BTG1, BTG2, BZW2, CBX5, CCL1, CCNA2, CCNB1, CCNE1, CCNF, CCNG2, CCR2, CDC14B, CDC20, CDC25B, CDC37, CDC37L1, CDC40, CDC42EP2, CDC45, CDC6, CDC7, CDCA2, CDCA5, CDCA7L, CDK1, CDK2, CDON, CFB, CHD6, CISH, CKS2, CLEC11A, COL6A3, COL7A1, CRIP1, CRYAB, CTSK, CTSV, CXCL3, CXCL5, DDT, DEPTOR, DLL1, DLX3, DNAH7, D…
PTPRZ1	phosphatase	0.0001	[ABCC4, ACTA2, ADAM12, ADIPOQ, AR, ARC, ARG1, ARHGAP11A, ATP2A1, B3GALT4, BBC3, BCL11A, BCL3, BPGM, BTG1, BTG2, CCL1, CCNA2, CCNB2, CCNE1, CCNF, CCR4, CD47, CDC14B, CDC25B, CDC37, CDC37L1, CDC40, CDC42EP2, CDC45, CDC6, CDC7, CDCA2, CDCA5, CDCA7L, CDK10, CDK9, CDKN2D, CDON, CEACAM1, CFB, CFD, CHD6, CISH, CKS1B, CLEC11A, COL1A2, COL6A3, COL7A1, COX8A, CRIP1, CST6, CXCL1, CXCL3, DDT, DEGS1, DEPTOR, …
NRG4	growth factor	0.0001	[ADAM12, ADIPOQ, AHR, AIMP2, AQP3, AR, ARHGAP11A, ATP2A1, B3GALT4, BBC3, BCL11A, BCL2, BCL2L11, BIRC5, BMP2, BTG2, CCL1, CCNB1, CCNE1, CCNF, CCNG2, CD47, CDC14B, CDC20, CDC25B, CDC37, CDC37L1, CDC40, CDC42EP2, CDC45, CDC6, CDC7, CDCA2, CDCA5, CDCA7L, CDKN2C, CDON, CFB, CHD6, CKS2, CLEC11A, COL6A3, COL7A1, COPS6, CRIP1, CTSK, CXCL3, CYP19A1, DDT, DEPTOR, DLL1, DLX3, DNAH7, DNAJB6, DTX1, DUSP4, E2F…
PTPN3	phosphatase	0.0001	[ACTA2, ADAM12, ADARB1, ALAS1, AR, ARHGAP11A, ATP2A1, AURKB, AXL, B3GALT4, BCL11A, BIRC5, BMP2, BTG2, CCL1, CCNA2, CCNB1, CCNE1, CCNF, CD47, CDC14B, CDC20, CDC25B, CDC37, CDC37L1, CDC40, CDC42EP2, CDC45, CDC6, CDC7, CDCA2, CDCA5, CDCA7L, CDK1, CDK2, CDON, CFB, CHD6, CISH, CKS2, CLEC11A, COL1A2, COL6A3, COL7A1, CRIP1, CRYAB, CXCL1, CXCL3, CYP19A1, DDR1, DDR2, DDT, DEPTOR, DLL1, DLX3, DNAH7, DNAJB6…
10-(4-acetimdobenzylidene)-9-anthrone	chemical - kinase inhibitor	0.0001	[ACTA2, AR, BCL2, BIRC5, BTG2, CCNB1, CCNE1, CD47, CDC14B, CDC20, CDC25B, CDC37, CDC37L1, CDC40, CDC42EP2, CDC45, CDC6, CDC7, CDCA2, CDCA5, CDCA7L, CDON, CHD6, CKS2, CLEC11A, COL6A3, COL7A1, CRIP1, CXCL3, DLL1, DNAJB6, DTX1, E2F1, E2F2, E2F3, EDN1, ESR1, FEN1, FSTL3, GAS6, GINS1, GINS3, GJA1, GPC1, HMGB2, HP, IGF1R, IGFBP4, IKBKB, IL1A, JUP, KDM5B, KIFC3, KLHDC3, LIG1, MCM10, MCM2, MCM3, MCM4, MY…
ASGR2	transmembrane receptor	0.0001	[ACTA2, AR, ASGR1, BCL2, BIRC5, BTG2, CCNB1, CCNE1, CD47, CDC14B, CDC20, CDC25B, CDC37, CDC37L1, CDC40, CDC42EP2, CDC45, CDC6, CDC7, CDCA2, CDCA5, CDCA7L, CDON, CHD6, CKS2, CLEC11A, COL6A3, COL7A1, CRIP1, CXCL3, DLL1, DNAJB6, DTX1, E2F1, E2F2, E2F3, EDN1, ESR1, FEN1, FSTL3, GAS6, GINS1, GINS3, GJA1, GPC1, HMGB2, HP, IGF1R, IGFBP4, IKBKB, IL1A, JUP, KDM5B, KIFC3, KLHDC3, LIG1, MCM10, MCM2, MCM3, M…
PTPN18	phosphatase	0.0001	[ACTA2, ADAM12, ADARB1, AR, ARC, ARHGAP11A, ATP2A1, B3GALT4, BCL11A, BCL2, BCL2L11, BIRC5, BMP2, BTG2, CCL1, CCNA2, CCNB1, CCNE1, CCNF, CD47, CDC14B, CDC20, CDC25B, CDC37, CDC37L1, CDC40, CDC42EP2, CDC45, CDC6, CDC7, CDCA2, CDCA5, CDCA7L, CDK2, CDON, CFB, CHD6, CISH, CKS2, CLEC11A, COL6A3, COL7A1, CRIP1, CXCL3, CYP19A1, DDT, DEPTOR, DLL1, DLX3, DNAH7, DNAJB6, DTX1, DUSP4, E2F1, E2F2, E2F3, EDN1, …
ERBB2	kinase	0.0001	[ACTA2, AR, BCL2, BIRC5, BTG2, CCNB1, CCNE1, CD47, CDC14B, CDC20, CDC25B, CDC37, CDC37L1, CDC40, CDC42EP2, CDC45, CDC6, CDC7, CDCA2, CDCA5, CDCA7L, CDON, CHD6, CKS2, CLEC11A, COL6A3, COL7A1, CRIP1, CXCL3, DLL1, DNAJB6, DTX1, E2F1, E2F2, E2F3, EDN1, ESR1, FEN1, FSTL3, GAS6, GINS1, GINS3, GJA1, GPC1, HMGB2, HP, IGF1R, IGFBP4, IKBKB, IL1A, JUP, KDM5B, KIFC3, KLHDC3, LIG1, MCM10, MCM2, MCM3, MCM4, MY…
sesamin	chemical - endogenous non-mammalian	0.0001	[ABCC6, ACTA2, ADAM12, ADAMTS1, ADGRF5, AHR, AIMP2, AKAP12, ANGPTL2, ANGPTL7, AOC1, APH1B, AQP3, AR, ARC, ARHGAP11A, ARHGEF17, ASS1, ATP2A1, AURKB, B3GALT4, BATF2, BCL11A, BCL2L11, BNIP3L, BTBD3, BTG2, CALCRL, CCDC15, CCL1, CCNB1, CCNE1, CD93, CDC14A, CDC20, CDC25B, CDC45, CDC6, CDK1, CDK2, CDKN2C, CEBPD, CELSR1, CFB, CHRNB2, CISH, CKS1B, CLCF1, CLEC11A, CNN1, COL7A1, COPS6, CSGALNACT1, CTSK, CTS…
GPER1	G-protein coupled receptor	0.0002	[CEBPD, CYP19A1, DUSP4, EDN1, ERRFI1, ESR1, FOSB, IER2, IGF1, ITPRIP, LTF, MT1F, MT1G, MT1X, MYC, NR4A2, PTGER4, TNFAIP3, TUFT1, ZFP36]
E2f	group	0.0003	[BBC3, CCNA2, CCNB1, CCNE1, CDC45, CDC6, CDC7, CDK1, CDK2, E2F1, E2F2, GMNN, IGF1, ITGB4, LIG1, MCM2, MCM3, MCM4, MYC, RRM2, SERPINE1, USP37]
NOC3L	transcription regulator	0.0003	[ACTA2, APC2, AR, ARID3A, AURKB, BTG2, CCNA2, CCNB1, CCNE1, CCNF, CDC20, CDC45, CDC6, CDCA2, CDCA5, CDK1, CDK8, CDT1, CEBPD, CKS1B, COL1A2, CPED1, CPSF1, DLC1, DMD, ETV2, EZH2, FBL, FOSL1, GMNN, IGF1R, IGF2BP2, IRS2, MCM10, MCM2, MCM3, MCM4, MYC, NOLC1, NUF2, NXT2, PBX2, PNO1, RELA, RFC4, RRM2, SERPINE1, SLC25A13, SNRPC, STARD13, TARBP2, XPO5, XRCC3, ZC3H3, ZFP36, ZNF512B]
let-7	microRNA	0.0003	[ACTA2, APC2, AR, ARID3A, AURKB, BTG2, CCNA2, CCNB1, CCNF, CDC20, CDC45, CDC6, CDCA2, CDCA5, CDK1, CDK8, CDT1, CEBPD, CKS1B, COL1A2, CPED1, CPSF1, DLC1, DMD, ETV2, EZH2, FBL, FOSL1, GMNN, IGF1R, IGF2BP2, IRS2, MCM10, MCM2, MCM3, MCM4, MYC, NOLC1, NUF2, NXT2, PBX2, PNO1, RELA, RFC4, RRM2, SERPINE1, SLC25A13, SNRPC, STARD13, TARBP2, XPO5, XRCC3, ZC3H3, ZFP36, ZNF512B]
FOXM1	transcription regulator	0.0003	[AR, AURKB, BIRC5, CCNA2, CCNB1, CCNB2, CCNE1, CCNF, CDC20, CDC25B, CDCA2, CDK1, CDK2, CENPA, CENPB, CKS1B, CKS2, ESR1, HSD11B2, IGF1, KDR, KIF20A, LAMA4, MYC, NEDD4, NEK2, NES, PDGFA, PLK1, PLK4, PTCH1, RMI1, SFTPB, STMN1, VEGFA]
EP400	other	0.0003	[CCNA2, CCNF, CDC20, CDC6, E2F1, E2F2, MAPK12, MCM3, NEK2, PLK1, RASSF1, RCC1, SGO1, SKA1, SUV39H2]
UCHL1	peptidase	0.0003	[ABCA2, ABCB6, ABCC2, ABCG2, ACER2, ACOT11, ACSF2, ACSS1, ACTA2, ADAM12, ADAMTSL4, AEN, AKAP12, AKT3, ALDH4A1, ANAPC5, ANXA4, APOBEC2, AR, ARC, ASF1B, ATG4C, ATXN1, AURKB, BAIAP2, BAP1, BARD1, BCAP31, BCL2, BCL2L12, BCL3, BIRC5, BMX, BTG1, BTG2, BTG3, BTK, C1QC, C9orf116, CA12, CAMK2B, CAND1, CASP6, CAV2, CCL1, CCNA2, CCNB1, CCNB2, CCNE1, CCNF, CCNG2, CCR4, CDC20, CDC25B, CDC42BPA, CDC6, CDC7, CD…
4-hydroxytamoxifen	chemical drug	0.0004	[ANGPTL2, AP4M1, AQP3, BCL2, BCL2L11, CYP19A1, DUSP4, EDN1, EPOR, ERRFI1, ESR1, FADD, FOSB, FOXO1, GABBR2, IER2, IGF1, IGF1R, IL7R, ITPRIP, MAPK14, MPC1, MT1F, MT1G, MT1X, MYC, NOV, NR4A2, PAK6, PDCD5, PDK4, PDZK1, PRKCH, PRL, PTGER4, RBP4, RCC1, RPS6KA4, S100A9, SERPINB9, SLC2A1, TMEM97, TMOD1, TNFAIP3, TRIM16, TUFT1, ZFP36]
miR-145-5p (and other miRNAs w/seed UCCAGUU)	mature microRNA	0.0005	[ABRACL, ACBD3, ACTA2, C11orf58, CCNA2, CES1, DDR1, FBXO28, IGF1R, KLF4, KLF5, MUC1, MYC, MYH11, MYL9, NDUFA4, PARP8, RASA1, SERPINE1, SPTB, TAGLN, UNG]
KLF3	transcription regulator	0.0006	[ACOT11, ADPGK, ALKBH7, AP4M1, ARHGEF3, ATP2A3, BAHD1, BCL2, BCL3, BOLA1, CARHSP1, CD93, CD99L2, CDK10, CDKN2D, CEP170B, CFP, CSNK1G3, DEGS1, DTNB, DYRK3, E2F2, E2F3, FAM49A, FBXL12, GFI1, GIMAP8, GNGT2, GPSM1, HDAC11, HIST4H4, HNRNPF, ITGB7, JAK2, JOSD2, KATNBL1, LIN54, MAGED1, MAK16, MAPK12, MATK, NOD1, NSMAF, PARP3, PDCD2L, PDLIM1, PDLIM2, PPM1G, PSMB2, PSMD7, RASSF1, RAVER1, RDH12, RNF166, RN…
E2F6	transcription regulator	0.0006	[CCNE1, CDC45, CDC7, E2F1, E2F2, GJA1, GMNN, LIG1, MCM2, RFC4, RPA2, RRM2, STAG3, UNG]
SRSF6	other	0.0006	[BCL2L11, LMNA, TNC, VEGFA]
CCNE1	transcription regulator	0.0006	[AR, BARD1, CCNA2, CCNB1, CDC45, CDC6, CDK2, E2F1, MCM2, MCM4]
AP20187	chemical reagent	0.0007	[ACTA2, ADAM12, ADIPOQ, AIMP2, AQP3, AR, ARC, ARHGAP11A, ATP2A1, B3GALT4, BBC3, BCL11A, BCL2, BCL2L11, BIRC5, BMP2, BTG2, CCL1, CCNB1, CCNE1, CCNF, CFB, CISH, COL7A1, COPS6, CXCL1, CYP19A1, DDT, DEPTOR, DLG4, DLL1, DLX3, DNAH7, DUS2, DUSP4, EBI3, EIF3C, EIF4EBP1, ENDOD1, ESR1, EXOC2, EZH2, FBXO32, FGF1, FKBP5, FLNC, FOSB, FOSL1, FOXO1, FOXP3, FURIN, GATA2, GBP1, GFOD1, GJA1, GMNN, HGF, HLA-DQB1, …
CSF2RA	transmembrane receptor	0.0007	[ACTA2, ADAM12, ADGRE1, ADIPOQ, AIMP2, AQP3, AR, ARC, ARHGAP11A, ATP2A1, B3GALT4, BBC3, BCL11A, BCL2, BCL2L11, BIRC5, BMP2, BTG2, CCL1, CCNB1, CCNF, CFB, CISH, COL7A1, COPS6, CXCL1, CYP19A1, DDT, DEPTOR, DLG4, DLX3, DNAH7, DUSP4, E2F1, ENDOD1, EXOC2, EZH2, FBXO32, FKBP5, FLNC, FOSL1, FOXO1, FOXP3, FURIN, GATA2, GBP1, GFOD1, GJA1, GMNN, HGF, HLA-DQB1, IFI27, IFI44, IFITM1, IGF1, IGF1R, IGFBP7, IL7…
TBX2	transcription regulator	0.0008	[ASF1B, AURKB, CCNA2, CCNB1, CDC6, CDCA5, CDK1, CDKN2C, CDT1, CKS1B, E2F1, EZH2, FAM120B, LIG1, MCM2, MCM4, MED20, MXD3, NFIL3, PARD6A, PCGF6, PLK1, PRIM2, SGO1, ZKSCAN3]
FGF3	growth factor	0.0008	[ABCA2, ABCB6, ABCC2, ABCG2, ACER2, ACOT11, ACSF2, ACSS1, ACTA2, ADAMTSL4, AEN, AKAP12, AKT3, ALDH4A1, ANXA4, APOBEC2, AR, ARHGAP11A, ATG4C, ATP2A1, ATXN1, AURKB, B3GALT4, BAP1, BBC3, BCAP31, BCL11A, BCL3, BIRC5, BMX, BTG2, BTK, C1QC, C9orf116, CALCA, CAMK2B, CAND1, CASP6, CAV2, CCL1, CCNA2, CCNB1, CCNB2, CCNF, CCNG2, CDC20, CDC25B, CDC42BPA, CDC6, CDC7, CDK1, CDK2, CDKN2D, CDON, CDT1, CENPA, CES…
2-(4-amino-1-isopropyl-1H-pyrazolo[3,4-d]pyrimidin-3-yl)-1H-indol-5-ol	chemical reagent	0.0009	[ADAMTS1, ASF1B, ATP6V0E2, AURKB, BBC3, BIRC5, CCNB1, CCNF, CDC6, CDCA2, DEPTOR, E2F2, FOSL1, GJA1, HIST2H2BF, HMGCR, MXD3, NCAPG, PAXX, PDLIM2, TCP11L2, TK1, UNG]
ABI1	other	0.0009	[ADAM12, AR, ARHGAP11A, ATP2A1, B3GALT4, BCL11A, BCL2, BCL2L11, BMP2, CCL1, CCNA2, CCNB1, CCNE1, CCNF, CFB, CISH, COL7A1, DDT, DEPTOR, DLX3, DNAH7, DOK1, E2F1, ENDOD1, ESR1, EXOC2, FLNC, FOSB, FOXP3, GADD45A, GBP1, GFOD1, GMNN, IFI27, IFI44, IFITM1, IFNL1, IGFBP7, IRF9, ISG20, ITGA2B, LAD1, LAMA4, LAMP3, LGALS3BP, LIF, LIG1, LMNA, MAP3K20, MNS1, MYC, MYRF, NKG7, NT5E, NUP188, OSM, PAIP1, PAQR6, P…
methylnitronitrosoguanidine	chemical toxicant	0.0012	[BBC3, BTG1, BTG2, CEACAM1, CGRRF1, GADD45A, MSH2, PLAT, PLAU, POLH, SERPINE1, TRAIP]
PDGF BB	complex	0.0013	[ACTA2, ADARB1, AKAP12, AKR7A2, BCL3, BMP6, BRAP, CAV2, CCL8, CCNE1, CCR4, CDK1, CDK2, CEBPD, CNN1, CRYAB, DBNDD1, EDN1, ENPP1, FMO1, FOSB, FOSL1, FXYD5, FZD2, GADD45A, GFPT2, GJA1, GPR183, HMGCR, ID3, IER2, IGF1, IGF1R, IGFBP4, KLHL21, LAMB2, LDLR, LIF, LMNA, MAFK, MYC, MYH11, NEXN, NFIL3, NR4A2, PDGFA, PDGFRA, PDGFRB, PDLIM1, PFN2, PLAT, PLAU, PLK2, RHOB, S1PR2, SERPINE1, SLC2A3, SLC6A4, SLC7A1…
HGFAC	peptidase	0.0013	[ABCC6, ABCG2, ADAMTS1, ADGRF5, AHR, AKAP12, ANGPTL2, ARG1, AURKB, BCL2, BIRC5, BMP2, CALCRL, CCNF, CD28, CD93, CDC14A, CDC20, CDC25B, CDC45, CDC6, CDK1, CDK2, CDKN2C, CELSR1, CHRNB2, CKS1B, CLCF1, COL1A2, CRYAB, CXCL3, CYP2B6, DUSP4, EDA, EDN1, EMP2, ERRFI1, FANCG, FKBP5, FOSB, FOSL1, G6PC, GMNN, GRB10, HLX, HMMR, IGFBP4, IL11, ISG20, ITGB3BP, ITPR3, KIF11, KIF15, KIF22, LDLR, LRP8, LYVE1, MAPK1…
Eph Receptor	group	0.0014	[ACSBG1, ACTA2, ADAM12, ADARB1, ADIPOQ, ADRA2C, AGL, AHR, AKAP12, ALDH4A1, ALG14, AR, ARC, ARHGAP11A, ATP2A1, B3GALT4, BCAT2, BCL11A, BCL2L11, BIRC5, BTG1, CALCA, CAPN3, CCL1, CCNA2, CCNB1, CCNF, CDK1, CDK2, CDON, CFB, CHN1, CHSY1, CLCF1, COL7A1, COQ3, COX10, COX11, CRTC2, CRYAB, CTSV, CXCL1, CXCL3, CXCR5, CYC1, DDT, DEPTOR, DLG4, DLST, DLX3, DNAH7, DPF1, DUSP4, EDN1, EFEMP2, EIF3C, EIF4E2, EIF4E…
PPEF2	phosphatase	0.0015	[ADAM12, AR, ARHGAP11A, ATP2A1, B3GALT4, BCL11A, BCL2, BCL2L11, BIRC5, CAMK4, CCL1, CCNB1, CCNF, CDK2, CFB, CISH, COL7A1, CTSK, DDT, DEPTOR, DLX3, DNAH7, E2F1, ENDOD1, ESR1, EXOC2, FLNC, FOSB, FOXP3, GBP1, GFOD1, GMNN, IFI27, IFI44, IFITM1, IFNL1, IGFBP7, IL16, IRF9, ISG20, ITGA2B, LAD1, LAMA4, LAMP3, LGALS3BP, LIF, LIG1, LMNA, MAP3K20, MNS1, MSH2, MYRF, NKG7, NT5E, NUP188, OSM, PAIP1, PAQR6, PHF…
miR-22-3p (miRNAs w/seed AGCUGCC)	mature microRNA	0.0016	[AGBL5, BIN1, CYTH3, EDC3, ESR1, FBXO46, FRAT2, MAX, MVB12B, PPARA, PPP1R9A, RGS14]
KDM3A	transcription regulator	0.0016	[ACTA2, EDN1, LEP, MYH11, SERPINE1, TAGLN]
F11	peptidase	0.0016	[ABCC6, ABCG2, ACTA2, ADAMTS1, ADGRF5, ADIPOQ, AGER, AHR, AKAP12, ANGPTL2, AURKB, BCL2, BMP2, CALCRL, CCNF, CD28, CD93, CDC14A, CDC20, CDC25B, CDC45, CDC6, CDK1, CDK2, CDKN2C, CELSR1, CHRNB2, CKS1B, CLCF1, COL1A2, CRYAB, CYP2B6, DOCK1, DUSP4, EDA, EMP2, ERRFI1, FANCG, FCGR2B, FKBP5, FOSB, FOSL1, FOXP3, G6PC, GMNN, GPC3, GRB10, HLX, HMMR, IGFBP4, IL11, IL1A, ISG20, ITGB3BP, ITPR3, KIF11, KIF15, KI…
anagrelide	chemical drug	0.0016	[ABCA2, ABCB6, ABCC2, ABCC6, ABCG2, ACER2, ACOT11, ACSF2, ACSS1, ADAMTSL4, ADCY8, ADK, AEN, AIMP2, AKT3, ALAS1, ALDH4A1, ANXA4, AOC1, APH1B, APOBEC2, AQP3, AR, ARC, ARHGAP11A, ATG4C, ATP2A1, ATXN1, AURKB, B3GALT4, BAP1, BCAP31, BCL11A, BCL2L11, BCL2L15, BCL3, BMP2, BMP6, BMX, BTG1, BTG2, BTK, C1QC, C9orf116, CALCA, CAMK2B, CAMK4, CAND1, CASP6, CAV2, CCL1, CCL8, CCNA2, CCNB1, CCNB2, CCNE1, CCNF, C…
MMP1	peptidase	0.0016	[ABCC6, ADARB1, AIMP2, AKT3, ANKRD12, AOC1, APH1B, AQP3, ASS1, AXL, BATF2, BBC3, BCL2, BCL3, BMP6, BNIP3L, BRMS1L, BTG1, BTG2, C5, CAPN10, CCL1, CCL8, CCNE1, CCNT1, CD47, CDK2, CDK9, CEBPD, CLEC11A, COPS6, CPSF1, CTSV, CXCL1, CXCL3, CXCL5, CYP2D6, DDB2, DMPK, DSP, DUSP4, E2F1, EDN1, EMCN, EXOSC6, EZH2, F12, FADD, FDXR, FOSB, FOXO1, GADD45A, GAS2, GATA2, GBP1, GOLGA2, HMGCR, IFI27, IFNL1, IGF1, IG…
LRAT	enzyme	0.0017	[CCNA2, CCNB1, CCNE1, HGF, PDK4, RARB, RBP7]
SU6657	chemical - kinase inhibitor	0.0018	[ACTA2, ADAM12, AR, ARHGAP11A, ATP2A1, AURKB, B3GALT4, BCL11A, BIRC5, CCL1, CCNB1, CCNE1, CCNF, CDK1, CDON, CFB, CISH, COL1A2, COL7A1, CTSV, CXCL1, DDT, DEPTOR, DLL1, DLX3, DNAH7, DOK1, DUS2, E2F1, EBI3, EDN1, EIF3C, EIF4EBP1, ENDOD1, ESR1, EXOC2, FGF1, FLNC, FOSB, FOSL1, FOXP3, GFOD1, GJA1, GMNN, HGF, HLX, IFI27, IFI44, IFITM1, IFNL1, IGF1R, IGFBP7, IL11, IRF9, ISG20, ITGA2B, KLF4, LAD1, LAMA4, …
HGF	growth factor	0.0018	[ABCC6, ABCG2, ACTA2, ADAMTS1, ADGRF5, AHR, AKAP12, ANGPTL2, AURKB, BCL2, BIRC5, BMP2, CALCRL, CCNF, CD28, CD93, CDC14A, CDC20, CDC25B, CDC45, CDC6, CDK1, CDK2, CDKN2C, CELSR1, CHRNB2, CKS1B, CLCF1, COL1A2, CRYAB, CYP2B6, DUSP4, EDA, EDN1, EMP2, ERRFI1, FANCG, FKBP5, FOSB, FOSL1, G6PC, GMNN, GRB10, HLX, HMMR, IGFBP4, IL11, ISG20, ITGB3BP, ITPR3, KIF11, KIF15, KIF22, LDLR, LRP8, LYVE1, MAPK14, MAP…
Histone H1	group	0.0018	[ABCA2, ABCB6, ABCC2, ABCG2, ACER2, ACOT11, ACSF2, ACSS1, ADAMTSL4, ADCY8, ADK, AEN, AIMP2, AKAP12, AKT3, ALAD, ALDH4A1, ALKBH8, ALOX15, AMER1, ANKH, ANXA4, APOBEC2, AQP3, ARC, ARHGAP11A, ARL4C, ATG4C, ATP2A1, ATXN1, AURKB, B3GALT4, BAP1, BBC3, BCAP31, BCL11A, BCL2L15, BEX2, BMP2, BMP6, BMX, BNIP3L, BTG1, BTG2, BTK, C1QC, C5, C9orf116, CALHM6, CAMK2B, CAND1, CASP6, CAV2, CCL1, CCNA2, CCNB2, CCNF,…
miR-29b-3p (and other miRNAs w/seed AGCACCA)	mature microRNA	0.0019	[ACVR2A, BACE1, BCL2L11, CAV2, COL15A1, COL1A2, DCP2, FBN1, FRAT2, KCTD3, KLF4, LOXL2, MLF1, PMP22, PPIC, PPM1D, PURA, TNFAIP3, TRIM9, YY1, ZFP36L1]
PSAP	enzyme	0.0019	[ACTA2, ADAM12, ADIPOQ, AIMP2, AQP3, AR, ARHGAP11A, ATP2A1, B3GALT4, BBC3, BCL11A, BCL2L11, BIRC5, BMP2, BTG2, CAMK4, CCL1, CCNB1, CCNB2, CCNE1, CCNF, CDK2, CFB, CISH, COL7A1, COPS6, CTSK, CYP19A1, DDT, DEPTOR, DLX3, DNAH7, DSP, DUSP4, ENDOD1, ESR1, EXOC2, EZH2, FBXO32, FKBP5, FLNC, FOSB, FOSL1, FOXO1, FOXP3, FURIN, GATA2, GBP1, GFOD1, GMNN, HLA-DQB1, ICAM3, IFI27, IFI44, IFITM1, IFNL1, IGF1R, IG…
ULBP1	transmembrane receptor	0.002	[ACTA2, ADAM12, ADIPOQ, AHR, AIMP2, AQP3, AR, ARHGAP11A, ATP2A1, B3GALT4, BBC3, BCL11A, BCL2, BCL2L11, BIRC5, BMP2, BTG2, CCL1, CCNB1, CCNF, CDKN2C, CFB, COL7A1, COPS6, CYP19A1, DDT, DEPTOR, DLX3, DNAH7, DUSP4, ENDOD1, ESR1, EXOC2, EZH2, FBXO32, FKBP5, FLNC, FOSB, FOSL1, FOXO1, FURIN, GATA2, GBP1, GFOD1, GMNN, HLA-DQB1, IFI27, IFI44, IFITM1, IFNL1, IGF1, IGF1R, IGFBP7, IL4R, IL7R, IL9, IRF9, ISG2…
JWH-015	chemical reagent	0.002	[ADAM12, ADARB1, ADIPOQ, AIMP2, AQP3, AR, ARHGAP11A, ATP2A1, AXL, B3GALT4, BBC3, BCL11A, BCL2L11, BMP2, BRMS1L, BTG1, BTG2, CCL1, CCNA2, CCNE1, CCNF, CCR2, CDK1, CFB, CHRNA7, CISH, COL7A1, COPS6, CXCL1, CXCL3, CYP19A1, DDT, DEPTOR, DLX3, DNAH7, DUSP4, EDN1, ENDOD1, EXOC2, EZH2, F12, FKBP5, FLNC, FOSL1, FOXO1, FOXP3, FURIN, GADD45A, GATA2, GBP1, GFOD1, GJA1, GMNN, HLA-DQB1, IFI27, IFI44, IFITM1, I…
HSPG2	enzyme	0.0021	[ACTA2, ADAMTS1, ADGRF5, AHR, AKAP12, ANGPTL2, ANGPTL7, ARHGEF17, AURKB, BCL2, BCL2L11, BIRC5, BMP2, BTBD3, CALCRL, CCDC15, CCNF, CD93, CDC14A, CDC20, CDC25B, CDC45, CDC6, CDK1, CDK2, CDKN2C, CELSR1, CHRNB2, CKS1B, CLCF1, CNN1, CSGALNACT1, CXCL1, DNAJB9, DUSP4, EDA, EDN1, EIF2B2, EMCN, EMP2, FANCG, FKBP5, FOSB, FOSL1, FRMD6, GMNN, GPRC5B, GRB10, GTDC1, HMMR, IGFBP4, IL11, IL1A, ISG20, ITGA10, ITG…
estrogen	chemical drug	0.0022	[AOC1, AR, AXL, BARD1, BCL2, BCL3, BMP2, CALCA, CCNB2, CKB, CKS1B, CYP19A1, DLG4, E2F1, ESPL1, ESR1, FBLN1, FEN1, GJA1, GREB1, GRIN2D, HGF, IDO1, IGF1R, IGFBP4, IL1A, KDR, LDLR, LIF, LIG1, LIPC, LTF, MCM3, MCM4, MSX1, MUC1, MYC, OAT, OXTR, PHF5A, PISD, PLAT, POLE, PRDM15, PRL, PRLR, RET, RRM2, SERPINB9, SERPINE2, SFTPB, SLC2A8, SLC6A4, TBX21, TGFB2, TRIM16, UNG, VEGFA]
progesterone	chemical - endogenous mammalian	0.0023	[ABCG2, ACPP, ACTA2, ADAMTS1, ADARB1, ADIPOQ, ANKH, ASGR1, BCL2, BMP2, CA12, CAPRIN2, CCNA2, CCNB1, CCNB2, CCNE1, CCR2, CDK2, CDKL2, CEBPD, CES1, CFB, CFD, CRYAB, CTSF, CYP19A1, CYP2B6, DLC1, E2F1, E2F3, ENPP1, EP400, ERRFI1, ESPL1, ESR1, FAM49A, FEN1, FKBP4, FKBP5, FMO5, FOXO1, FOXP3, FRAT2, GATA2, GCH1, GJA1, GPAM, GRB10, GREB1, HSD11B1, HSD11B2, ID3, IDE, IL1A, INMT, IRS2, ISG20, KDR, KLF5, KL…
MYBL2	transcription regulator	0.0024	[BCL2, BCL2L11, BIRC5, CCNA2, CCNB1, CCNB2, CCNG2, CDC25B, CDK1, CDK2, GATA2, MYC]
RABL6	other	0.0024	[ATXN1, AURKB, BTG2, CCNA2, CCNB1, CDK2, CKS1B, DRAM1, EZH2, FEN1, HMMR, MCM10, MCM2, MYC, NCAPG, NEK2, PLK1, PTPRM, SMAD6, TMEM97, TTK]
miR-520g-3p (and other miRNAs w/seed CAAAGUG)	mature microRNA	0.0024	[ABCG2, SMAD6, VEGFA]
FBXO4	enzyme	0.0025	[ABCC4, AR, ASAP2, ASPM, BCLAF1, BIRC5, C11orf58, CCNA2, CCNE1, CDC6, CDK2, CLIC6, CLSPN, CTNNBIP1, DTL, E2F1, EMSY, ERRFI1, ESCO2, FAM129B, GPRIN2, HACL1, HSPA1A/HSPA1B, ITIH2, KRT10, KRT4, LAMB2, MCM10, MCM4, MYC, MYLK, MYRIP, PCYT1B, PLK1, PRIM2, RCN1, RHPN2, RMI2, RRM2, SOX4, STXBP1, TERF1, TMPRSS2, TP53INP2, TRAIP, TRPM8, TSC1, TYMP, TYMS, UAP1, WNT7A, WWOX]
TAL1	transcription regulator	0.0025	[ASPM, BCL2, BTBD3, CCNB1, CCNE1, CCNG2, CD1A, CENPU, DNMBP, DSCC1, FBXW7, GATA2, GINS1, GUCY1A1, KIF15, KIF20A, MCM2, MCM4, MYC, NCAPG, NDN, OXR1, PTCRA, PTGER4, RBM7, RELA, SLAMF1, SLC2A3, SOX4, TNFAIP3, TNFSF4, TOB1, TSHR, TUBB4B, ZBTB21, ZNF827]
calcitriol	chemical drug	0.0026	[ACADSB, ADHFE1, AHR, ALDH4A1, ALKBH7, AR, ATAD1, BCL2, BCL3, BIRC5, CA11, CALCA, CCNA2, CCNB1, CCNE1, CDC20, CDC45, CDC6, CDCA5, CDK1, CDT1, CEBPD, CENPA, CENPH, CENPM, CENPQ, CENPS/CENPS-CORT, CES1, CFD, CISH, CTSK, CYP19A1, CYP2B6, DDAH1, DNM1L, ERRFI1, ESPL1, EZH2, FEN1, FIGNL1, FIS1, FOXP3, GADD45A, GADD45G, IFI44L, IGF1, IGF1R, IL1A, IRF4, ISOC2, ITGB7, KIF20A, KIF22, KL, KLF4, KLK13, LIG1,…
MECP2	transcription regulator	0.0026	[ADGRE1, BCL2, BCL2L11, BMP2, BTK, CAMK2B, CCNA2, CCNB1, CCNB2, CCNE1, CD99L2, CDC6, CDCA5, CDK1, CDK2, CDKN2C, CEBPE, CSF3R, CTSE, CTSK, CXCR1, E2F1, E2F2, ESR1, EZH2, FKBP5, GABBR2, GFI1, GPR84, HELZ2, HMBS, HMGCR, IFI27, IFI44, IFI44L, IFITM1, IL7R, IL9, ISG20, JAG1, JDP2, LAMP3, LTF, MAOA, MT1F, MT1G, MT1H, MT1X, MUC1, MYC, MYH11, NCF4, PLA2G16, PSMB9, PTCRA, RELA, RPH3A, RSAD2, RUNX3, SERPIN…
APLN	other	0.0026	[ADARB1, ADGRE1, ADIPOQ, AIMP2, AQP3, ATP2A3, BACE1, BBC3, BCL2, BCL2L11, BMP2, BRMS1L, BTG1, BTG2, CCNE1, CEBPD, COL1A2, COPS6, CXCL3, CYP19A1, DLG4, DLK1, DVL2, EDN1, ESR1, EZH2, F12, FKBP5, FOSB, FOSL1, FOXO1, G6PC, GADD45A, GATA2, GCH1, GFI1, GJA1, HMGCR, IGF1, IGF1R, IL11, IL1A, IL7R, IRS2, ITGA2B, ITGB7, KDR, KL, LDLR, LHCGR, LYL1, MSH2, MSI1, MT1X, MUC1, MYC, NCF1, NDN, NDUFB8, NDUFV1, NES…
androstenediol	chemical - endogenous mammalian	0.0028	[AR, BCL2, ESR1, FKBP5, RELA, TMPRSS2]
Vegf	group	0.0029	[ACTA2, ADAMTS1, ADGRF5, AHR, AKAP12, ANGPTL2, ANGPTL7, ARHGEF17, AURKB, BCL2, BCL2L11, BIRC5, BMP2, BTBD3, CALCRL, CCDC15, CCNF, CD93, CDC14A, CDC20, CDC25B, CDC45, CDC6, CDK1, CDK2, CDKN2C, CELSR1, CHRNB2, CKS1B, CLCF1, CNN1, CSGALNACT1, CXCL1, DNAJB9, DUSP4, EDA, EDN1, EIF2B2, EMCN, EMP2, FANCG, FKBP5, FOSB, FOSL1, FRMD6, GMNN, GPRC5B, GRB10, GTDC1, HMMR, IGFBP4, IL11, IL1A, ISG20, ITGA10, ITG…
SKAP1	kinase	0.0029	[ADAM12, AHR, AR, ARHGAP11A, ATP2A1, B3GALT4, BCL11A, BCL2, BCL2L11, CCL1, CCNB1, CCNF, CFB, CISH, COL7A1, DDT, DEPTOR, DLX3, DNAH7, DUSP4, ENDOD1, ESR1, EXOC2, FLNC, FOSB, FOSL1, FOXP3, FURIN, GBP1, GFOD1, GMNN, HLA-DQB1, IFI27, IFI44, IFITM1, IFNL1, IGFBP7, IRF9, ISG20, ITGA2B, LAD1, LAMA4, LAMP3, LGALS3BP, LIF, LIG1, LMNA, MAP3K20, MNS1, MYC, MYRF, NKG7, NT5E, NUP188, OSM, PAIP1, PAQR6, PHF11,…
PKA activator	chemical drug	0.003	[AKAP2, ARC, ARF5, ASPHD2, ASS1, BIRC5, CAMK4, CCNA2, CHGB, COX7A2, COX8A, CREBL2, CSF3R, CTPS1, CYC1, CYP19A1, CYP2B6, DLGAP2, DUOX1, DUSP4, E2F1, EDN1, ETV2, FBXO9, FOSL1, GADD45A, GFI1, GJA1, HMGCR, IFI27, IGF1, IGF1R, IL1A, IL9, ITGB3BP, KCNA2, KCNB1, LDLR, LEP, LHCGR, LTB, MAFK, MED26, MRI1, MYC, NAP1L5, NCF1, NDUFA2, NDUFA4, NDUFA9, NDUFB7, NDUFS7, NDUFS8, NDUFV1, NET1, NOD1, NPTX2, NR1D1, …
CCND1	transcription regulator	0.0033	[ABCC4, AR, ASAP2, ASPM, BCLAF1, BIRC5, C11orf58, CCNA2, CCNE1, CDC6, CDK2, CLIC6, CLSPN, CTNNBIP1, DTL, E2F1, EMSY, ERRFI1, ESCO2, FAM129B, GPRIN2, HACL1, HSPA1A/HSPA1B, ITIH2, KRT10, KRT4, LAMB2, MCM10, MCM4, MYC, MYLK, MYRIP, PCYT1B, PLK1, PRIM2, RCN1, RHPN2, RMI2, RRM2, SOX4, STXBP1, TMPRSS2, TP53INP2, TRAIP, TRPM8, TSC1, TYMP, TYMS, UAP1, WNT7A, WWOX]
S1PR5	G-protein coupled receptor	0.0033	[ACTA2, ADAM12, AR, ARHGAP11A, ARHGEF1, ARHGEF7, ATP2A1, B3GALT4, BAIAP2, BCL11A, BCL2, BCL2L11, CCL1, CCNA2, CCNB1, CCNF, CFB, CISH, CNN1, COL7A1, DDR2, DDT, DEPTOR, DLX3, DNAH7, DUSP4, ENDOD1, ESR1, EXOC2, FCGR2B, FLNC, FOSB, FOSL1, FOXP3, FURIN, GBP1, GFOD1, GMNN, HLA-DQB1, IFI27, IFI44, IFITM1, IFNL1, IGF1, IGFBP7, IRF9, ISG20, ITGA2B, LAD1, LAMA4, LAMB3, LAMP3, LGALS3BP, LIF, LIG1, LMNA, MAP…
floxuridine	chemical drug	0.0033	[ARG1, BCL2L11, BIRC5, CAMK4, CCNB1, CDC25B, CDK2, CTSK, E2F1, E2F3, GADD45A, IL16, MYC, OCLN, RRM2, RUNX2, TYMS]
miR-24-3p (and other miRNAs w/seed GGCUCAG)	mature microRNA	0.0034	[AURKB, BBC3, CCNA2, CDK1, E2F2, FEN1, FURIN, MAP2K4, MAPK14, MYC]
HPN	peptidase	0.0034	[ADIPOQ, AGER, AR, BCL2, DOCK1, EDN1, FCGR2B, FOSL1, GADD45A, IER2, IL1A, JAG1, KLF5, LIF, MERTK, MFGE8, MYC, NOD1, PIK3CB, PIP5K1A, PLAU, PRKAR2B, PTGER2, RALB, RELA, SERPINE1, SPINT1, VEGFA, ZFP36]
SERCA	group	0.0034	[BTG2, FOSL1, MYC, ZFP36]
retinol acetate	chemical drug	0.0035	[RARB, RARG, TF, TNFRSF10A, TNFRSF10C, TNFRSF10D]
ritodrine	chemical drug	0.0037	[ADAM12, ADIPOQ, AR, ARC, ARHGAP11A, ATP2A1, B3GALT4, BCL11A, BCL2, CCL1, CCNB1, CCNF, CCR2, CFB, CISH, COL7A1, CXCL1, DDT, DEPTOR, DLG4, DLX3, DNAH7, E2F1, ENDOD1, ESR1, EXOC2, FLNC, FOSB, FOXP3, GBP1, GFOD1, GJA1, GMNN, HGF, IDE, IFI27, IFI44, IFITM1, IFNL1, IGF1, IGFBP7, IRF9, ISG20, ITGA2B, ITGB7, LAD1, LAMA4, LAMP3, LEP, LGALS3BP, LIF, LIG1, LMNA, MAP3K20, MNS1, MYC, MYRF, NKG7, NR1I3, NT5E,…
GP9	other	0.0038	[ADAM12, AR, ARHGAP11A, ATP2A1, B3GALT4, BCL11A, BCL2, BCL3, CCL1, CCNB1, CCNF, CD28, CDK1, CEACAM1, CFB, CISH, COL1A2, COL7A1, DDT, DEPTOR, DLX3, DNAH7, E2F1, ENDOD1, ESR1, EXOC2, FLNC, FOSB, FOXP3, GBP1, GFOD1, GMNN, IFI27, IFI44, IFITM1, IFNL1, IGFBP7, IRF9, ISG20, ITGA2B, KDR, LAD1, LAMA4, LAMP3, LDLR, LGALS3BP, LIF, LIG1, LMNA, MAP3K20, MNS1, MYC, MYRF, NKG7, NT5E, NUP188, OSM, PAIP1, PAQR6,…
SMAD5	transcription regulator	0.0039	[BMP2, DLX3, ID3, PDGFA, RUNX2, SERPINE1, SMAD6, VEGFA]
adenosine 2',5'-diphosphate	chemical reagent	0.0039	[ADAM12, AR, ARHGAP11A, ATP2A1, B3GALT4, BCL11A, BCL2, BCL2L11, CCL1, CCNB1, CCNF, CFB, CISH, COL7A1, DDT, DEPTOR, DLX3, DNAH7, DUSP4, ENDOD1, ESR1, EXOC2, FBXO32, FLNC, FOSB, FOSL1, FOXP3, FURIN, GADD45A, GBP1, GFOD1, GMNN, HLA-DQB1, IFI27, IFI44, IFITM1, IFNL1, IGFBP7, IRF9, ISG20, ITGA2B, LAD1, LAMA4, LAMP3, LGALS3BP, LIF, LIG1, LMNA, MAP3K20, MNS1, MYRF, NKG7, NT5E, NUP188, OSM, PAIP1, PAQR6,…
OPC-31260	chemical drug	0.0039	[ADAM12, AR, ARHGAP11A, ATP2A1, B3GALT4, BCL11A, BCL2, CCL1, CCNB1, CCNF, CFB, CISH, COL7A1, DDT, DEPTOR, DLX3, DNAH7, E2F1, ENDOD1, ESR1, EXOC2, FLNC, FOSB, FOXP3, GBP1, GFOD1, GJA1, GMNN, HMGCR, IFI27, IFI44, IFITM1, IFNL1, IGFBP7, IRF9, ISG20, LAD1, LAMA4, LAMP3, LDLR, LEP, LGALS3BP, LIF, LIG1, LMNA, MAP3K20, MNS1, MYC, MYRF, NKG7, NR4A2, NT5E, NUP188, OSM, PAIP1, PAQR6, PHF11, PLAU, POU2F2, P…
GRM4	G-protein coupled receptor	0.0039	[ADAM12, AR, ARC, ARHGAP11A, ATP2A1, B3GALT4, BCL11A, BCL2, BCL2L11, BIRC5, CAMK4, CCL1, CCNB1, CCNF, CFB, CISH, COL7A1, CYP19A1, DDT, DEPTOR, DLX3, DNAH7, DUOX1, EDN1, ENDOD1, ESR1, ETV2, EXOC2, FLNC, FOSB, FOSL1, FOXP3, FURIN, GBP1, GFOD1, GJA1, GMNN, HLA-DQB1, HMGCR, IFI44, IFITM1, IFNL1, IGF1, IGF1R, IGFBP7, IL9, IRF9, ISG20, ITGA2B, KCNB1, LAD1, LAMA4, LAMP3, LDLR, LEP, LGALS3BP, LHCGR, LIF,…
2-amino-5-azotoluene	chemical toxicant	0.004	[ABCC2, ABCC4, CYP2B6, MYC, UGT1A1]
CUL7	other	0.0041	[ABCA2, ABCB6, ABCC2, ABCG2, ACER2, ACOT11, ACSF2, ACSS1, ACTA2, ADAM12, ADAMTSL4, ADIPOQ, AEN, AKAP12, AKT3, ALDH4A1, ANXA4, APOBEC2, AR, ATG4C, ATP2A3, ATXN1, AURKB, BAP1, BBC3, BCAP31, BCL2L11, BCL3, BIRC5, BMX, BTG1, BTG2, BTK, C1QC, C9orf116, CAMK2B, CAND1, CASP6, CAV2, CCNA2, CCNB1, CCNB2, CCNF, CCNG2, CDC20, CDC25B, CDC42BPA, CDC6, CDC7, CDK1, CDK2, CDKN2D, CDT1, CEBPD, CENPA, CES2, CKB, C…
HBA1/HBA2	transporter	0.0047	[COX19, COX8A, CYC1, NDUFA4, NDUFA6, NDUFA9, NDUFB4, NDUFB7, NDUFB8, NDUFC1, NDUFS7, NDUFS8, NDUFV1, RET, SURF1]
binimetinib	chemical drug	0.0047	[ACSBG1, ACTA2, ADAM12, AHR, AR, ARHGAP11A, ATP2A1, B3GALT4, BCL11A, BCL2, CAPN3, CCL1, CCNB1, CCNF, CDK2, CFB, CISH, COL1A2, COL7A1, CXCL3, DDT, DEPTOR, DLX3, DNAH7, E2F1, ENDOD1, ESR1, EXOC2, FLNC, FOSB, FOSL1, FOXP3, GBP1, GFOD1, GMNN, GPRC5B, IFI27, IFI44, IFITM1, IFNL1, IGF1R, IGFBP7, IRF9, ISG20, ITGA2B, ITGB4, LAD1, LAMA4, LAMP3, LEP, LGALS3BP, LHCGR, LIF, LIG1, LMNA, MAP3K20, MNS1, MPZ, M…
miR-34a-5p (and other miRNAs w/seed GGCAGUG)	mature microRNA	0.0048	[AXL, BCL2, BIRC5, CD47, CDK1, DLL1, E2F1, E2F2, E2F3, JAG1, KLF4, MCM10, MCM3, MYC, TAGLN, VEGFA, WNT1]
KDM5A	transcription regulator	0.005	[BCKDHA, CCNE1, COA3, COL1A2, COX7A2, DLST, DMPK, DNAJC11, E2F1, GADD45GIP1, GRPEL1, MCM2, MCM3, MRPL11, MRPL17, MRPL53, MRPS23, MUL1, MYBPC1, NDUFA2, NDUFA4, NDUFA6, NDUFA9, NDUFB8, NDUFS7, NDUFV1, NIT1, REEP1, SDHC, TCAP, TIMM22, TIMM50, TNNT1, TOMM7, UQCRQ]
CXCL12	cytokine	0.005	[ACTA2, ANKRD12, AXL, BCL2, BCL3, BMP2, BMP6, C5, CCL1, CCNT1, CD47, CDK2, CDK9, CPSF1, CTSK, CYP2D6, DMPK, EXOSC6, GAS2, IFI27, IGFBP7, IL1A, ITGB4, LOXL2, MAFK, MAPK12, MAPK8IP2, MAPRE3, MSH6, MSX2, MYC, NCK1, NR2F6, PLAU, RANGAP1, RUNX2, RUNX3, STRAP, TF, TNFRSF10A, TNFRSF10C, TNFRSF10D, XRCC3, XRCC5, YY1, ZBTB16]
alpha-cyano-(3-ethoxy-4-hydroxy-5-phenylthiomethyl)cinnamamide	chemical - kinase inhibitor	0.0052	[ADAM12, AR, ARHGAP11A, ATP2A1, B3GALT4, BCL11A, BCL2, C5, CCL1, CCNB1, CCNF, CD47, CFB, CISH, COL7A1, DDT, DEPTOR, DLX3, DNAH7, E2F1, ENDOD1, ESR1, EXOC2, FLNC, FOSB, FOXP3, GBP1, GFOD1, GMNN, IFI27, IFI44, IFITM1, IFNL1, IGFBP7, IRF9, ISG20, ITGA2B, LAD1, LAMA4, LAMP3, LGALS3BP, LIF, LIG1, LMNA, MAP3K20, MNS1, MYRF, NKG7, NT5E, NUP188, OSM, PAIP1, PAQR6, PHF11, PLAU, POU2F2, PRL, PRSS12, PSMB9,…
QKI	other	0.0052	[ABCG2, AR, ATG14, AURKB, BBC3, BCL2L11, BIRC5, CASP6, CCNA2, CCNE1, CCT4, CDC45, CDC6, CDK1, CDK2, CDKN2C, CDKN2D, CHGB, CKB, CRYAB, CTNNBIP1, DACT1, DUSP4, E2F2, ERH, EZH2, FEN1, FHDC1, FKBP3, FOXO1, GMNN, GRAMD4, HNRNPF, HSD11B2, IGF1, JMY, KDR, KRT10, LEP, MCM10, MCM2, MCM3, MCM4, MOAP1, MT1G, MTBP, MYC, NDUFC1, NFKBIB, NPAT, NUDC, OGA, PDCD5, PDK4, PRIM2, RFC4, RPA2, RRM2, SERPINE1, SERPINF2…
H2AFB3 (includes others)	other	0.0054	[AQP3, ARC, BBC3, BCL2L11, DHRS2, HIP1R, ICAM5, JAK3, LYPD1, MELTF, MSX1, PCDH9, SERPINB9, SLC30A3, TMEM151B, TNFRSF8, TRAF3IP3]
SWI-SNF	complex	0.0054	[ABRACL, AHR, AIM2, ANGPTL2, ANXA10, AP3M2, APOA5, APOL3, ARL16, ATP2A1, AURKB, BIN1, BIRC5, CCDC153, CCDC85B, CCDC9B, CCNA2, CCNB1, CCNE1, CCR2, CDC6, CDC7, CDK1, CDK20, CDKN2C, CDKN2D, CDT1, CEACAM1, CENPA, CFP, CIT, CLCF1, CLIC2, COL7A1, CXCR5, CYB5R2, DEPTOR, DGKG, DSC2, DSTN, DUSP13, DUSP4, E2F1, ENTPD3, ESR1, FAM167A, FKBP5, FOLR1, G6PC, GADD45G, GBP1, GJA1, GMNN, HHIP, HLA-DRA, HNMT, HP, I…
ASAP1	other	0.0054	[ABCA2, ABCB6, ABCC2, ABCG2, ACER2, ACOT11, ACSF2, ACSS1, ACTA2, ADAM12, ADAMTSL4, AEN, AKAP12, AKT3, ALDH4A1, ANXA4, APOBEC2, AR, ATG4C, ATXN1, AURKB, BAP1, BBC3, BCAP31, BCL2, BCL2L11, BCL3, BIRC5, BMP2, BMX, BTG1, BTG2, BTK, C1QC, C9orf116, CAMK2B, CAND1, CASP6, CAV2, CCNA2, CCNB1, CCNB2, CCNF, CCNG2, CDC20, CDC25B, CDC42BPA, CDC6, CDC7, CDK1, CDK2, CDKN2D, CDT1, CENPA, CES2, CKB, CKS1B, CKS2,…
SL 327	chemical - protease inhibitor	0.0056	[AGPAT1, ARC, ARMH4, BBC3, CA12, CLN6, FOSB, GANC, IPPK, MEF2C, NPTX2]
plicamycin	chemical drug	0.0056	[ABCA2, ABCB6, ABCC2, ABCG2, ACER2, ACOT11, ACSF2, ACSS1, ACTA2, ADAM12, ADAMTS4, ADAMTSL4, AEN, AHR, AKAP12, AKT3, ALDH4A1, ANXA4, APOBEC2, AR, ATG4C, ATXN1, AURKB, AVPI1, AXL, BAP1, BBC3, BCAP31, BCL2, BCL2L11, BCL3, BIRC5, BMX, BNIP3L, BTG1, BTG2, BTK, C1QC, C9orf116, CAMK2B, CAND1, CASP6, CAV2, CCNA2, CCNB1, CCNB2, CCNF, CCNG2, CDC20, CDC25B, CDC42BPA, CDC6, CDC7, CDK1, CDK2, CDKN2D, CDT1, CE…
CHCHD4	enzyme	0.0056	[ABCA2, ABCB6, ABCC2, ABCG2, ACER2, ACOT11, ACSF2, ACSS1, ADAM12, ADAMTSL4, ADIPOQ, AEN, AKAP12, AKT3, ALDH4A1, ANXA4, APOBEC2, AR, ATG4C, ATXN1, AURKB, AXL, BACE1, BAP1, BBC3, BCAP31, BCL2L11, BCL3, BIRC5, BMP2, BMX, BNIP3L, BTG1, BTG2, BTK, C1QC, C9orf116, CAMK2B, CAND1, CASP6, CAV2, CCNA2, CCNB1, CCNB2, CCNF, CCNG2, CCNT1, CCR2, CDC20, CDC25B, CDC42BPA, CDC6, CDC7, CDK1, CDK2, CDKN2D, CDT1, CE…
LPXN	transcription regulator	0.0058	[ACTA2, MYH11, TAGLN]
Hbb-b1	transporter	0.0058	[C1QA, CCR2, COX19, COX8A, CXCR5, CYC1, IL16, LTB, MASP2, NDUFA4, NDUFA6, NDUFA9, NDUFB4, NDUFB7, NDUFB8, NDUFC1, NDUFS7, NDUFS8, NDUFV1, PRLR, RET, SERPINF2, SURF1]
RPL23A	other	0.0059	[CCNA2, CCNE1, MYC]
BACH2	transcription regulator	0.0059	[AHR, BCL2, CCR4, FOXO1, FOXP3, ID3, IL12RB2, IRF4, MAF, MYCL, RARB, S100A9, STAT4, TBX21, TNFRSF4, TNFSF4]
RSL1D1	other	0.006	[ARC, CCNA2, PLAU]
MED1	transcription regulator	0.0061	[ANAPC5, AURKB, BIRC5, CCNB1, CCNE1, CDC20, CDC6, CDK1, CDK2, CENPA, CFD, CYP2B6, E2F1, GADD45A, LAD1, LIF, MAD1L1, MYC, NR1I3, PDK4, PLK1, SCP2, SEPT6, TBX21, TNNT1]
ADI PEG20	biologic drug	0.0062	[ASS1, AXL, MYC]
MGP	other	0.0062	[ACTA2, CFD, JAG1, MSX2, RUNX2, TAGLN]
BRD4	kinase	0.0062	[ABCC4, ACSM3, ACTA2, AURKB, CCNB1, COL1A2, FBN1, FRAT2, GFI1, GTF3C6, HLA-DRA, JARID2, KCNA3, LOXL2, MANEAL, MTHFD1L, MTMR2, MYC, PDGFA, PDGFC, PDGFRB, PDK4, PLAT, PLAU, PTPN22, RRS1, SFXN4, SLC19A1, SORD, TNFAIP3, TP53BP1, TTC27]
Gcn5l	group	0.0062	[ABCG2, AR, ATG14, AURKB, BBC3, BCL2L11, BIRC5, CASP6, CCNA2, CCNE1, CCT4, CDC45, CDC6, CDK1, CDK2, CDKN2C, CDKN2D, CKB, CRYAB, CTNNBIP1, DNAJB9, DUSP4, E2F1, E2F2, ERH, EZH2, FBXO32, FEN1, FHDC1, FKBP3, FOXO1, GMNN, GRAMD4, HSD11B2, IGF1, IL9, JMY, KDR, KRT10, LEP, MCM10, MCM2, MCM3, MCM4, MOAP1, MT1G, MTBP, MYC, NDUFC1, NFKBIB, NPAT, NUDC, OGA, PDCD5, PDK4, PRIM2, RFC4, RPA2, RRM2, SERPINE1, SE…
KLHL40	other	0.0062	[ABCG2, AR, ATG14, AURKB, BBC3, BCL2L11, BIRC5, CASP6, CCNA2, CCNE1, CCT4, CDC45, CDC6, CDK1, CDK2, CDKN2C, CDKN2D, CKB, CRYAB, CTNNBIP1, DUSP4, E2F1, E2F2, ERH, EZH2, FEN1, FHDC1, FKBP3, FOXO1, GMNN, GRAMD4, HSD11B2, IGF1, JMY, KDR, KRT10, LEP, MCM10, MCM2, MCM3, MCM4, MOAP1, MT1G, MTBP, MYC, NDUFC1, NFKBIB, NPAT, NUDC, OGA, PDCD5, PDK4, PRIM2, RFC4, RPA2, RRM2, SERPINE1, SERPINF2, SIVA1, STMN1,…
FKBP4	enzyme	0.0062	[ABCC4, ABCG2, ADAMTS1, ADARB1, AKT3, ALOX15, ANXA9, AR, ARHGEF7, ATXN1, AXL, BCL2, BIRC5, BTG1, CA12, CABIN1, CAV2, CCDC85B, CCL8, CCNA2, CCNB1, CCNB2, CDC20, CDC25B, CDCA5, CDK1, CDT1, CEACAM1, CEBPD, CIT, CLDN23, CLDN7, CNNM4, COL7A1, COL9A2, CORIN, CTBS, CTSO, CXCL1, CYC1, CYFIP2, CYP19A1, CYP2B6, DCHS1, DEGS1, DHCR7, DNAJB9, DNM1L, DSC2, DSP, DYRK1A, EDN1, ELF5, EP400, ESPL1, ESPN, ESR1, FAM…
NRCAM	other	0.0063	[ANK3, NFASC, SPTBN4]
GLDN	other	0.0063	[ANK3, NFASC, SPTBN4]
LGALS7/LGALS7B	other	0.0064	[CCNB1, COL1A2, SERPINE1]
Arf	group	0.0064	[ABCA2, ABCB6, ABCC2, ABCG2, ACER2, ACOT11, ACSF2, ACSS1, ACTA2, ADAM12, ADAMTSL4, AEN, AKAP12, AKT3, ALDH4A1, ANXA4, APOBEC2, AR, ATG4C, ATXN1, AURKB, BAP1, BBC3, BCAP31, BCL2, BCL2L11, BCL3, BIRC5, BMX, BTG1, BTG2, BTK, C1QC, C9orf116, CAMK2B, CAND1, CASP6, CAV2, CCNA2, CCNB1, CCNB2, CCNF, CCNG2, CDC20, CDC25B, CDC42BPA, CDC6, CDC7, CDK1, CDK2, CDKN2D, CDT1, CENPA, CES2, CKB, CKS1B, CKS2, CNN1,…
GC (complex)	complex	0.0065	[ABCA2, ABCB6, ABCC2, ABCG2, ACER2, ACOT11, ACSF2, ACSS1, ACTA2, ADAM12, ADAMTSL4, AEN, AKAP12, AKT3, ALDH4A1, ANXA4, APOBEC2, AR, ARC, ARR3, ATG4C, ATXN1, AURKB, BAP1, BBC3, BCAP31, BCL2, BCL2L11, BCL3, BIRC5, BMX, BTG1, BTG2, BTK, C1QC, C9orf116, CAMK2B, CAND1, CASP6, CAV2, CCNA2, CCNB1, CCNB2, CCNF, CCNG2, CDC20, CDC25B, CDC42BPA, CDC6, CDC7, CDK1, CDK2, CDKN2D, CDT1, CENPA, CES2, CKB, CKS1B, …
MAPK1	kinase	0.0069	[ADAM12, AR, ARHGAP11A, ATP2A1, B3GALT4, BCL11A, BCL2, CCL1, CCNB1, CCNF, CFB, CISH, COL7A1, DDT, DEPTOR, DLX3, DNAH7, E2F1, ENDOD1, ESR1, EXOC2, FLNC, FOSB, FOXP3, GBP1, GFOD1, GMNN, IFI27, IFI44, IFITM1, IFNL1, IGFBP7, IRF9, ISG20, ITGA2B, LAD1, LAMA4, LAMP3, LGALS3BP, LIF, LIG1, LMNA, MAP3K20, MNS1, MYRF, NKG7, NT5E, NUP188, OSM, PAIP1, PAQR6, PHF11, PLAU, POU2F2, PRL, PRSS12, PSMB9, PSME2, PT…
G-Actin	group	0.0071	[ABCA2, ABCB6, ABCC2, ABCG2, ABRACL, ACER2, ACOT11, ACSF2, ACSS1, ACTA2, ADAM12, ADAMTSL4, AEN, AHR, AIM2, AKAP12, AKT3, ALDH4A1, ANGPTL2, ANKH, ANXA10, ANXA4, AP3M2, APOBEC2, APOL3, AR, ARL16, ATG4C, ATP2A1, ATXN1, AURKB, BAP1, BBC3, BCAP31, BCL2, BCL2L11, BCL3, BIN1, BMX, BTG1, BTG2, BTK, C1QC, C9orf116, CAMK2B, CAND1, CASP6, CAV2, CCDC153, CCDC85B, CCDC9B, CCNA2, CCNB1, CCNB2, CCNF, CCNG2, CCR…
vinorelbine	chemical drug	0.0073	[ADIPOQ, AKAP2, ARF5, ASPHD2, ASS1, BCL2, BCL2L11, BIRC5, BMP2, CAMK4, CCNA2, CCNB1, CDK2, CHGB, COX7A2, COX8A, CREBL2, CSF3R, CTPS1, CTSK, CYC1, DLGAP2, DUSP4, FBXO32, FBXO9, FOSL1, G6PC, GADD45A, GFI1, IL16, IL1A, ITGB3BP, KCNA2, KCNB1, LTB, MAFK, MED26, MRI1, MYC, NAP1L5, NCF1, NDUFA2, NDUFA4, NDUFA9, NDUFB7, NDUFS7, NDUFS8, NDUFV1, NET1, NOD1, NPTX2, NR1D1, NT5E, OAT, PCK2, PDE2A, PHC2, PHGDH…
KLF8	transcription regulator	0.0074	[ABCA2, ABCB6, ABCC2, ABCG2, ACER2, ACOT11, ACSF2, ACSS1, ACTA2, ADAM12, ADAMTSL4, ADIPOQ, AEN, AHR, AKAP12, AKT3, ALDH4A1, ALKBH8, ANXA4, APOBEC2, AR, ATG4C, ATXN1, AURKB, BAP1, BBC3, BCAP31, BCL2, BCL2L11, BCL3, BIRC5, BMX, BTG1, BTG2, BTK, C1QC, C9orf116, CAMK2B, CAND1, CASP6, CAV2, CCNA2, CCNB1, CCNB2, CCNF, CCNG2, CDC20, CDC25B, CDC42BPA, CDC6, CDC7, CDK2, CDT1, CENPA, CES2, CKB, CKS1B, CKS2…
TADA3	transcription regulator	0.0077	[ABCA2, ABCB6, ABCC2, ABCG2, ACER2, ACOT11, ACSF2, ACSS1, ACTA2, ADAM12, ADAMTSL4, AEN, AKAP12, AKT3, ALDH4A1, ANXA4, APOBEC2, AR, ATG4C, ATXN1, AURKB, BAP1, BBC3, BCAP31, BCL2, BCL2L11, BCL3, BIRC5, BMX, BTG1, BTG2, BTK, C1QC, C9orf116, CAMK2B, CAND1, CASP6, CAV2, CCNA2, CCNB1, CCNB2, CCNE1, CCNF, CCNG2, CDC20, CDC25B, CDC42BPA, CDC6, CDC7, CDK1, CDK2, CDKN2D, CDT1, CENPA, CES2, CKB, CKS1B, CKS2…
STUB1	enzyme	0.0078	[ACTA2, ATXN1, BIRC5, CCNA2, CDK1, FBL, FOXO1, MYH11, RIPK3, SNCA, TAGLN, VEGFA]
H2AFX	transcription regulator	0.0078	[ABCA2, ABCB6, ABCC2, ABCG2, ACER2, ACOT11, ACSF2, ACSS1, ACTA2, ADAM12, ADAMTSL4, ADIPOQ, AEN, AHR, AKAP12, AKT3, ALDH4A1, ALKBH8, ANXA4, APOBEC2, AR, ATG4C, ATXN1, AURKB, BAP1, BBC3, BCAP31, BCL2, BCL2L11, BCL3, BIRC5, BMX, BTG1, BTG2, BTK, C1QC, C9orf116, CAMK2B, CAND1, CASP6, CAV2, CCNA2, CCNB1, CCNB2, CCNF, CCNG2, CDC20, CDC25B, CDC42BPA, CDC6, CDC7, CDK2, CDT1, CENPA, CES2, CKB, CKS1B, CKS2…
NR2C1	transcription regulator	0.0079	[ABCG1, AKT3, ANXA9, AXL, BCL2, CA12, CAV2, CLDN23, CNNM4, COL7A1, COL9A2, CXCL1, CYP2B6, DCHS1, DSC2, DSP, EDN1, FGF1, FLNC, GREB1, HSPA1A/HSPA1B, ICAM3, IGF1, IL1A, JAG1, JUP, KRT8, LDLR, LOXL2, MAPK12, MMP15, MMP24, MUC1, MYC, NT5E, OCLN, PDGFA, PDGFC, PLAU, PRLR, RARB, SERPINE1, SMAD1, SMAD6, SMN1/SMN2, SYNPO, TGFB2, TJP3, TNC, TRIP10, VEGFA]
17alpha-hydroxyprogesterone caproate	chemical drug	0.008	[ABCG2, ADAMTS1, ADARB1, ALOX15, AR, ATXN1, BTG1, CA12, CCL8, CCNB1, CCNB2, CDC20, CDK1, CEBPD, CLDN7, CTBS, CYP19A1, ELF5, EP400, ESR1, FAM49A, FKBP5, FOXO1, G6PC, GAS6, GRB10, HSD11B2, HSD17B1, IRS2, ITGB4, KLF4, LAMB2, LIG1, MATK, MPHOSPH10, MSX2, NET1, NOP16, OCEL1, PDGFA, PDLIM1, PFN2, PHF21A, PIP5K1B, PISD, PLAU, PLK2, PRKCH, PRLR, SIK3, SLC31A2, SLC35A3, SLC7A5, SNTB2, TK1, TNC, VEGFA, ZNF…
RGS6	enzyme	0.0081	[ABCA2, ABCB6, ABCC2, ABCG2, ACER2, ACOT11, ACSF2, ACSS1, ACTA2, ADAM12, ADAMTSL4, ADIPOQ, AEN, AKAP12, AKT3, ALDH4A1, ALKBH8, ANXA4, APOBEC2, AR, ATG4C, ATXN1, AURKB, BAP1, BBC3, BCAP31, BCL2L11, BCL3, BMP2, BMX, BTG1, BTG2, BTK, C1QC, C9orf116, CAMK2B, CAND1, CASP6, CAV2, CCNB1, CCNB2, CCNF, CCNG2, CDC20, CDC25B, CDC42BPA, CDC6, CDC7, CDK1, CDK2, CDT1, CENPA, CES2, CKB, CKS1B, CKS2, CLIP3, CNN1…
miR-192-5p (and other miRNAs w/seed UGACCUA)	mature microRNA	0.0082	[BIRC5, DTL, IGF1, IGF1R, TYMS]
RUNX3	transcription regulator	0.0082	[ABCA2, ABCB6, ABCC2, ABCG2, ACBD4, ACER2, ACOT11, ACSF2, ACSS1, ADAM12, ADAMTSL4, ADIPOQ, AEN, AKAP12, AKT3, ALDH4A1, ANXA4, APOBEC2, AR, ATG4C, ATXN1, AURKB, AXL, BACE1, BAP1, BBC3, BCAP31, BCL11A, BCL2L11, BCL3, BIRC5, BMP2, BMX, BNIP3L, BTG1, BTG2, BTK, C1QC, C9orf116, CAMK2B, CAND1, CASP6, CAV2, CCNA2, CCNB1, CCNB2, CCNF, CCNG2, CCNT1, CCR4, CDC20, CDC25B, CDC42BPA, CDC6, CDC7, CDK1, CDK2, C…
CDKN2A	transcription regulator	0.0085	[ANAPC5, ASF1B, AURKB, BARD1, BBC3, BCL2, BCL2L11, BIRC5, BTG2, BTG3, CCL1, CCNA2, CCNB1, CCNE1, CCR4, CDC25B, CDCA5, CDCA7L, CDK1, CDK2, CDKN2C, CDKN2D, CXCR5, DDR1, E2F2, E2F3, ESS2, EZH2, FBL, FEN1, HMGB2, IL11, IL1A, JAK2, KIFC1, LIN9, MCM4, MTA1, NPAT, PDGFA, PDGFRB, PLK1, POLK, PTX3, RAD51AP1, RECQL4, RFC1, RFC4, RMI1, RRM2, SAE1, SERPINE1, SERTAD1, SH3BP2, SNTB2, TK1, TMEM97, TOB1, TOB2, V…
STK17A	kinase	0.0085	[ABCA2, ABCB6, ABCC2, ABCG2, ACER2, ACOT11, ACSF2, ACSS1, ACTA2, ADAM12, ADAMTSL4, AEN, AKAP12, AKT3, ALDH4A1, ANXA4, APOBEC2, AR, ATG4C, ATXN1, AURKB, BAP1, BBC3, BCAP31, BCL2, BCL2L11, BCL3, BIRC5, BMX, BTG1, BTG2, BTK, C1QC, C9orf116, CAMK2B, CAND1, CASP6, CAV2, CCNA2, CCNB1, CCNB2, CCNF, CCNG2, CDC20, CDC25B, CDC42BPA, CDC6, CDC7, CDK1, CDK2, CDKN2D, CDT1, CENPA, CES2, CKB, CKS1B, CKS2, CNN1,…
RAD50	enzyme	0.0085	[ABCA2, ABCB6, ABCC2, ABCG2, ACER2, ACOT11, ACSF2, ACSS1, ACTA2, ADAM12, ADAMTSL4, ADIPOQ, AEN, AKAP12, AKT3, ALDH4A1, ALKBH8, ANXA4, APOBEC2, AR, ATG4C, ATXN1, AURKB, BAP1, BBC3, BCAP31, BCL2, BCL2L11, BCL3, BMX, BTG1, BTG2, BTK, C1QC, C9orf116, CAMK2B, CAND1, CASP6, CAV2, CCNA2, CCNB1, CCNB2, CCNF, CCNG2, CDC20, CDC25B, CDC42BPA, CDC6, CDC7, CDK1, CDK2, CDT1, CENPA, CES2, CKB, CKS1B, CKS2, CNN1…
alpha-ketoisocaproic acid	chemical - endogenous mammalian	0.0086	[ABCA2, ABCB6, ABCC2, ABCG2, ACER2, ACOT11, ACSF2, ACSS1, ADAM12, ADAMTSL4, ADIPOQ, AEN, AIMP2, AKAP12, AKT3, ALDH4A1, ANXA4, APOBEC2, AQP3, AR, ATG4C, ATXN1, AURKB, BAP1, BBC3, BCAP31, BCL3, BCLAF1, BMP2, BMX, BTG1, BTG2, BTK, C1QC, C9orf116, CAMK2B, CAND1, CASP6, CAV2, CCNA2, CCNB1, CCNB2, CCNE1, CCNF, CCNG2, CDC20, CDC25B, CDC42BPA, CDC6, CDC7, CDK1, CDKN2D, CEBPD, CENPA, CES2, CKB, CKS1B, CNN…
PAXIP1	other	0.0086	[ABCA2, ABCA3, ABCB6, ABCC2, ABCG2, ACER2, ACOT11, ACSF2, ACSS1, ACTA2, ADAM12, ADAMTSL4, ADH1B, ADIPOQ, AEN, AKT3, ALDH4A1, ANXA4, APOBEC2, AR, ARG1, ARHGEF5, ARL4C, ATG4C, ATXN1, AURKB, B9D1, BAP1, BBC3, BCAP31, BCL2L11, BCL3, BIN1, BIRC5, BMX, BTG1, BTG2, BTK, C1QC, C9orf116, CAMK2B, CAND1, CASP6, CAV2, CCNA2, CCNB1, CCNB2, CCNF, CCNG2, CDC20, CDC25B, CDC37, CDC42BPA, CDC6, CDC7, CDK1, CDK2, C…
TFAP4	transcription regulator	0.0087	[ABCA2, ABCB6, ABCC2, ABCG2, ACER2, ACOT11, ACSF2, ACSS1, ACTA2, ADAM12, ADAMTSL4, AEN, AKAP12, AKT3, ALDH4A1, ANXA4, APOBEC2, AR, ATG4C, ATXN1, AURKB, BAP1, BBC3, BCAP31, BCL2, BCL2L11, BCL3, BIRC5, BMX, BTG1, BTG2, BTK, C1QC, C9orf116, CAMK2B, CAND1, CASP6, CAV2, CCNA2, CCNB1, CCNB2, CCNF, CCNG2, CDC20, CDC25B, CDC42BPA, CDC6, CDC7, CDK1, CDK2, CDKN2D, CDT1, CENPA, CES2, CKB, CKS1B, CKS2, CLDN7…
4-nitroquinoline-1-oxide	chemical toxicant	0.0089	[AURKB, CCNA2, CCNB1, CCNB2, CCNE1, CDK1]
COP1	enzyme	0.0091	[ABCA2, ABCB6, ABCC2, ABCG2, ACER2, ACOT11, ACSF2, ACSS1, ADAM12, ADAMTSL4, ADGRG6, ADIPOQ, AEN, AGER, AIMP2, AKAP12, AKT3, ALAS1, ALDH4A1, ANGPTL2, ANXA4, APOBEC2, AQP3, AR, ATG4C, ATXN1, AURKB, AXL, BAP1, BBC3, BCAP31, BCL2, BIRC5, BMP2, BMX, BTG1, BTG2, BTG3, BTK, C1QC, C9orf116, CAMK2B, CAND1, CASP6, CAV2, CCL8, CCNA2, CCNB1, CCNB2, CCNE1, CCNF, CCNG2, CDC20, CDC25B, CDC42BPA, CDC6, CDC7, CDK…
imipramine blue	chemical drug	0.0092	[CCNA2, CCNB1, CCNB1IP1, CCNF, CDK2, CENPA, E2F2, GADD45A, PLK1, PLK4, STMN1, XRCC3]
ACVRL1	kinase	0.0092	[JUP, LYVE1, PLAT, PLAU, SERPINE1, SMAD1, SMAD6, TAGLN, VEGFA]
SNCAIP	transcription regulator	0.0092	[ABCA2, ABCB6, ABCC2, ABCG2, ACER2, ACOT11, ACSF2, ACSS1, ACTA2, ADAM12, ADAMTSL4, AEN, AHR, AKAP12, AKT3, ALDH4A1, ANXA4, APOBEC2, ARG1, ATF7IP2, ATG4C, ATXN1, AURKB, BAIAP2, BAP1, BBC3, BCAP31, BCL2, BCL2L11, BMX, BTG1, BTG2, BTK, C1QC, C9orf116, CA12, CAMK2B, CAMK4, CAND1, CASP6, CAV2, CCNB1, CCNB2, CCNF, CCNG2, CDC20, CDC25B, CDC42BPA, CDC7, CDKN2D, CDT1, CENPA, CES2, CHGB, CHRNA6, CKB, CKS1B…
PA2G4	transcription regulator	0.0092	[ABCA2, ABCB6, ABCC2, ABCG2, ACER2, ACOT11, ACSF2, ACSS1, ADAM12, ADAMTSL4, ADIPOQ, AEN, AIMP2, AKAP12, AKT3, ALDH4A1, ANXA4, APOBEC2, AQP3, AR, ATG4C, ATXN1, AURKB, BAP1, BBC3, BCAP31, BCL2, BCL3, BIRC5, BMP2, BMX, BTG1, BTG2, BTK, C1QC, C9orf116, CAMK2B, CAND1, CASP6, CAV2, CCNA2, CCNB1, CCNB2, CCNF, CCNG2, CDC20, CDC25B, CDC42BPA, CDC6, CDC7, CDK1, CDK2, CDKN2D, CDT1, CENPA, CES2, CKB, CKS1B, …
estrogen receptor	group	0.0094	[ABCG1, AKT3, ANXA9, AXL, BCL2, CA12, CAV2, CLDN23, CNNM4, COL7A1, COL9A2, CXCL1, CYP2B6, DCHS1, DSC2, DSP, EDN1, FGF1, FLNC, GREB1, HSPA1A/HSPA1B, ICAM3, IGF1, IL1A, JAG1, JUP, KRT8, LDLR, LOXL2, MAPK12, MMP15, MMP24, MUC1, MYC, NT5E, OCLN, PDGFA, PDGFC, PLAU, PRLR, SERPINE1, SMAD1, SMAD6, SMN1/SMN2, SYNPO, TGFB2, TJP3, TNC, TRIP10, VEGFA]
mir-630	microRNA	0.0094	[ABCA2, ABCB6, ABCC2, ABCG2, ACER2, ACOT11, ACSF2, ACSS1, ACTA2, ADAM12, ADAMTSL4, ADIPOQ, AEN, AKAP12, AKT3, ALDH4A1, ALKBH8, ANXA4, APOBEC2, AR, ATG4C, ATXN1, AURKB, BAP1, BBC3, BCAP31, BCL2, BCL2L11, BCL3, BIRC5, BMX, BTG1, BTG2, BTK, C1QC, C9orf116, CAMK2B, CAND1, CASP6, CAV2, CCNA2, CCNB1, CCNB2, CCNF, CCNG2, CDC20, CDC25B, CDC42BPA, CDC6, CDC7, CDK1, CDK2, CDT1, CENPA, CES2, CKB, CKS1B, CKS…
fulvestrant	chemical drug	0.0095	[AXL, BARD1, BCL2, BIRC5, BMP2, CA12, CAV2, CCDC34, CCNA2, CCNB1, CCNE1, CDC20, CDC25B, CDK1, CDK8, CDKN2C, CENPX, CKS1B, CRYZ, CYP19A1, E2F1, EPOR, ESR1, FEN1, GADD45A, GJA1, GREB1, GUCY1A1, HRAS, IGF1, IGF1R, KIF11, LDLR, LRP8, LTF, MAPK14, MAZ, MCM2, MCM3, MUC1, MYC, NUDT1, PLK2, POLE, PRL, RECQL4, RNF126, SERPINB9, SKA2, SLC7A5, STMN1, SUSD3, TBP, TGFB2, TIMELESS, TK1, VEGFA]
prostaglandin E1	chemical - endogenous mammalian	0.0097	[ABCG2, ACTA2, ACVR2A, ADAMTS1, ADAMTS4, ADARB1, ADGRE1, ADIPOQ, ADRA2C, AKT3, ALAS1, APOA5, ARC, ARG1, ARHGAP33, ASPM, ATF1, BCL3, BIRC5, BNIP3L, BRD9, BTG2, CCDC85A, CCNA2, CCNB2, CCNE1, CCNG2, CCR2, CDA, CDK1, CDON, CEBPD, CFP, CH25H, CIART, CISH, CKAP2L, CKS2, CLCF1, CLMP, CNN1, COL1A2, CPEB1, CTSV, CXCL3, CYFIP2, CYP19A1, CYP2B6, DBH, DPF1, DSC2, DUOX1, DUSP4, DYRK1B, E2F1, EBI3, EFEMP2, EIF…
ZK 230211	chemical drug	0.0098	[ABCG2, ADAMTS1, ADARB1, ALOX15, AR, ATXN1, BTG1, CA12, CCL8, CCNB1, CCNB2, CDC20, CDK1, CEBPD, CLDN7, CTBS, CYP19A1, ELF5, EP400, ESR1, FAM49A, FKBP5, FOXO1, G6PC, GAS6, GRB10, HSD11B2, HSD17B1, IRS2, ITGB4, KLF4, LAMB2, LIG1, MATK, MPHOSPH10, MSX2, MYC, NET1, NOP16, OCEL1, PDGFA, PDLIM1, PFN2, PHF21A, PIP5K1B, PISD, PLAU, PLK2, PRKCH, PRLR, SIK3, SLC31A2, SLC35A3, SLC7A5, SNTB2, TK1, TNC, ZNF35…
TACC3	other	0.0098	[ABCA2, ABCB6, ABCC2, ABCG2, ACER2, ACOT11, ACSF2, ACSS1, ACTA2, ADAM12, ADAMTSL4, ADIPOQ, AEN, AKAP12, AKT3, ALDH4A1, ALKBH8, ANXA4, APOBEC2, AR, ATG4C, ATXN1, AURKB, BAP1, BBC3, BCAP31, BCL2, BCL2L11, BCL3, BMX, BTG1, BTG2, BTK, C1QC, C9orf116, CAMK2B, CAND1, CASP6, CAV2, CCNA2, CCNB1, CCNB2, CCNF, CCNG2, CDC20, CDC42BPA, CDC6, CDC7, CDK1, CDK2, CDT1, CENPA, CES2, CKB, CKS1B, CKS2, CNN1, COQ3, …
TTK	kinase	0.0098	[ABCA2, ABCB6, ABCC2, ABCG2, ACER2, ACOT11, ACSF2, ACSS1, ACTA2, ADAM12, ADAMTSL4, AEN, AKAP12, AKT3, ALDH4A1, ANXA4, APOBEC2, AR, ATG4C, ATXN1, AURKB, BAP1, BARD1, BBC3, BCAP31, BCL2, BCL2L11, BCL3, BIRC5, BMX, BTG1, BTG2, BTK, C1QC, C9orf116, CAMK2B, CAND1, CASP6, CAV2, CCNA2, CCNB1, CCNB2, CCNE1, CCNF, CCNG2, CDC20, CDC25B, CDC42BPA, CDC7, CDK1, CDK2, CDKN2D, CDT1, CENPA, CES2, CKB, CKS1B, CKS…
RAD21	transcription regulator	0.0099	[HLA-DQA1, HLA-DQB1, HLA-DRA, MYC, SOX4]
RNF2	transcription regulator	0.0099	[ABCA2, ABCB6, ABCC2, ABCG2, ACER2, ACOT11, ACSF2, ACSS1, ACTA2, ADAM12, ADAMTSL4, AEN, AKAP12, AKT3, ALDH4A1, ANXA4, APOBEC2, AR, ATG4C, ATXN1, AURKB, BAP1, BCAP31, BCL2, BCL2L11, BCL3, BIRC5, BMX, BTG1, BTG2, BTK, C1QC, C9orf116, CAMK2B, CAND1, CASP6, CAV2, CCNA2, CCNB1, CCNB2, CCNF, CCNG2, CDC14A, CDC20, CDC25B, CDC42BPA, CDC7, CDK1, CDK2, CDKN2D, CDT1, CENPA, CES2, CKB, CKS1B, CKS2, CLIP3, CN…
dichloroacetic acid	chemical drug	0.0099	[ABCA2, ABCB6, ABCC2, ABCG2, ACER2, ACOT11, ACSF2, ACSS1, ADAM12, ADAMTSL4, ADIPOQ, AEN, AKAP12, AKT3, ALDH4A1, ANXA4, APOBEC2, AR, ARG1, ATG4C, ATXN1, AURKB, AXL, BACE1, BAP1, BBC3, BCAP31, BCL2L11, BCL3, BMP2, BMX, BNIP3L, BTG1, BTG2, BTK, C1QC, C9orf116, CAMK2B, CAMK4, CAND1, CASP6, CAV2, CCNA2, CCNB1, CCNB2, CCNF, CCNG2, CCNT1, CCR2, CDC20, CDC25B, CDC42BPA, CDC6, CDC7, CDK1, CDKN2D, CDT1, CE…
(diaminocyclohexane)(diacetato)(dichloro)platinum	chemical reagent	0.0099	[ABCA2, ABCB6, ABCC2, ABCG2, ACER2, ACOT11, ACSF2, ACSS1, ACTA2, ADAM12, ADAMTSL4, AEN, AKAP12, AKT3, ALDH4A1, ANXA4, APOBEC2, AR, ATG4C, ATXN1, AURKB, BAP1, BARD1, BBC3, BCAP31, BCL2, BCL2L11, BCL3, BIRC5, BMX, BTG1, BTG2, BTK, C1QC, C9orf116, CAMK2B, CAND1, CASP6, CAV2, CCNA2, CCNB1, CCNB2, CCNE1, CCNF, CCNG2, CDC20, CDC25B, CDC42BPA, CDC6, CDC7, CDK1, CDK2, CDKN2D, CDT1, CENPA, CES2, CKB, CKS1…
CREM	transcription regulator	0.01	[ARC, BCL2, BTG2, CAMK4, CCNB1, CDK5, CIART, CREB3L4, CYP19A1, DUSP4, ERRFI1, FRMD6, HLA-DRA, INA, IRS2, KLF5, MKNK2, MNS1, NFIL3, NR4A2, PER1, PRL, RHOB, SERTAD1, TSHR, VEGFA]
norgestrel	chemical drug	0.01	[ABCG2, ADAMTS1, ADARB1, ALOX15, AR, ATXN1, BTG1, CA12, CCL8, CCNB1, CCNB2, CDC20, CDK1, CEBPD, CLDN7, CTBS, CYP19A1, ELF5, EP400, ESR1, FAM49A, FKBP5, FOXO1, G6PC, GAS6, GRB10, HSD11B2, HSD17B1, IRS2, ITGB4, KLF4, LAMB2, LIG1, MATK, MPHOSPH10, MSX2, MUC1, NET1, NOP16, OCEL1, PDGFA, PDLIM1, PFN2, PHF21A, PIP5K1B, PISD, PLAU, PLK2, PRKCH, PRLR, SIK3, SLC31A2, SLC35A3, SLC7A5, SNTB2, TK1, TNC, VEGF…
TERF2	transcription regulator	0.0101	[ABCA2, ABCB6, ABCC2, ABCG2, ACER2, ACOT11, ACSF2, ACSS1, ACTA2, ADAM12, ADAMTSL4, ADIPOQ, AEN, AKAP12, AKT3, ALDH4A1, ALKBH8, ANXA4, APOBEC2, AR, ARC, ATG4C, ATXN1, AURKB, BAP1, BBC3, BCAP31, BCL2, BCL2L11, BCL3, BIRC5, BMX, BTG1, BTG2, BTK, C1QC, C9orf116, CAMK2B, CAND1, CASP6, CAV2, CCNA2, CCNB1, CCNB2, CCNF, CCNG2, CDC20, CDC25B, CDC42BPA, CDC6, CDC7, CDK1, CDK2, CDT1, CENPA, CES2, CKB, CKS1B…
bendamustine	chemical drug	0.0101	[ABCA2, ABCB6, ABCC2, ABCG2, ACER2, ACOT11, ACSF2, ACSS1, ACTA2, ADAM12, ADAMTSL4, AEN, AKAP12, AKT3, ALDH4A1, ANXA4, APOBEC2, AR, ATG4C, ATXN1, AURKB, BAP1, BBC3, BCAP31, BCL2, BCL2L11, BCL3, BMX, BTG1, BTG2, BTK, C1QC, C9orf116, CAMK2B, CAND1, CASP6, CAV2, CCNA2, CCNB1, CCNB2, CCNF, CCNG2, CDC20, CDC25B, CDC42BPA, CDC6, CDC7, CDK1, CDK2, CDKN2D, CDT1, CENPA, CES2, CKB, CKS1B, CKS2, CNN1, COQ3, …
RBX1	enzyme	0.0102	[BCL2, BIRC5, CCNB1, CDK1]
IFITM1	transmembrane receptor	0.0102	[ABCA2, ABCB6, ABCC2, ABCG2, ACBD4, ACER2, ACOT11, ACSF2, ACSS1, ACTA2, ADAM12, ADAMTSL4, AEN, AKAP12, AKT3, ALDH4A1, ANXA10, ANXA4, APOBEC2, AR, ATG4C, ATXN1, AURKB, BAP1, BBC3, BCAP31, BCL2, BCL2L11, BCL3, BIRC5, BMX, BTG1, BTG2, BTK, C1QC, C9orf116, CAMK2B, CAND1, CASP6, CAV2, CCNA2, CCNB1, CCNB2, CCNF, CCNG2, CDC20, CDC25B, CDC42BPA, CDC6, CDC7, CDK1, CDK2, CDKN2D, CDT1, CENPA, CES2, CKB, CKS…
JUND	transcription regulator	0.0103	[ALAS1, BCL3, DBH, FOSL1, PLAU, PRL, SDC1, SOX4, TBX21, TK1, VEGFA]
SRY	transcription regulator	0.0106	[FOSL1, MAOA, MTA1, SGF29, THOP1]
BCAS2	other	0.0107	[ABCA2, ABCB6, ABCC2, ABCG2, ACER2, ACOT11, ACSF2, ACSS1, ACTA2, ADAM12, ADAMTSL4, AEN, AKAP12, AKT3, ALDH4A1, ANXA4, APOBEC2, AR, ATG4C, ATXN1, AURKB, BAP1, BBC3, BCAP31, BCL2, BCL3, BIRC5, BMX, BTG1, BTG2, BTK, C1QC, C9orf116, CAMK2B, CAND1, CASP6, CAV2, CCNA2, CCNB1, CCNB2, CCNF, CCNG2, CDC20, CDC25B, CDC42BPA, CDC6, CDC7, CDK1, CDK2, CDKN2D, CDT1, CENPA, CES2, CKB, CKS1B, CKS2, CNN1, COQ3, CO…
POLH	enzyme	0.0107	[ABCA2, ABCB6, ABCC2, ABCG2, ACER2, ACOT11, ACSF2, ACSS1, ACTA2, ADAM12, ADAMTSL4, AEN, AKAP12, AKT3, ALDH4A1, ANXA4, APOBEC2, AR, ATG4C, ATXN1, AURKB, BAP1, BBC3, BCAP31, BCL2, BCL2L11, BCL3, BMX, BTG1, BTG2, BTK, C1QC, C9orf116, CAMK2B, CAND1, CASP6, CAV2, CCNA2, CCNB1, CCNB2, CCNF, CCNG2, CDC20, CDC25B, CDC42BPA, CDC6, CDC7, CDK1, CDK2, CDKN2D, CDT1, CENPA, CES2, CKB, CKS1B, CKS2, CNN1, COQ3, …
E2F1	transcription regulator	0.0108	[ABCG2, AR, ATG14, AURKB, BBC3, BCL2L11, BIRC5, CASP6, CCNA2, CCNE1, CCT4, CDC45, CDC6, CDK1, CDK2, CDKN2C, CDKN2D, CKB, CRYAB, CTNNBIP1, DUSP4, E2F2, ERH, EZH2, FEN1, FHDC1, FKBP3, FOXO1, GMNN, GRAMD4, HSD11B2, IGF1, JMY, KDR, KRT10, LEP, MCM10, MCM2, MCM3, MCM4, MOAP1, MT1G, MTBP, MYC, NDUFC1, NFKBIB, NPAT, NUDC, OGA, PDCD5, PDK4, PRIM2, RFC4, RPA2, RRM2, SERPINE1, SERPINF2, SIVA1, TFAM, TK1, T…
ZNF346	other	0.0108	[ABCA2, ABCB6, ABCC2, ABCG2, ACER2, ACOT11, ACSF2, ACSS1, ACTA2, ADAM12, ADAMTSL4, AEN, AKAP12, AKT3, ALDH4A1, ANXA4, APOBEC2, AR, ATG4C, ATXN1, AURKB, BAP1, BBC3, BCAP31, BCL2, BCL2L11, BCL3, BIRC5, BMX, BTG1, BTG2, BTK, C1QC, C9orf116, CAMK2B, CAND1, CASP6, CAV2, CCNA2, CCNB1, CCNB2, CCNE1, CCNF, CCNG2, CDC20, CDC25B, CDC42BPA, CDC6, CDC7, CDK1, CDK2, CDKN2D, CDT1, CENPA, CES2, CKB, CKS1B, CKS2…
EIF3	complex	0.0109	[APLP1, AR, BCL2L11, BIRC5, BTG1, CCNF, CDC20, CDC25B, CXCL1, E2F1, E2F3, EIF3C, EIF3H, LIG1, MYC, OCLN, PLAU, RAD54L, RPA2, RRM2, SCARF1, SERPINE1, TNC, TOP3A]
NCOA3	transcription regulator	0.0109	[AHR, BCL2, CCNA2, CCNB1, CCNE1, CDC6, CDK2, E2F1, ERVFRD-1, IGF1, IGF1R, KDR, MAPK1, MYH11, SFTPB, SLC16A3, SLC2A1, TAGLN]
BRD4	kinase	0.0111	[ABCC4, ACSM3, ACTA2, AURKB, COL1A2, FBN1, GFI1, GTF3C6, JARID2, KCNA3, LOXL2, MANEAL, MTHFD1L, MTMR2, MYC, PDGFA, PDGFC, PDGFRB, PLAT, PLAU, PTPN22, RRS1, SFXN4, SLC19A1, SORD, TTC27]
Irgm1	other	0.0111	[AURKB, CCNA2, CCNB1, CCNB2, DTL, GINS1, ID3, KIF20A, NCAPG, NEK2, RRM2, RSAD2, STIL, TK1]
CDK14	kinase	0.0111	[AURKB, CCNA2, CCNB2, CCNE1, CDC6, CDK1, CDK2, CDT1, CIT, DSTN, E2F1, GMNN, MCM3, MYC, MYLK, RFC4, RPA2, STMN1, TYMS]
TFDP2	transcription regulator	0.0113	[ABCG2, AR, ATG14, AURKB, BBC3, BCL2, BCL2L11, BIRC5, CA12, CAV2, CCNA2, CCNE1, CCT4, CDC45, CDC6, CDK1, CDK2, CDKN2C, CDKN2D, CKB, CRYAB, CTNNBIP1, CXCL1, DUSP4, E2F1, E2F2, EDN1, ERH, EZH2, FEN1, FHDC1, FKBP3, FOXO1, GMNN, GRAMD4, HIST1H3D, HMGB2, HSD11B2, IGF1, JMY, KDR, KRT10, LAMA4, LEP, MCM10, MCM2, MCM3, MCM4, MOAP1, MT1F, MT1G, MT1H, MT1X, MTBP, MYC, NDUFC1, NECTIN1, NFKBIB, NPAT, NUDC, O…
Gamma tubulin	group	0.0113	[ABCG2, AR, ATG14, AURKB, BBC3, BCL2, BCL2L11, BIRC5, CA12, CAV2, CCNA2, CCNE1, CCT4, CDC45, CDC6, CDK1, CDK2, CDKN2C, CDKN2D, CKB, CRYAB, CTNNBIP1, CXCL1, DUSP4, E2F1, E2F2, EDN1, ERH, EZH2, FEN1, FHDC1, FKBP3, FOXO1, GMNN, GRAMD4, HIST1H3D, HMGB2, HSD11B2, IGF1, JMY, KDR, KRT10, LAMA4, LEP, MCM10, MCM2, MCM3, MCM4, MOAP1, MT1F, MT1G, MT1H, MT1X, MTBP, MYC, NDUFC1, NECTIN1, NFKBIB, NPAT, NUDC, O…
STK11	kinase	0.0115	[AKAP2, ARF5, ASPHD2, ASS1, CCNA2, CHGB, COX7A2, COX8A, CREBL2, CSF3R, CTPS1, CYC1, CYP2B6, DLGAP2, FBXO9, FOSL1, GADD45A, GFI1, IL1A, ITGB3BP, KCNA2, LTB, MAFK, MED26, MRI1, MYC, NAP1L5, NDUFA2, NDUFA4, NDUFA9, NDUFB7, NDUFS7, NDUFS8, NDUFV1, NET1, NOD1, NPTX2, NR1D1, NT5E, PCK2, PDE2A, PHC2, PHGDH, POLR2E, PRIM2, PSAT1, PTPN3, PYCR2, RASSF1, RPIA, RRM2, SERPINI1, SLC16A4, TARS, TNFAIP3, TNFSF4,…
DHODH	enzyme	0.0115	[ABCA2, ABCB6, ABCC2, ABCG2, ACER2, ACOT11, ACSF2, ACSS1, ACTA2, ADAM12, ADAMTSL4, AEN, AKAP12, AKT3, ALDH4A1, ANXA4, APOBEC2, AR, ATG4C, ATXN1, AURKB, BAP1, BBC3, BCAP31, BCL2, BCL2L11, BCL3, BIRC5, BMX, BTG1, BTG2, BTK, C1QC, C9orf116, CAMK2B, CAND1, CASP6, CAV2, CCNA2, CCNB1, CCNB2, CCNF, CCNG2, CDC20, CDC25B, CDC42BPA, CDC6, CDC7, CDK1, CDK2, CDKN2D, CDT1, CENPA, CES2, CKB, CKS1B, CKS2, CNN1,…
BCKDHA	enzyme	0.0115	[ABCA2, ABCB6, ABCC2, ABCG2, ACER2, ACOT11, ACSF2, ACSS1, ACTA2, ADAM12, ADAMTSL4, AEN, AKAP12, AKT3, ALDH4A1, ANXA4, APOBEC2, AR, ATG4C, ATXN1, AURKB, BAP1, BBC3, BCAP31, BCL2, BCL2L11, BCL3, BIRC5, BMX, BTG1, BTG2, BTK, C1QC, C9orf116, CAMK2B, CAND1, CASP6, CAV2, CCNA2, CCNB1, CCNB2, CCNF, CCNG2, CDC20, CDC25B, CDC42BPA, CDC6, CDC7, CDK1, CDK2, CDKN2D, CDT1, CENPA, CES2, CKB, CKS1B, CKS2, CNN1,…
RORC	ligand-dependent nuclear receptor	0.0115	[ABCA2, ABCB6, ABCC2, ABCG2, ACER2, ACOT11, ACSF2, ACSS1, ACTA2, ADAM12, ADAMTSL4, ADIPOQ, AEN, AHR, AKAP12, AKT3, ALDH4A1, ANXA4, APOBEC2, AR, ATG4C, ATXN1, AURKB, AXIN1, AXL, BACE1, BAP1, BCAP31, BCL2L11, BCL3, BMP2, BMX, BNIP3L, BTG1, BTG2, BTK, C1QC, C9orf116, CAMK2B, CAND1, CASP6, CAV2, CCNA2, CCNB1, CCNB2, CCNE1, CCNF, CCNG2, CCNT1, CCR2, CCR4, CD28, CDC20, CDC25B, CDC42BPA, CDC6, CDC7, CDK…
MUS81	enzyme	0.0115	[ABCA2, ABCB6, ABCC2, ABCG2, ACER2, ACOT11, ACSF2, ACSS1, ACTA2, ADAM12, ADAMTSL4, AEN, AKAP12, AKT3, ALDH4A1, ANXA4, APOBEC2, AR, ATG4C, ATXN1, AURKB, BAP1, BBC3, BCAP31, BCL2, BCL2L11, BCL3, BMX, BTG1, BTG2, BTK, C1QC, C9orf116, CAMK2B, CAND1, CASP6, CAV2, CCNA2, CCNB1, CCNB2, CCNF, CCNG2, CDC20, CDC25B, CDC42BPA, CDC6, CDC7, CDK1, CDK2, CDKN2D, CDT1, CENPA, CES2, CKB, CKS1B, CKS2, CNN1, COQ3, …
YY1AP1	other	0.0116	[ABCA2, ABCB6, ABCC2, ABCG2, ACER2, ACOT11, ACSF2, ACSS1, ACTA2, ADAM12, ADAMTSL4, AEN, AKAP12, AKT3, ALDH4A1, ANXA4, APOBEC2, AR, ATG4C, ATXN1, AURKB, BAP1, BBC3, BCAP31, BCL2, BCL2L11, BCL3, BIRC5, BMX, BTG1, BTG2, BTK, C1QC, C9orf116, CAMK2B, CAND1, CASP6, CAV2, CCNA2, CCNB1, CCNB2, CCNF, CCNG2, CDC20, CDC25B, CDC42BPA, CDC6, CDC7, CDK1, CDK2, CDKN2D, CDT1, CENPA, CES2, CKB, CKS1B, CKS2, CNN1,…
pyrimidine	chemical - endogenous mammalian	0.0118	[ABCA2, ABCB6, ABCC2, ABCG2, ACER2, ACOT11, ACSF2, ACSS1, ACTA2, ADAM12, ADAMTSL4, AEN, AKAP12, AKT3, ALDH4A1, ANXA4, APOBEC2, AR, ATG4C, ATXN1, AURKB, BAP1, BBC3, BCAP31, BCL2, BCL2L11, BCL3, BIRC5, BMX, BTG1, BTG2, BTK, C1QC, C9orf116, CAMK2B, CAND1, CASP6, CAV2, CCNA2, CCNB1, CCNB2, CCNF, CCNG2, CDC20, CDC25B, CDC42BPA, CDC6, CDC7, CDK1, CDK2, CDKN2D, CDT1, CENPA, CES2, CKB, CKS1B, CKS2, CNN1,…
MPG	enzyme	0.0118	[ABCA2, ABCB6, ABCC2, ABCG2, ACER2, ACOT11, ACSF2, ACSS1, ACTA2, ADAM12, ADAMTSL4, AEN, AKAP12, AKT3, ALDH4A1, ANXA4, APOBEC2, AR, ATG4C, ATXN1, AURKB, BAP1, BBC3, BCAP31, BCL2, BCL2L11, BCL3, BIRC5, BMX, BTG1, BTG2, BTK, C1QC, C9orf116, CAMK2B, CAND1, CASP6, CAV2, CCNA2, CCNB1, CCNB2, CCNF, CCNG2, CDC20, CDC25B, CDC42BPA, CDC6, CDC7, CDK1, CDK2, CDKN2D, CDT1, CENPA, CES2, CKB, CKS1B, CKS2, CNN1,…
miR-199a-5p (and other miRNAs w/seed CCAGUGU)	mature microRNA	0.0119	[BCAM, BIRC5, CELSR1, DDR1, DYRK1A, ID3, IFI27, ITGB4, JAG1, KLF4, MYH11, MYL9, MYRF, NECTIN1, RSAD2, TAGLN, TGFB1I1, TMPRSS2, WNT7A, ZBTB16]
THPO	cytokine	0.0119	[AURKB, BIRC5, CCNA2, CCNB1, CCNE1, CIAPIN1, CISH, CXCL1, ITGA2B, KDR, MYC, NOV, TAP1, VEGFA]
mGLUR Group I	group	0.012	[ARC, DLG4, FMR1, PIK3CB]
PML	transcription regulator	0.012	[ADIPOQ, AKR7A2, ANXA4, BIRC5, CCNE1, CDK2, CEBPE, CIAPIN1, CIT, DNAJB6, DNAJB9, GADD45A, GPAM, HLA-DRA, HMGCR, JUP, LDLR, LEP, LIPC, MAF, MAPK1, MAPK11, NFE2L2, PDK4, PIK3CB, PRKCH, PSMB9, STMN1, TAP1, TNFAIP3, UCP3]
TMEM175	ion channel	0.0121	[ACTA2, BAIAP2, CA12, CHGB, CHRNA6, CTSV, CXCL3, DGKG, DLK1, DNM1L, E2F1, FAM81A, GBP5, GLDC, GUCY2C, HLA-DQA1, HLA-DRA, ICAM5, IGF1, KCNIP4, KCNJ11, KDR, KIAA1024, LMO7, MAPK8IP1, MEGF11, MYC, MYO5B, NOV, NR4A2, OPN3, PDE2A, PSD, PSMB9, RBP4, RET, RGS14, RPH3A, RSAD2, SERPINE1, SNCA, SPAG8, STX1B, SV2B, SYN3, TMEM255A, TNFRSF19, TRIM3, VEGFA]
FBH1	enzyme	0.0121	[ABCA2, ABCB6, ABCC2, ABCG2, ACER2, ACOT11, ACSF2, ACSS1, ACTA2, ADAM12, ADAMTSL4, ADIPOQ, AEN, AKAP12, AKT3, ALDH4A1, ALKBH8, ANXA4, APOBEC2, AR, ATG4C, ATXN1, AURKB, BAP1, BBC3, BCAP31, BCL2, BCL2L11, BCL3, BIRC5, BMX, BTG1, BTG2, BTK, C1QC, C9orf116, CAMK2B, CAND1, CASP6, CAV2, CCNA2, CCNB1, CCNB2, CCNF, CCNG2, CDC20, CDC25B, CDC42BPA, CDC6, CDC7, CDK1, CDK2, CDT1, CENPA, CES2, CKB, CKS1B, CKS…
TRIM29	transcription regulator	0.0122	[ABCA2, ABCB6, ABCC2, ABCG2, ACER2, ACOT11, ACSF2, ACSS1, ACTA2, ADAM12, ADAMTSL4, AEN, AKAP12, AKT3, ALDH4A1, ANXA4, APOBEC2, AR, ATG4C, ATXN1, AURKB, BAP1, BBC3, BCAP31, BCL2, BCL2L11, BCL3, BIRC5, BMX, BTG1, BTG2, BTK, C1QC, C9orf116, CAMK2B, CAND1, CASP6, CAV2, CCNA2, CCNB1, CCNB2, CCNF, CCNG2, CDC20, CDC25B, CDC42BPA, CDC6, CDC7, CDK1, CDK2, CDKN2D, CDT1, CENPA, CES2, CKB, CKS1B, CKS2, CNN1,…
SRSF2	transcription regulator	0.0123	[ABCA2, ABCB6, ABCC2, ABCG2, ACER2, ACOT11, ACSF2, ACSS1, ACTA2, ADAM12, ADAMTSL4, AEN, AKAP12, AKT3, ALDH4A1, ANXA4, APOBEC2, AR, ATG4C, ATXN1, AURKB, BAP1, BBC3, BCAP31, BCL2, BCL2L11, BCL3, BIRC5, BMX, BTG1, BTG2, BTK, C1QC, C9orf116, CAMK2B, CAND1, CASP6, CAV2, CCNA2, CCNB1, CCNB2, CCNF, CCNG2, CDC20, CDC25B, CDC42BPA, CDC6, CDC7, CDK1, CDK2, CDKN2D, CDT1, CENPA, CES1, CES2, CKB, CKS1B, CKS2,…
myxothiazol	chemical toxicant	0.0123	[ABCA2, ABCB6, ABCC2, ABCG2, ACER2, ACOT11, ACSF2, ACSS1, ACTA2, ADAM12, ADAMTSL4, AEN, AKAP12, AKT3, ALDH4A1, ANXA4, APOBEC2, AR, ATG4C, ATXN1, AURKB, BAP1, BBC3, BCAP31, BCL2, BCL2L11, BCL3, BIRC5, BMX, BTG1, BTG2, BTK, C1QC, C9orf116, CAMK2B, CAND1, CASP6, CAV2, CCNA2, CCNB1, CCNB2, CCNF, CCNG2, CDC20, CDC25B, CDC42BPA, CDC6, CDC7, CDK1, CDK2, CDKN2D, CDT1, CENPA, CES2, CKB, CKS1B, CKS2, CNN1,…
SP100	transcription regulator	0.0124	[ABCA2, ABCB6, ABCC2, ABCG2, ACER2, ACOT11, ACSF2, ACSS1, ACTA2, ADAM12, ADAMTSL4, AEN, AKAP12, AKT3, ALDH4A1, ANXA4, APOBEC2, AR, ATG4C, ATXN1, AURKB, BAP1, BBC3, BCAP31, BCL2, BCL2L11, BCL3, BIRC5, BMX, BTG1, BTG2, BTK, C1QC, C9orf116, CAMK2B, CAND1, CASP6, CAV2, CCNA2, CCNB1, CCNB2, CCNE1, CCNF, CCNG2, CDC20, CDC25B, CDC42BPA, CDC6, CDC7, CDK1, CDK2, CDKN2D, CDT1, CENPA, CES2, CKB, CKS1B, CKS2…
Lamin b	group	0.0125	[BCL2L11, CDC25B, DHCR7, E2F1, E2F3, HMGCR, LDLR, LMNA, MYC, RRM2, SQLE]
F7	peptidase	0.0125	[AR, FOSL1, GADD45A, IER2, JAG1, KLF5, LIF, MYC, PTGER2, RELA, VEGFA, ZFP36]
PGR	ligand-dependent nuclear receptor	0.0125	[ABCG2, ADAMTS1, ADARB1, ALOX15, AR, ATXN1, BTG1, CA12, CCL8, CCNB1, CCNB2, CDC20, CDK1, CEBPD, CLDN7, CTBS, CYP19A1, ELF5, EP400, ESR1, FAM49A, FKBP5, FOXO1, G6PC, GAS6, GRB10, HSD11B2, HSD17B1, IRS2, ITGB4, KLF4, LAMB2, LIG1, MATK, MPHOSPH10, MSX2, NET1, NOP16, OCEL1, PDGFA, PDLIM1, PFN2, PHF21A, PIP5K1B, PISD, PLAU, PLK2, PRKCH, PRLR, SIK3, SLC31A2, SLC35A3, SLC7A5, SNTB2, TK1, TNC, ZNF354A]
EPZ005687	chemical - protease inhibitor	0.0127	[ABCB5, HSD11B2, MYC, NES]
SMYD2	enzyme	0.0127	[ABCA2, ABCB6, ABCC2, ABCG2, ACER2, ACOT11, ACSF2, ACSS1, ACTA2, ADAM12, ADAMTSL4, AEN, AKAP12, AKT3, ALDH4A1, ANXA4, APOBEC2, AR, ATG4C, ATXN1, AURKB, BAP1, BBC3, BCAP31, BCL2, BCL2L11, BCL3, BIRC5, BMX, BTG1, BTG2, BTK, C1QC, C9orf116, CAMK2B, CAND1, CASP6, CAV2, CCNA2, CCNB1, CCNB2, CCNF, CCNG2, CDC20, CDC25B, CDC42BPA, CDC6, CDC7, CDK1, CDK2, CDKN2D, CDT1, CENPA, CES2, CKB, CKS1B, CKS2, CNN1,…
SEMA4A	other	0.0129	[TBX21, VEGFA]
TRA2B	other	0.0129	[ABCA2, ABCB6, ABCC2, ABCG2, ACER2, ACOT11, ACSF2, ACSS1, ACTA2, ADAM12, ADAMTSL4, AEN, AKAP12, AKT3, ALDH4A1, ANXA4, APOBEC2, AR, ATG4C, ATXN1, AURKB, BAP1, BBC3, BCAP31, BCL2, BCL2L11, BCL3, BIRC5, BMX, BTG1, BTG2, BTK, C1QC, C9orf116, CAMK2B, CAND1, CASP6, CAV2, CCNA2, CCNB1, CCNB2, CCNF, CCNG2, CDC20, CDC25B, CDC42BPA, CDC6, CDC7, CDK1, CDK2, CDKN2D, CDT1, CENPA, CES2, CKB, CKS1B, CKS2, CNN1,…
ethynodiol diacetate	chemical drug	0.013	[ABCB9, ADAMTS1, ADARB1, ADGRG6, ADORA1, ALOX15, ANAPC5, ANK3, AP1M1, AP1S1, AR, ARFIP2, ARHGEF7, ARL4D, ASPM, ASS1, ATP2A3, ATXN1, AZU1, BCL2, BCL2L11, BCLAF1, BIRC5, BMP2, BRAP, BRWD1, BTG1, BYSL, CA12, CALML4, CAMK1, CAMK2B, CASP6, CAV2, CCL8, CCNA2, CCNB2, CDC20, CDC42BPA, CDC42EP2, CDK2, CDK5, CEBPD, CENPA, CENPL, CENPM, CENPN, CENPQ, CENPU, CEP250, CGN, CHMP4A, CIT, CLDN7, CLEC3A, CLIC6, CL…
etonogestrel	chemical drug	0.013	[ABCB9, ADAMTS1, ADARB1, ADGRG6, ADORA1, ALOX15, ANAPC5, ANK3, AP1M1, AP1S1, AR, ARFIP2, ARHGEF7, ARL4D, ASPM, ASS1, ATP2A3, ATXN1, AZU1, BCL2, BCL2L11, BCLAF1, BIRC5, BMP2, BRAP, BRWD1, BTG1, BYSL, CA12, CALML4, CAMK1, CAMK2B, CASP6, CAV2, CCL8, CCNA2, CCNB2, CDC20, CDC42BPA, CDC42EP2, CDK2, CDK5, CEBPD, CENPA, CENPL, CENPM, CENPN, CENPQ, CENPU, CEP250, CGN, CHMP4A, CIT, CLDN7, CLEC3A, CLIC6, CL…
norethindrone acetate	chemical drug	0.013	[ABCB9, ADAMTS1, ADARB1, ADGRG6, ADORA1, AKAP12, ALOX15, ANAPC5, ANK3, AP1M1, AP1S1, AR, ARFIP2, ARHGEF7, ARL4D, ASPM, ASS1, ATP2A3, ATXN1, AZU1, BBC3, BCL2L11, BCLAF1, BMP2, BRAP, BRWD1, BTG1, BYSL, CA12, CALML4, CAMK1, CAMK2B, CASP6, CAV2, CBS/CBSL, CCL8, CCNB2, CD93, CDC20, CDC42BPA, CDC42EP2, CDK2, CDK5, CEBPD, CENPA, CENPL, CENPM, CENPN, CENPQ, CENPU, CEP250, CES1, CGN, CHMP4A, CIT, CLDN7, C…
MLXIPL	transcription regulator	0.0132	[ABCA2, ABCB6, ABCC2, ABCG2, ACER2, ACOT11, ACSF2, ACSS1, ACTA2, ADAM12, ADAMTSL4, AEN, AKAP12, AKT3, ALDH4A1, ANXA4, APOBEC2, AR, ATG4C, ATXN1, AURKB, BAP1, BBC3, BCAP31, BCL2, BCL2L11, BCL3, BIRC5, BMX, BTG1, BTG2, BTK, C1QC, C9orf116, CAMK2B, CAND1, CASP6, CAV2, CCNA2, CCNB1, CCNB2, CCNF, CCNG2, CDC20, CDC25B, CDC42BPA, CDC6, CDC7, CDK1, CDK2, CDKN2D, CDT1, CENPA, CES2, CKB, CKS1B, CKS2, CLSPN…
mir-154	microRNA	0.0132	[ABCG1, ACER2, ACTA2, ADIPOQ, AIMP2, AQP3, BBC3, BCL2, BCL2L11, BIRC5, BMP2, BTG2, CCL1, CCNE1, CDK1, CDK2, COPS6, CXCL1, CXCL3, CXCL5, CYP19A1, ESR1, EZH2, FBXO32, FGF1, FKBP5, FOSL1, FOXO1, FOXP3, GATA2, HGF, ID3, IGF1, IGF1R, IL1A, IL7R, KDR, KL, LEP, LHCGR, MAPK14, MSI1, MT1X, MUC1, MYC, NCF1, NDUFB8, NDUFV1, NES, NET1, NFIL3, OGA, PDK4, PMP22, PROCR, PTGS1, PTX3, RELA, RHOB, RRM2, RUNX2, SER…
KLF5	transcription regulator	0.0134	[ACTA2, ARG1, BIRC5, CDK1, CDT1, E2F3, FAM110A, GPSM1, MYC, PDGFA, PREB, S100A9, TAGLN, TBC1D14, UCP3, WFS1]
2,4-diamino-6-hydroxypyrimidine	chemical reagent	0.0135	[NFE2L2, TFAM, VEGFA]
PPBP	cytokine	0.0135	[COL15A1, COL6A3, PDGFRB, SERPINE1, VEGFA]
CSNK1E	kinase	0.0135	[PER1, SERPINE1]
mir-25	microRNA	0.0136	[BBC3, BCL2L11, E2F1, E2F2, E2F3, FBXW7, GADD45A, MAP2K4, TOB1, TSC1, ZNF512B]
ellipticine	chemical reagent	0.0137	[ABCA2, ABCB6, ABCC2, ABCG2, ACER2, ACOT11, ACSF2, ACSS1, ACTA2, ADAM12, ADAMTSL4, AEN, AKAP12, AKT3, ALDH4A1, ANXA4, APOBEC2, AR, ATG4C, ATXN1, AURKB, BAP1, BBC3, BCAP31, BCL2, BCL2L11, BCL3, BIRC5, BMX, BTG1, BTG2, BTK, C1QC, C9orf116, CAMK2B, CAND1, CASP6, CAV2, CCNA2, CCNB1, CCNB2, CCNF, CCNG2, CDC20, CDC25B, CDC42BPA, CDC6, CDC7, CDK1, CDK2, CDKN2D, CDT1, CENPA, CES2, CKB, CKS1B, CKS2, CNN1,…
floxuridine	chemical drug	0.0138	[CCNB1, GADD45A, TYMS]
dinoprost	chemical - endogenous mammalian	0.0139	[ANXA4, EDN1, ESR1, HSD11B2, HSPA1A/HSPA1B, ID3, IL1A, LHCGR, MYC, NFIL3, NR4A2, POR, PRLR, PTGS1, RUNX2, SCN1B, SCP2, VEGFA, YY1]
Ptprd	phosphatase	0.014	[BIRC5, CDK1, CEBPD, GADD45G, MYC, PSMB9]
TP53	transcription regulator	0.014	[ABCA2, ABCB6, ABCC2, ABCG2, ACER2, ACOT11, ACSF2, ACSS1, ACTA2, ADAM12, ADAMTSL4, AEN, AKAP12, AKT3, ALDH4A1, ANXA4, APOBEC2, AR, ATG4C, ATXN1, AURKB, BAP1, BBC3, BCAP31, BCL2, BCL2L11, BCL3, BIRC5, BMX, BTG1, BTG2, BTK, C1QC, C9orf116, CAMK2B, CAND1, CASP6, CAV2, CCNA2, CCNB1, CCNB2, CCNF, CCNG2, CDC20, CDC25B, CDC42BPA, CDC6, CDC7, CDK1, CDK2, CDKN2D, CDT1, CENPA, CES2, CKB, CKS1B, CKS2, CNN1,…
desogestrel	chemical drug	0.0146	[ABCB9, ADAMTS1, ADARB1, ADGRG6, ADORA1, ALOX15, ANAPC5, ANK3, AP1M1, AP1S1, AR, ARFIP2, ARHGEF7, ARL4D, ASPM, ASS1, ATP2A3, ATXN1, AZU1, BCL2, BCL2L11, BCLAF1, BIRC5, BMP2, BRAP, BRWD1, BTG1, BYSL, CA12, CALML4, CAMK1, CAMK2B, CASP6, CAV2, CCL8, CCNA2, CCNB2, CDC20, CDC42BPA, CDC42EP2, CDK2, CDK5, CEBPD, CENPA, CENPL, CENPM, CENPN, CENPQ, CENPU, CEP250, CGN, CHMP4A, CIT, CLDN7, CLEC3A, CLIC6, CL…
nitrendipine	chemical drug	0.015	[CYP2B6, HMGCR, LDLR]
SMOC2	other	0.0151	[AURKB, CCNB1, CDK1, MCM10, MCM4]
LCOR	transcription regulator	0.0153	[ADORA1, ESR1, FKBP5, IGFBP4, MUC1]
REL	transcription regulator	0.0153	[ACAD9, ADK, AHR, APLF, ATXN1, BARD1, BBC3, BIRC5, CDC6, CTU2, DNAH1, DNASE1L1, EXOSC1, EZH2, FBXL4, IL9, IRF4, JUP, KDR, MYC, PCBP4, PFKM, PHF14, PHGDH, PIBF1, PIPOX, PLA2G16, PLK2, RSAD2, SASS6, SCN11A, SLC35A3, SPIN1, TBCA, TNFAIP3, TNFRSF10A, TNFRSF10C, TTC30B, TTK, TTLL1, TWNK, UBXN2B]
NREP	other	0.0153	[ACTA2, PDGFA, PDGFRA, PDGFRB, TAGLN, VEGFA]
SYVN1	transporter	0.0156	[ABCC4, AHR, ASF1B, AXL, CDA, CRTAP, CTPS1, DCTN1, ERCC6, EXT2, FANCG, FOLR1, GGCX, GNB2, IFI44, IGF1R, IL7R, ITGB4, LGALS3BP, MED25, NFE2L2, NUDT21, PLD2, POLR2B, PVR, RAB34, RNF31, SLC27A3, SLC2A1, SLC2A3, SLC43A2, SLC7A5, TARS, TRERF1, USP5]
Raf	group	0.0159	[BCL2L11, E2F1, EDN1, IGF1R, MYC, MYH11, RARB, RET, TAGLN, TBP]
CKS2	kinase	0.0161	[CCNA2, CCNB1, CDK1]
GATA1	transcription regulator	0.0162	[ABCC4, BCL2, BCL2L11, BMP6, BTG2, BZW2, CBX5, CCR4, CDK2, CDKN2C, CDKN2D, DMTN, E2F3, EPOR, EZH2, FAM118A, FOSB, GATA2, GFI1B, HDAC11, IKZF4, ITGA2B, JDP2, KDR, LYL1, MAGED1, MCM3, MRTFA, MSH2, MYC, NFIL3, NR4A2, PAPPA2, PHC1, RAD54L, RANBP1, RFC4, RUNX2, RUNX3, SNCA, SPTA1, SPTB, SSBP3, ST18, STAT4, TFEB, TGFB1I1, UNG, ZFPM1, ZNF496]
NDUFA13	enzyme	0.0163	[BCL2, CCNB1, CDK1, MCM4, TK1]
pentanoic acid	chemical - endogenous mammalian	0.0165	[ATP2A3, G6PC, LEP]
MDK	growth factor	0.0168	[ACTA2, BCL2, CXCL3, PLAT, RELA, TAGLN]
LMX1B	transcription regulator	0.0169	[BAIAP2, CA12, CHGB, CHRNA6, COL4A3, CORIN, DGKG, DLK1, DNM1L, FAM81A, GBP5, GLDC, GUCY2C, HLA-DQA1, HLA-DRA, ICAM5, IGF1, KCNIP4, KCNJ11, KIAA1024, LMO7, MAPK8IP1, MEGF11, MYO5B, NDUFA2, NDUFA4, NOV, NR4A2, OPN3, PDE2A, PSD, PSMB9, PTX3, RBP4, RET, RGS14, RPH3A, RSAD2, SERPINE1, SPAG8, STX1B, SV2B, SYN3, TMEM255A, TNFRSF19, TRIM3, UQCRQ]
SKP1	transcription regulator	0.0169	[ADIPOQ, AR, ATP2A3, BCL2, BIRC5, CAMK2B, CCNB1, CCNE1, CEBPD, CTSF, CYP19A1, DDB2, DLK1, DVL2, E2F3, ERCC3, ERCC5, ESR1, FBXO32, FKBP5, FOXO1, FXYD3, G6PC, GADD45A, HMGCR, HSD11B2, IFI27, IFITM1, IGF1R, IRS2, LEP, MYC, NDN, NEK2, NFE2L2, PLK1, PPARGC1B, ROBO1, SERPINE2, TAP1, TBP, TFAM, VEGFA]
medroxyprogesterone acetate	chemical drug	0.0169	[ASPM, BCL2, BIRC5, BTG2, CAMK4, CCNB1, CCNB2, CDK1, COL4A3, DLGAP5, ESR1, FOXO1, GCH1, HGF, HSD11B1, IL1A, IL9, KIF11, KIF18A, KLF5, LMNA, MYC, NCAPG, NEK2, PLAU, PRL, ROBO1, TNC, VEGFA]
RASA4	other	0.0171	[ADARB1, ADRA2C, BCL2, BIRC5, BMP2, CCNA2, CDK1, CDON, CISH, CLCF1, COL1A2, CTSV, DPF1, E2F1, EFEMP2, EIF3C, EIF4EBP1, ENPP1, FOSB, FOSL1, FOXO1, FSTL1, FURIN, FZD2, GADD45G, GJA1, IGF1R, IL7R, ITGB4, KLF5, MAML3, MAPK12, MYC, MYH11, NID1, OAF, OSBP2, OSM, PAFAH1B3, PCYT1B, PDGFRA, PDGFRB, PDLIM1, PER2, PIP5K1A, PLAU, PRL, PSMB9, PTGS1, PTPRS, RARB, RHOB, RNF19B, SERPINE1, SERPINE2, SLIT3, SOX4, …
RBCK1	transcription regulator	0.0174	[CCNB1, ESR1, MYC, TNFAIP3]
CG	complex	0.0179	[ACPP, ACTA2, ADAMTS1, AR, BARD1, BCL2, BMP2, BTG1, BTG2, BTG3, CAMK4, CCDC86, CDC6, CEBPD, CNPY4, CTSV, CXCL3, DHCR7, DMD, DTL, EMCN, EPHB6, G0S2, G6PC, GJA1, GPC1, HLA-DQA1, HSD11B1, HSD11B2, IGF1R, IGFBP4, IL11, IL4R, IRS2, KHK, KLHDC4, LDLR, LGALS3BP, LHCGR, LIF, MAF, MAPKAPK2, MARCH3, MCM10, MVK, NFKBIB, NR2F6, OXTR, PCED1A, PDE4D, PKIA, PLAT, PLAU, PPARA, PRLR, PTGER2, PTGS1, PTX3, PUS3, RU…
Cpla2	group	0.0184	[AR, MYC, VEGFA]
MBD4	enzyme	0.0185	[MSH2, MSH6, PMS2]
Cyp2c23	enzyme	0.0186	[CCNA2, CCNB2, CCR2, MERTK, MS4A7, TGFB2, TIMD4]
KNDC1	other	0.0186	[ADARB1, ADRA2C, BCL2, BIRC5, CCNA2, CDK1, CDON, CISH, CLCF1, COL1A2, CTSV, DPF1, E2F1, EFEMP2, EIF3C, EIF4EBP1, ENPP1, FOSB, FOSL1, FOXO1, FSTL1, FURIN, FZD2, GADD45G, GJA1, IGF1R, IL7R, ITGB4, KLF5, MAML3, MAPK12, MYC, MYH11, NID1, OAF, OSBP2, OSM, PAFAH1B3, PCYT1B, PDGFRA, PDGFRB, PDLIM1, PER2, PIP5K1A, PLAU, PRKAR2B, PRL, PSMB9, PTGS1, PTPRS, RARB, RHOB, RNF19B, SERPINE1, SERPINE2, SLIT3, SOX…
DYRK1A	kinase	0.0189	[CCNB1, CDC6, CDK1, DLG4, E2F1, MCM3, MCM4, SERPINE1]
WWOX	enzyme	0.0191	[BBC3, BCL2, ESR1, RUNX2, TK1, TRIM2, VEGFA]
UHRF2	enzyme	0.0195	[BCL2L11, CCNE1, CKB, FHDC1, FOXO1, MOAP1, NFKBIB, PDCD5, SIVA1]
MED28	other	0.0195	[ACTA2, CRIP1, MYH11, TAGLN]
metoprolol	chemical drug	0.0196	[EDN1, GJA1, MYC, RELA, THBS4]
T3-TR-RXR	complex	0.0197	[APOA5, ATP2A1, CAMK4, COL6A3, G6PC, HP, LDLR, NRGN, SLC16A3, SLC2A1, STRBP, SYT2, UCP3]
RAR ligand-RARÎ±-Retinoic acid-RXRÎ±	complex	0.0198	[ABCC2, SLC10A1, SLCO1A2]
GnRH-A	chemical reagent	0.0199	[AGPAT1, AR, BTG2, FOSB, FOSL1, FXYD5, IER2, KIFC1, KLF4, MAZ, MVK, PER1, PPIE, RRAD, SCN1B, SERPINB9, SERPINE1, SLC6A4, TARBP2, ZFP36]
atrasentan	chemical drug	0.0199	[BCL2, BIRC5, VEGFA]
MIR17HG	other	0.0202	[ACTA2, BCL2L11, CXCR5, IKZF4, LRP6, PKD2, RNF11, TAGLN, TNFAIP3]
ITGB5	other	0.0202	[COL1A2, KDR, VTN]
Atrial Natriuretic Peptide	group	0.021	[ADIPOQ, EDN1, LEP, SERPINE1, TNC]
procaine	chemical drug	0.021	[HMGCR, RARB]
progestin	chemical drug	0.0211	[BCL2, ESR1, FOXO1, GRPEL1, KIAA0232, PDK4, RMND1, TBC1D14, ZBTB2]
KMT2D	transcription regulator	0.0215	[ACCS, ACOT4, ADGRG2, ARMH4, BCL2, BEND3, BTG3, CNTLN, COL23A1, CRIP1, CRLF2, DSC1, DSC2, E2F1, EBI3, EFHC2, ERRFI1, FAM49A, FOLR3, HDDC2, HDX, IRAK4, KCTD15, KDELC2, KLF4, KRT10, LAMB3, LCK, MARVELD1, METRNL, MYOM3, NAALADL2, NEIL2, NT5E, OXR1, PAOX, PDGFRA, POLE, POLE4, PPIC, PRKRA, RELL1, RFX7, RIMKLB, SENP8, SFXN4, SH3D19, SLC35G2, SMAD6, SORD, TMEM159, VTN, ZNF184, ZNF23, ZNF35]
CRHR2	G-protein coupled receptor	0.0215	[BCL2, RBP4, SLC2A1, SLC2A3, SLC6A4, UCN, VEGFA]
PTGER2	G-protein coupled receptor	0.0216	[ADGRE1, ASPM, CCNA2, CCNB2, CFP, CKAP2L, CKS2, CYP19A1, EXOC7, FOXP3, IL1A, KIF11, KIF15, KIF18B, KIF20A, KIF22, MASTL, NEK2, NUF2, PABPN1, PLK1, RRN3, SERPINE1, STIL, TTK, VEGFA]
HRAS	enzyme	0.0216	[ADARB1, ADRA2C, BCL2, BIRC5, CCNA2, CDK1, CDON, CISH, CLCF1, COL1A2, CTSV, DPF1, E2F1, EFEMP2, EIF3C, EIF4EBP1, ENPP1, FOSB, FOSL1, FOXO1, FSTL1, FURIN, FZD2, GADD45G, GJA1, IGF1R, IL7R, ITGB4, KLF5, MAML3, MAPK12, MYC, MYH11, NID1, OAF, OSBP2, OSM, PAFAH1B3, PCYT1B, PDGFRA, PDGFRB, PDLIM1, PER2, PIP5K1A, PLAU, PRL, PSMB9, PTGS1, PTPRS, RARB, RHOB, RNF19B, SERPINE1, SERPINE2, SLIT3, SOX4, SPRY4,…
PCYT1A	enzyme	0.0217	[AXL, INSL6, KLF4, MAPKAPK2, NFASC, PCYT1B, RUNX3, SEPT3, STX3]
Brd4	kinase	0.0223	[ACTA2, CCR2, COL1A2, COL4A3, COL6A3, HGF, LOXL2, PLAT, PLAU, SPTA1, TAGLN, TLR6]
MMP1	peptidase	0.0223	[BCL2, CCNE1, CDK2, E2F1, IGF1, KDR, MTA1, MTA2, MYC, PDGFA, PLAU, RUNX2, SERPINE1, TAGLN]
alpha-tocopherol succinate	chemical drug	0.0224	[BCL2, FGF1, IL1A, VEGFA]
infliximab	biologic drug	0.0225	[BMP2, CDC6, CXCL1, DUSP4, EDN1, FCGR2B, G0S2, IL12RB2, IL9, MAPK14, MSX2, MT1X, SLAMF1, SLC7A5, TNFRSF4, TTK, VEGFA, WNT7A]
chloropromazine	chemical drug	0.0226	[CYP2B6, DEPP1, HMGCR, LDLR, NR4A2, PLCB1, SLC2A3, TAGLN, WIPI1]
SMARCA4	transcription regulator	0.0227	[ABRACL, ACTA2, AHR, AIM2, ANGPTL2, ANXA10, AP3M2, APOL3, ARL16, ATP2A1, BCL2, BIN1, BIRC5, CCDC153, CCDC85B, CCDC9B, CCNA2, CCR2, CDK2, CDK20, CDKN2D, CFP, CLCF1, CLIC2, COL7A1, CXCR5, CYB5R2, DGKG, DUSP13, DUSP4, E2F1, ENTPD3, FAM167A, FOLR1, GADD45G, GBP1, HHIP, HLA-DRA, HNMT, IGF1, IGFBP7, IL11, IL20RB, KDM6B, KDR, KHDRBS3, KIFAP3, KIFC3, LRMP, LRRC34, MARCH1, MCTP2, MEF2C, MELTF, MGP, MN1, M…
methyl cellosolve	chemical reagent	0.023	[PDE4D, PLK1, PRL]
TH2 Cytokine	group	0.0232	[ABCC2, ABCG2, ACKR2, ACVR2A, ACVRL1, ADGRE1, ADIPOQ, ADORA1, AGER, AHR, ALAS1, ALOX15, ANXA4, AOC1, AR, ARG1, ARNTL2, ASS1, ATP5MD, ATXN1, AVPI1, AXIN1, BATF2, BBC3, BCAT2, BCL3, BMP2, BMP6, BNIP3L, BTG2, BZW2, CALCA, CAND1, CASP6, CCDC86, CCL1, CCNA2, CCR2, CD101, CD1C, CD28, CD300A, CD72, CDC123, CDK2, CDKN2D, CEACAM1, CEBPD, CES1, CES2, CFD, CHI3L2, CHST3, CISH, CKAP5, CLNS1A, COL1A2, COMP, C…
GABPB1	transcription regulator	0.0235	[IL7R, OXTR, PRL, TNC, TSHR, UCP3]
hymecromone	chemical drug	0.0237	[ACTA2, ADAMTS4, BCL2, CXCR1, FADD, FOXP3, HAS3, HMMR, TNFRSF10A]
N,N-dimethylarginine	chemical - endogenous mammalian	0.024	[BCL2, PLAT, SERPINE1]
MITF	transcription regulator	0.0241	[APEX2, ATP6V1C1, AURKB, BCL2, BEST1, C1orf74, CAPN3, CCNB1, CCNF, CCNG2, CDC25B, CDK2, CDT1, CENPH, CENPM, CTSK, DSTYK, ESPL1, FANCG, FBXO32, GPRIN1, GREB1, HMBS, HPGDS, KAZN, KCNN2, KIF20A, KIFC1, LIG1, MCM2, MCM4, MGAT4B, MGP, MLANA, NCAPD3, NUF2, PIF1, PLK1, PMEL, PSMC3IP, RECQL4, RMI1, SDC1, SEMA6A, SERPINE1, SLC14A1, SOX13, STXBP1, UBL3, XRCC3]
ATP2B4	transporter	0.0242	[ADGRG6, ADIPOQ, ARC, ATP2A3, AXL, BCL2, BCL2L11, BTG3, CCL1, CCNE1, CCR2, CEBPD, CKS2, CTSK, CXCL1, CXCL3, EDN1, ESR1, EZH2, FBXO32, FOSL1, FOXO1, FOXP3, GCH1, HAS3, ICAM3, ITGA2B, JAG1, KCNJ2, KLF5, LDLR, LIF, MUC1, MYC, MYLK, NR4A2, PDE5A, PDK4, PLAU, PTGS1, RARB, RRS1, RUNX2, SERPINE1, SFTPB, SLC2A1, SOX4, TBX21, TFAM, TYMP, ZFP36, ZFP36L1]
KDM5B	transcription regulator	0.0244	[AP4S1, CCNB1, CDK1, CLCF1, DLGAP5, E2F1, ESR1, GADD45A, GCA, GREB1, HACD1, HMMR, HSD17B8, JADE2, LGALS3BP, LIMCH1, MCM2, MCM3, MPC1, MT1F, MT1H, MT1X, NCAPH, NMB, OSER1, PHF20, PRLR, REEP1, SNRPD1, TMEM14A, TTK, WNT7B]
LMNB1	other	0.0245	[BCL2L11, CDC25B, DHCR7, E2F1, E2F3, HMGCR, LDLR, MYC, RRM2, SQLE]
ZBTB33	transcription regulator	0.0247	[BBC3, MTA2, MYC, RAPSN, TNFRSF10A]
ITPRID2	other	0.025	[ADIPOQ, IGF1, LEP]
mir-32	microRNA	0.0253	[BCL2L11, BTG2, TSC1]
Synuclein	group	0.0253	[ACTA2, ADGRE1, AGER, BAIAP2, CA12, CHGB, CHRNA6, CXCL3, DGKG, DLK1, DNM1L, ESR1, FADD, FAM81A, GBP5, GLDC, GUCY2C, HLA-DQA1, HLA-DRA, ICAM5, IGF1, IGF1R, KCNIP4, KCNJ11, KIAA1024, LMO7, MAPK8IP1, MEGF11, MYO5B, NDUFB8, NOV, NR4A2, OPN3, PDE2A, PSD, PSMB9, RBP4, RELA, RET, RGS14, RPH3A, RSAD2, SERPINE1, SPAG8, STX1B, SV2B, SYN3, TMEM255A, TNFRSF19, TRIM3]
hydroxyflutamide	chemical drug	0.0256	[AR, BCL2, IGF1, IL1A, UGDH, WIF1]
seocalcitol	chemical drug	0.026	[BCL2, BIRC5, CEACAM1, CKS1B, E2F1, FOSL1, GADD45A, KRT4, LGALS2, MYC, NOMO1 (includes others), PDGFRB, SSPN, SYCP1, TMPRSS2, TSPAN6, VEGFA]
PTPRR	phosphatase	0.0261	[ACTA2, ADAMTS1, AKT3, BCL2L11, CXCL3, DLC1, DUSP4, E2F1, EDN1, ESR1, FOSB, FOSL1, FURIN, HLA-DQB1, IFNL1, IL1A, KLF4, MYH11, MYRF, NOV, OSM, PLAT, PTGER2, RET, SMAD1, THY1, TNFRSF10A, TRAF4, VEGFA]
mir-326	microRNA	0.0261	[ABCA3, ACTA2, ADH1B, ADIPOQ, AKAP12, ARG1, ARHGEF5, ARL4C, B9D1, BCL2, BIN1, BTG1, BTG2, CCNA2, CCNB2, CD47, CDC37, CDK9, CEBPE, CFD, CNFN, CNN1, CPB2, CRADD, CSF3R, CTSK, CYP19A1, CYP2B6, DHCR7, DLX3, EMCN, F8, FOXO1, G6PC, GABPB1, GADD45A, GATA2, GBP1, GCH1, GFI1B, GGH, GJA1, GPR84, GUCY1A1, HP, HSD11B1, ID3, IFI27, IGFBP4, IRS2, JAG1, KLF4, KLF5, LCK, LEP, LHCGR, LTF, LYL1, MAPKAPK2, MED1, MS…
hexanoic acid	chemical - endogenous mammalian	0.0262	[ATP2A3, G6PC]
ASXL1	transcription regulator	0.0262	[BAP1, CFD, G0S2, HSD11B1, PELI2, PPARGC1B, RAB12, RARB, SERPINE1, VEGFA]
GNL2	enzyme	0.0263	[CCNA2, CCNE1, MYC]
INTS3	other	0.0263	[ADIPOQ, ALKBH8, BCL2L11, BIRC5, CDC25B, CDKN2D, E2F1, E2F3, GPHN, IGF1R, LEP, MYC, OCLN, RRM2, SERPINE1, TNFAIP3, XRCC5]
INIP	other	0.0263	[ADIPOQ, ALKBH8, BCL2L11, BIRC5, CDC25B, CDKN2D, E2F1, E2F3, GPHN, IGF1R, LEP, MYC, OCLN, RRM2, SERPINE1, TNFAIP3, XRCC5]
HELLS	enzyme	0.0264	[CCNA2, CDC6, E2F1, MCM4, PDS5A, ZNF76]
ZMIZ1	other	0.0266	[DTX1, MYC, SERPINE1]
T-type Calcium Channel	complex	0.0267	[ANKH, ENPP1]
Cdc25	group	0.0267	[AR, BIRC5, CDC20, FADD, GADD45A, GADD45G, HASPIN, MYC, PLEKHF1, PPM1D, SIAH1]
clomiphene	chemical drug	0.0276	[ESR1, LDLR, LIF]
MKKS	other	0.0276	[BMP2, LEP]
emricasan	chemical drug	0.0276	[ACER2, ACTA2, BCL2, BIRC5, CAMK4, CCNE1, CDK1, CDK2, CTSK, CXCL3, IL16, IL1A, NCF1, RUNX2]
lysophosphatidic acid	chemical - other	0.0279	[ACTA2, CCNE1, CXCL1, CXCL3, EDN1, FKBP5, KDR, KLF5, LIF, LIPG, LRP6, MPZ, MYC, PDGFRA, PDGFRB, PLAU, RFFL, SERPINE1, TAGLN, TAZ, TF, VEGFA]
CRHR1	G-protein coupled receptor	0.028	[EDN1, HSD11B1, HSD11B2, SLC2A1, SLC2A3, VEGFA]
Gata	group	0.0283	[ITGA2B, MAFK]
mimosine	chemical drug	0.0287	[HLA-DQA1, HLA-DQB1, SHMT1, VEGFA]
TRG	other	0.0291	[CAV2, CXCL1, HLA-DQB1, NT5E]
RUNX2	transcription regulator	0.0291	[ACTA2, BCL2, BIRC5, BMP2, CCNE1, CCR2, CEBPD, COL1A2, CYP19A1, GFI1, IGF1R, IL20RB, ITGB4, MYH11, NEXN, NUDT12, PIK3CB, PLAU, SERPINE1, SGPP1, SMAD6, TAGLN, TG, VEGFA]
PDGFC	growth factor	0.0293	[ACTA2, COL1A2, KDR, MYC, PDGFRA, PDGFRB, VEGFA]
ATP1A1	transporter	0.0294	[HMGCR, LDLR]
mir-346	microRNA	0.0295	[BTK, EFEMP2]
FOXO1	transcription regulator	0.0299	[ADIPOQ, AR, ASPM, ATG14, BCL2L11, BIRC5, CAMK4, CASP6, CCNA2, CCNB1, CCNB2, CCNF, CCNG2, CDK1, CDKN2C, CTSK, CTSV, DLGAP5, FBXO32, FOSB, FOXP3, FOXP4, G6PC, GADD45A, GATA2, HMGCR, IGF1, IL7R, IRS2, JAG1, KIF11, KIF18A, KLF4, LEP, LHCGR, MRPL46, MRPL47, MRPS12, MRPS18C, MRPS30, MRPS7, MYC, NCAPG, NDN, NDUFA12, NDUFA4, NDUFA9, NDUFAF2, NEK2, PCK2, PDK4, PPARGC1B, PRL, RELA, RUNX2, SERPINE1, SESN3,…
EIF3E	other	0.0302	[APLP1, AR, BCL2L11, BIRC5, CCNF, CDC20, CDC25B, CXCL1, E2F1, E2F3, LIG1, MYC, OCLN, PLAU, RAD54L, RRM2, SCARF1, TNC, TOP3A]
NCOA1	transcription regulator	0.0304	[ADAM22, AHR, CELSR3, DDX28, ERVFRD-1, FRAT2, KDR, LEP, MAF1, MAPK8IP2, MTHFSD, MYC, NCAPH2, NR1I3, PGS1, PRL, SERPINE1, SFTPB, SLC2A1, TLE1]
LMX1A	transcription regulator	0.0306	[BAIAP2, CA12, CHGB, CHRNA6, CORIN, DGKG, DLK1, DNM1L, FAM81A, GBP5, GLDC, GUCY2C, HLA-DQA1, HLA-DRA, ICAM5, IGF1, KCNIP4, KCNJ11, KIAA1024, LMO7, MAPK8IP1, MEGF11, MYO5B, NDUFA2, NDUFA4, NOV, NR4A2, OPN3, PDE2A, PSD, PSMB9, RBP4, RET, RGS14, RPH3A, RSAD2, SERPINE1, SPAG8, STX1B, SV2B, SYN3, TMEM255A, TNFRSF19, TRIM3, UQCRQ]
MMS22L	other	0.0307	[ADIPOQ, ALKBH8, BCL2L11, BIRC5, CDC25B, CDKN2D, E2F1, E2F3, GPHN, IGF1R, LEP, MYC, OCLN, RRM2, SERPINE1, TNFAIP3, XRCC5]
STAM	other	0.031	[DEPTOR, MYC]
WNT7B	other	0.0311	[MYC, PTCH1, RUNX2, VEGFA]
Rar	group	0.0312	[ABCG2, AQP3, ARG1, BCL2, RARB, SFTPB, SLC10A1]
MLS000389544	chemical reagent	0.0314	[PCK2, PDK4]
PNRC1	other	0.0314	[CYP19A1, TK1]
BI 2536	chemical drug	0.0314	[ABCC4, ADIPOQ, AR, ARG1, AURKB, BAIAP2, BCL2, BCL2L11, BCL3, BIRC5, BPGM, BTG1, CA12, CCNB1, CCNB2, CDC20, CDK10, CDK9, CDKN2D, CFD, CHGB, CHRNA6, CKS1B, CKS2, CLSPN, COX8A, CST6, DEGS1, DGKG, DLK1, DNM1L, DRAP1, DTX1, DYRK1A, EDN1, EIF4EBP1, EP400, ESR1, FAM81A, G0S2, GBP5, GGT1, GLDC, GMDS, GMNN, GUCY2C, HLA-DQA1, HLA-DRA, HMGCR, HSPA1A/HSPA1B, ICAM5, IFT88, IGF1, IGF1R, IL4R, ING4, IRS2, ITPR…
PDCL	enzyme	0.0315	[GNB5, RGS9]
miR-487b-3p (miRNAs w/seed AUCGUAC)	mature microRNA	0.032	[CDKN2AIP, MAP2K4]
ACTB	other	0.0321	[AURKB, CCNB2, CIT, DSTN, MYLK, STMN1]
mir-148	microRNA	0.0321	[BCL2, BCL2L11, IGF1R, LDLR, MMP15, RELA, RUNX3]
NEK8	kinase	0.0322	[CDK1, FADD, GADD45A, GADD45G, HASPIN, MYC, PLEKHF1, PPM1D, SIAH1]
ARID5B	transcription regulator	0.0324	[ACTA2, TAGLN]
MAP3K11	kinase	0.0325	[BIRC5, MAP3K9, MAPK8IP1, MYC]
FZR1	kinase	0.0328	[CCNB1, CCNE1, HECW2, SGO1, TK1]
STRAP	other	0.0328	[MYC, SERPINE1]
lanthanum chloride	chemical reagent	0.0329	[AXL, MGP]
Gm-Csf Receptor	complex	0.0329	[JAK2, MYC]
fluocinolone acetonide	chemical drug	0.033	[ANGPTL7, CDK9, FKBP5, HSD11B2, ITGA10, KCNB1, KDM5B, LIMCH1, MT1F, MT1H, MT1X, NKRF, TMEM14A, ZBTB16]
STK16	kinase	0.033	[SERPINE1, VEGFA]
ASS1	enzyme	0.0333	[AXL, MYC]
BMS-387032	chemical drug	0.0333	[CDK2, CDK9, VEGFA]
GNA13	enzyme	0.0334	[ACTA2, CNN1, MYH11, TAGLN]
PRKACA	kinase	0.0335	[ADIPOQ, ALAS1, CYP19A1, DBH, G6PC, HSPA1A/HSPA1B, IGF1, LEP, MYC, PRL, RARB, SDC1]
NTRK2	kinase	0.0335	[BCL2L11, BMP2, CCNA2, CCNE1, CDC6, CDCA5, CDK1, CDKN2C, E2F1, JAG1, MYC, SERTAD1, SYT1, VEGFA]
gliclazide	chemical drug	0.0337	[SLC2A1, SLC2A3]
Usp17la (includes others)	peptidase	0.0339	[CISH, MYC]
meclizine	chemical drug	0.0339	[ABCC2, IL1A, MYC, TFAM, UGT1A1]
acyclic retinoid	chemical drug	0.0345	[COL1A2, KDR, MYC, PDGFRA, PDGFRB, RARB]
MYH11	other	0.0346	[ACTA2, CNN1]
BNIP3L	other	0.0346	[CCNA2, CD47, E2F1, GADD45A, HASPIN, IL16, ITPR3, KIF11, LTB, NT5C3A, NUF2, PDGFRB, RAD54L, RRM2, SGO1]
hexachlorophene	chemical drug	0.0346	[ABCC2, ADAM12, ADAMTS1, ADGRE1, ADHFE1, ADIPOQ, AGAP5 (includes others), AKAP12, ALDH4A1, ALDOB, ALOX15, AMIGO2, ANGPTL7, ANK2, ANKH, AOC3, AR, ARG1, ARL4C, ARL5B, ASF1B, ASPN, ASS1, ATF7IP2, ATP6V1C1, AZU1, B3GALNT1, BACE1, BBC3, BCAT2, BCKDHA, BCL2L11, BCL3, BCLAF1, BIRC5, BMP2, BMX, BNIPL, BSCL2, BTG1, BTG2, C1QC, C5, CALCA, CASP6, CBR3, CCDC102B, CCL1, CCNA2, CCNE1, CCNG2, CCR2, CCR4, CD1C, …
VWC2	other	0.0347	[ACTA2, AOC1, ASGR1, ATP2C2, BCL2, BTG3, CALCA, CAMK4, CDKN2C, CDKN2D, COL1A2, CTSK, CYP19A1, DBH, DLX3, E2F1, E2F2, E2F3, ERRFI1, FOSB, FOSL1, FOXO1, FOXP3, ID3, IL1A, KLF4, LHCGR, MEF2C, MELTF, MRE11, MSX1, MSX2, MYC, PCOLCE2, RET, RUNX2, RUNX3, SERPINE1, SMAD1, SMAD6, SPINT1, STK25, TAGLN, TG, TNN, TNNT1, TOB1, TWSG1, VEGFA, ZBTB16, ZBTB2]
1,1-bis(3'-indolyl)-1-(4-hydroxyphenyl)methane	chemical reagent	0.0349	[BCL2, BIRC5]
Bhlhe41	transcription regulator	0.0349	[CENPX, PER1]
SPI1	transcription regulator	0.0349	[ADGRE1, BTK, CCNA2, CCNB1, CCNB2, CDK1, CDK2, CEBPE, CSF3R, CTSE, CTSK, CXCR1, E2F1, E2F2, GFI1, GPR84, HELZ2, HMBS, IFI27, IFI44, IFI44L, IFITM1, IL7R, IL9, ISG20, JDP2, LAMP3, LTF, MT1F, MT1G, MT1H, MT1X, MYC, NCF4, PSMB9, PTCRA, RELA, RSAD2, RUNX3, TK1]
miR-489-3p (miRNAs w/seed UGACAUC)	mature microRNA	0.035	[GCA, PEX7]
SPP1	cytokine	0.0351	[ABCG2, ADIPOQ, ARG1, BCL2, BCL2L11, CCNE1, CDC20, CDK2, CXCL1, CXCL3, CXCL5, DHCR7, E2F1, GCDH, HMGCR, HMOX2, IL1A, JAG1, MECR, MTA1, MTA2, MYC, NDUFA9, NDUFS7, NDUFS8, NDUFV1, OCLN, PDGFA, PLAU, POR, PTPMT1, RUNX2, SERPINE1, TM7SF2, VEGFA]
ITGAV	transmembrane receptor	0.0354	[BCL2, CDK1, COL1A2, LDLR, OSM, PLAU, RUNX2, SERPINE1, VTN]
CNOT7	transcription regulator	0.0355	[HERC6, IFI27, IFITM1, TAP1]
E2F2	transcription regulator	0.0356	[BCL2, BIRC5, CASP6, CCNA2, CCNE1, CDC45, CDC6, CDK1, CDKN2C, CDKN2D, MCM10, NPAT, RRM2]
FADS2	enzyme	0.0357	[AKAP3, BCL2, IGF1R, MYC, PDGFRA, PDGFRB, RELA]
TASP1	peptidase	0.0358	[CCNA2, CCNB1, CCNB2, CCNE1]
GHR	transmembrane receptor	0.036	[ADIPOQ, CISH, GHSR, IGF1, IGFBP4, LEP, LHCGR, PRL, PRLR, RELA]
AREG	growth factor	0.036	[ARHGAP11A, AURKB, BCL2, BIRC5, CCNA2, CCNB1, CCNB2, CCNF, CDC20, CDC45, CENPA, FOXP3, GBP1, IQGAP3, KIF20A, MMP15, NIPAL4, PLAU, PLK1, PTX3, RRM2, SAE1]
TRAP1	enzyme	0.0361	[ACTA2, ADARB1, ADIPOQ, AIMP2, ALDH1L2, AQP3, BBC3, BIRC5, BMP2, BRMS1L, BTG1, BTG2, CCNB1, CCNE1, COPS6, COX8A, CXCL3, CYP19A1, EDN1, ESR1, EZH2, F12, FBXO32, FKBP5, FOSB, FOSL1, FOXO1, FRAT2, GADD45A, GATA2, GFER, GJA1, HIBADH, HLA-DRA, HSD17B10, IGF1, IGF1R, IL11, IL1A, IL7R, ITGB7, KL, LEP, LHCGR, MARS, MSH2, MSI1, MT1X, MUC1, MYC, NCF1, NDUFB8, NDUFV1, NES, NET1, NFIL3, OCLN, PLAT, PLAU, PPM…
afatinib	chemical drug	0.0365	[ABCG2, TYMS]
COPS4	peptidase	0.0365	[SNAPIN, STON2]
TOR1A	enzyme	0.0365	[SNAPIN, STON2]
5-N-ethylcarboxamido adenosine	chemical reagent	0.0366	[ARG1, BCL3, BTG2, CEBPD, CES1, COL1A2, EIF2B2, GADD45A, HLA-DQA1, HLA-DQB1, HLA-DRA, IER2, KCNA2, NFIL3, NR4A2, NT5E, PDE5A, PLK2, PROCR, RGS3, SERPINE1, SLC30A5, SPINT1, SRXN1, VEGFA]
PIM2	kinase	0.0367	[E2F1, FOXP3, IL12RB2, MYC, STAT4, TBX21]
gefitinib	chemical drug	0.0367	[ARC, BCL2, BCL2L11, BIRC5, CCNB1, FOSL1, GJA1, IGF1, PRL, RHOB, S100A9, SLC2A3, VEGFA]
Beta Arrestin	group	0.0368	[ABCC6, ACTA2, ADAM12, ADCY8, ADGRG6, ADK, AOC1, APH1B, AR, AURKB, AXL, BBC3, BCL2, BCL2L15, BMP2, BMP6, BRF2, BTG2, BTG3, BTK, CCL8, CCNA2, CCNE1, CCNG2, CDC25B, CDC45, CDC6, CDK2, CDKN2D, CEBPD, CH25H, CHI3L2, CKS1B, CKS2, CLEC11A, COL1A2, CRYAB, CRYBB2, CTSE, CTSF, CTSK, CTSV, CXCL5, CYP7B1, DBH, DUSP4, E2F1, EDN1, EMCN, ESR1, EZH2, FHDC1, FKBP5, FOSB, FOSL1, FOXP3, FSTL3, FURIN, FXN, G6PC, GA…
CD38	enzyme	0.037	[ASS1, BNIP3L, CCNE1, CISH, CRELD2, CRIP1, EAF2, EIF4EBP1, GADD45G, GBE1, GPAM, GSTT2/GSTT2B, HMMR, ITGB7, KLHDC2, LGALSL, LMO7, LRRC8C, MANF, MKRN3, NEK2, NFIL3, NT5E, PDLIM1, PFKL, PSAT1, RAP1GAP, RBPMS, SDC1, SDF2L1, SKA1, SLC16A3, SLC2A1, SLC7A5, THY1, TMEM97]
Cdkn1c	other	0.0373	[CDC6, CDT1, MCM3, MPZ, PMP22]
tyrphostin AG 1295	chemical - kinase inhibitor	0.0374	[ACTA2, MYH11]
LIN28A	other	0.0375	[AR, CDC20, CDK1, CDK2, FUS, HNRNPF, TARDBP]
Cdk	group	0.0376	[FADD, GADD45A, GADD45G, HASPIN, MYC, PLEKHF1, PPM1D, SIAH1]
MTPN	transcription regulator	0.0376	[BCL2, CASQ1, CCNA2, CCNB1, CCNB2, CDK1, COL1A2, DBH, EDN1, FADD, FBLN1, GAS6, IGF1, LTB, MYC, PLAT, RELA, SERPINE1, TAGLN, TGFB2]
DOCK3	other	0.038	[GRIN2D, WASF1]
CIP2A	other	0.038	[CFB, COL15A1, CRYAB, DSC2, E2F2, EBI3, GADD45A, GPR183, PDE2A, PDGFRB, PDK4, PXYLP1, SCIN, SERPINE2, SNCA, ZDHHC11]
SMC3	other	0.0381	[HLA-DQA1, HLA-DQB1, HLA-DRA]
RBL1	transcription regulator	0.0381	[CCNA2, CCNE1, CDC6, CDK1, CDK2, E2F1, KRT10, MCM2, MCM3, MYC, NEK2, PLK1, TYMS]
Collagen type IV	complex	0.0383	[MYC, NES, PLAU, RELA, SERPINE1, TAGLN]
hyperoside	chemical - endogenous non-mammalian	0.0385	[AGER, BCL2]
PLSCR3	enzyme	0.0385	[ADIPOQ, LEP]
CELF2	other	0.0385	[BCL2, BCL2L11, BIRC5, CAMK4, CDC25B, CDK2, CTSK, E2F1, E2F3, IL16, MYC, OCLN, RRM2, RUNX2]
1-chloro-2-(2,2,2-trichloro-1-(4-chlorophenyl)ethyl)benzene	chemical toxicant	0.0386	[AHR, CYP2B6, CYP7B1, GADD45A, LTF]
PDGF-AA	complex	0.0387	[ACTA2, CDK1, HGF, IGF1, LDLR, PDGFA, PDGFRA]
IRS1	enzyme	0.0391	[ADIPOQ, ATP2A3, CEBPD, DLK1, DVL2, FBXO32, G6PC, HMGCR, IRS2, LEP, MYC, NDN, PPARGC1B, TFAM]
AHI1	other	0.0392	[BCAS4, BIN1, CCNG2, IL4I1, NKG7, PDCD6, RAB8A, ROM1, SV2B]
PTS	enzyme	0.0393	[IGF1, TNC]
LMX1B	transcription regulator	0.0393	[COL4A3, CORIN, NDUFA2, NDUFA4, PTX3, UQCRQ]
RARA	ligand-dependent nuclear receptor	0.0401	[ASPM, BIRC5, C5, CA12, CCNA2, CDK1, CENPA, CENPM, CENPN, CENPU, CNOT4, CREBL2, E2F1, EIF5A2, FOLR2, FOXP3, GREB1, IFI44, IFI44L, IL1A, IL9, JUP, LGALS3BP, LMO3, LYPD1, MAML1, MED7, MGP, MXD4, MYC, NCAPG, NCAPH, PLK4, PLXNA2, PVR, RARB, RARG, RET, RGS3, RSAD2, SFTPB, SHANK2, SHROOM1, SLC10A1, SLC25A36, SMC4, STX3, TNFRSF10A, TTLL11, UBL3, ZNF141, ZNF367]
miR-292-3p (and other miRNAs w/seed AGUGCCG)	mature microRNA	0.0402	[AR, BIRC5]
CYTOR	other	0.0402	[BCL2L12, CCNE1, MAPK14, MYC]
Ctbp	group	0.0404	[AP1S1, GADD45A, JUP, RAB29, STAP2]
bucladesine	chemical toxicant	0.0405	[ABCA3, ADAMTS1, ADCY8, AR, ASS1, ATP7B, CLCF1, CRYAB, CXCL3, CYP19A1, DCLK3, DMD, ENPP1, ERRFI1, EZH2, FOXO1, FSTL3, G6PC, GALNT16, GXYLT1, HHIP, HMGCR, HS3ST2, HSD11B1, HSD11B2, IGF1, IGF1R, IL9, IRS2, JAK3, KCTD3, LAMB3, LDLR, LEP, LIF, MAN2A1, NAP1L5, NPHP4, NR4A2, OSM, PDE4C, PDE4D, PDE5A, PDE8B, PDGFRA, PLAU, PRL, PTCH1, PTGER4, PTGS1, RARB, RELA, SERPINE1, SFTPB, SLC2A1, SLC6A4, ST8SIA5, S…
PIAS1	transcription regulator	0.0406	[ACTA2, CDK1, GADD45A, KLF5, MYH11, PRL, RRAD, TAGLN]
mir-132	microRNA	0.0418	[ARHGAP32, CCNA2, CRTC1, CRTC2, IRAK4, PTCH1, RASA1, SOX4, STAT4]
DOK1	kinase	0.0422	[ADIPOQ, FOXP3, LEP, STAT4, TBX21]
mir-192	microRNA	0.0422	[ACTA2, CDC7, CTNNBIP1, IGF1, IGF1R, NOD2, TYMS]
TFAP4	transcription regulator	0.0422	[CCNG2, CDK2, CKS2, CLDN7, DYRK1A, ESRP2, LIF, MLF1, OCLN, RPS6KA5, TSPAN31]
miR-292b-5p (and other miRNAs w/seed CUCAAAA)	mature microRNA	0.0426	[AR, BCL11A, BTG1]
Lamin b	group	0.0426	[DHCR7, HMGCR, LDLR, LMNA, SQLE]
L-dopa	chemical - endogenous mammalian	0.0427	[ACTA2, ADRA2C, AGPAT1, AMIGO2, APLP1, ARC, AREL1, ARL3, ARMH4, ATG16L1, ATP2A3, ATXN1, AXL, B3GALT5, BAHD1, BBC3, BCL2, BTBD3, C1QA, CA12, CACNB2, CAPN10, CBR3, CCNG2, CDC42EP2, CIART, CINP, CLIC6, CLN6, CMTM4, CRTC1, CTNNBIP1, DENND1C, DGAT2, DLG2, DLK1, DMTN, EPOR, EPS15L1, FADD, FAM114A1, FAM81A, FBLN1, FKBP5, FOSB, FOSL1, FOXO1, FRAT2, FXYD5, GANC, GNB5, GNG7, GPC3, GPS1, GRB10, GUCY1A1, HRA…
miR-7a-5p (and other miRNAs w/seed GGAAGAC)	mature microRNA	0.043	[BCL2, BCLAF1, BIRC5, CDK2, CDT1, CKS2, CRADD, DEDD, EIF4EBP1, FOSL1, GPS1, HMOX2, HRAS, IGF1R, IGFBP4, IRS2, KLF4, LSM4, LSM7, MKNK2, MYC, NEFM, PDGFRA, PHF5A, POP7, SEPT3, SERTAD1, SIVA1, SNCA, SRXN1, STK25, TP53BP1, TUSC2, UBA7]
SULT2B1	enzyme	0.0432	[BCL2, CCNB1, MYC]
flavokawain B	chemical - endogenous non-mammalian	0.0433	[AR, BBC3, BCL2L11]
TP53I3	enzyme	0.0433	[BCL2L11, BIRC5, CDC25B, E2F1, E2F3, MYC, OCLN, RRM2, TP53BP1]
SSBP2	transcription regulator	0.0437	[EPB42, MYC, PTCRA]
bee venom	chemical - endogenous non-mammalian	0.0438	[CCNB1, CNNM2, CYTIP, FOSB, GEMIN4, GPR35, GRASP, IL11, KIFC1, KLF4, NFIL3, NR4A2, OSM, SNTB2, TNFAIP3]
TNFSF11	cytokine	0.0438	[ADGRE1, AHR, AHRR, BCL2, CCNE1, CCR4, CKB, CLEC11A, CREBRF, CTSK, CXCL3, DMPK, DOK2, ELP2, ESR1, FOSL1, FOXO1, GCH1, GRB10, IGF1, IL11, IL11RA, IL1A, IL9, IL9R, IRF4, JDP2, KDM8, KEAP1, MYC, NEK2, NFIL3, NFKBIB, PDGFA, PHLDA3, PLK1, POR, PTGER4, RALGDS, RCL1, RHOB, SDC1, SENP2, SERPINB9, SERPINE1, SH3PXD2A, SLC2A1, SRXN1, STMN1, TRAIP, TSPAN13, TTK]
DIRAS3	enzyme	0.0439	[DNASE1L3, F2, FOSB, HLA-DQA1, MT1G, PRL]
miR-200b-3p (and other miRNAs w/seed AAUACUG)	mature microRNA	0.044	[BAP1, BCL2L15, ERRFI1, GEMIN2, JAG1, PLCG1, PPM1F, RHPN2, RNF128, VEGFA, WASF3, ZFPM2]
LOX	enzyme	0.0443	[BCL2, IGF1R, MYC, PDGFRA, PDGFRB, RELA]
SRSF1	other	0.0444	[BBC3, BIRC5, CEBPD, LEP, LMNA, PHLPP1, SLC2A1, SMN1/SMN2, VEGFA, YY2]
HYAL1	enzyme	0.0447	[CCNB1, CDK1, FADD]
CRYAA/CRYAA2	other	0.0449	[ACER2, ARG1, BCL2, BIRC5, CAMK4, CASP6, CCNE1, CDK1, CDK2, CTSK, IL16, IL1A, NCF1, RUNX2]
tert-butyl-hydroquinone	chemical reagent	0.045	[ABCC6, AGL, AXIN1, BCL2, CRYZ, ERCC5, FOSL1, GADD45A, GBE1, IDO1, MAF, MAP2K4, MTA1, MYH11, NFE2L2, NUP153, PHKA1, SERPINE1, SNTB2, UGT1A1, ZNF184]
miR-486-5p (and other miRNAs w/seed CCUGUAC)	mature microRNA	0.0452	[ADARB1, ANKRD12, CREBL2, FOXO1, RFFL, SLC10A7, TOB1]
bepafant	chemical reagent	0.0455	[IL1A, PRL, VEGFA]
ASXL2	other	0.046	[BAP1, CFD, G0S2, HSD11B1, PELI2, PPARGC1B, RAB12, SERPINE1, VEGFA]
FBLN2	other	0.0461	[FBLN1, VEGFA]
tanespimycin	chemical drug	0.0463	[AHR, AKT3, AR, AXL, BCL2, BIRC5, CDK1, COL11A2, DLG4, HRH1, HSPA1A/HSPA1B, IGF1R, KRT8, MYC, OSM, PDGFRA, PLAU, PTCH1, RBMX, RPL35, SERPINE1, SLC2A1, SNRPF, TNFAIP3, TYMP, VEGFA]
SPTAN1	other	0.0467	[SPTB, SPTBN2, SPTBN4]
taurine	chemical - endogenous mammalian	0.0467	[ABCC2, ADIPOQ, AXL, CSAD, DLG4, INA, NCF1, PPARA, PRL]
miR-18a-5p (and other miRNAs w/seed AAGGUGC)	mature microRNA	0.047	[BCL2L11, E2F1, E2F2, E2F3, ESR1, HP]
dichloroacetic acid	chemical drug	0.0472	[ARG1, BBC3, FOXP3, PDHA1, PDK4, SLC2A1, SLC2A3]
goserelin	biologic drug	0.0472	[IGF1R, VEGFA]
mir-378	microRNA	0.0477	[CRAT, TOB2, TUSC2]
LIN9	other	0.0478	[BIRC5, CCNA2, CCNB1, CDC6, CDK1, DLGAP5, PLK1]
IL17RC	transmembrane receptor	0.0479	[ADAMTS1, CXCL3, DLC1, EDN1, IL1A, KLF4, NOV, PLAT, PLET1, PTGER2, TRAF4, VEGFA]
BMS-690514	chemical drug	0.0488	[BBC3, BCL2L11, CCNB1, CDK1, CTSF, DNAJB6, MCM10, MCM3, MCM4, PPARA]
chlorcyclizine	chemical drug	0.0489	[DEPP1, GPATCH3, SLC2A3, TAGLN, WIPI1]
TNKS	enzyme	0.0489	[ABCC4, ACTA2, ANKH, AR, ARG1, ASS1, AURKB, AXIN1, BBC3, BCL2, BCL2L11, BCL3, BIRC5, BMP2, BPGM, BTG1, C1QC, CCNB1, CCNB2, CCNE1, CDC20, CDK10, CDK2, CDK9, CDKN2D, CEBPD, CFD, CISH, CKS1B, CKS2, COX8A, CRYZ, CST6, DEGS1, DIAPH3, DLG4, DLX3, DRAP1, DTX1, DYRK1A, E2F1, EDN1, EIF4EBP1, EP400, ESR1, FBXO32, FOSB, FOXO1, FOXP3, FSTL1, FXYD5, G0S2, G6PC, GATM, GGT1, GMDS, GOSR2, HMGCR, HSPA1A/HSPA1B, I…
FGFR1	kinase	0.0491	[BIRC5, DLL1, DUS2, EBI3, EIF3C, EIF4EBP1, FGF1, HGF, IL11, LIF, MSX1, MYC, NCK1, NXF1, PITX1, PLAU, POU2F2, PRKRA, PTGS1, WNT1]
CPE	peptidase	0.0492	[BCL2, HMGCR, LDLR, LEP, MYC]
CKS1B	kinase	0.0492	[CCNA2, CCNB1, CDK1]
TRIM33	transcription regulator	0.0498	[MYC, SERPINE1]
