# Supplementary material for: Heterogeneous GM-CSF signaling in macrophages is associated with control of Mycobacterium tuberculosis
Source: Nat Commun. 2019 May 27;10:2329. doi: 10.1038/s41467-019-10065-8 (PMC6536549; doi:10.1038/s41467-019-10065-8)
Supplement: Supplementary file 5 — Source Data [file 41467_2019_10065_MOESM5_ESM.xlsx]

## Sheet: Figure 1
Figure 1c
GFP/RFP pixel area
	Rep1	Rep2	Rep3
DMSO	0.500483	0.56167	0.556783
Imatinib	0.406099	0.464215	0.460635
RFP Area	Rep1	Rep2
DMSO	326756	431563
Imatinib	422179	365020
CFU
	Rep1	Rep2	Rep3
DMSO	211	248	226
Imatinib	147	160	149
Figure 1d - LDH
	Rep1	Rep2	Rep3
Uninfected	0.2545	0.1815	0.2328
Mtb, 24h	0.2216	0.186	0.2021
Mtb, 120h	0.2438	0.2151	0.1829
Nig, 120h	0.3256	0.3576	0.4401
Figure 1d - Nuclei
	Rep1	Rep2	Rep3
Uninfected	18254	20150	16299
Infected	17919	16505	17215
Figure 1f
Example 1	0.345238	0.233333	0.483871	0.384615	0.525253	0	0.675676	0.966102	0	0.421053	0.541176	0	0.592593	0.642458	0.108911	0.529412	0.693023	0.493151	0.621053	0.675676	0.428571	0.551724	0	0.557522	0.640449	0	0.654762	0	0.727273	0.77381	0.657143	0.596154	0.615385	0.727273	0.5	0.518519	0.714286	0	0.379747	0.608696	0.705128	0.571429	0.75	0.571429	0.6	0	0.622642	0.270588	0.734694
Example 2	0	0	0	0.427746	0	0	0	0.0931677	0	0	0	0.197183	0	0.660377	0	0	0.740741	0	0.631579	0	0.189474	0	0	0	0.724138	0.8	0	0.653061	0	0.72619	0.75	0	0	0	0.530612	0.540984	0	0	0.176471	0	0	0	0	0.596491	0.478873	0	0	0	0.857143
[truncated: 4,254 more columns]

## Sheet: Figure 2
Figure 2c
	Rep1	Rep2	Rep3
Uninfected	0	0	0
Infected	22.3229	20.0617	30.5129
Figure 2d
Isotype	0.783051	0.266145	0.76695	0.943719	0.392117	0.457024	0.337055	0.0760525	0.542616	0.77456	0.562716	0.739522	0.536885	0.579032	0.546108	0.513946	0.355804	0.147834	0.19106	0.32231	0.379873	0.901045	0.612245	0.235026	0.392606	0.293763	0.297066	0.316667	0.206642	0	0	0.480265	0.954211	0.347474	0.128156	0.361918	0.430282	0.596459	0.508221	0.528269	0.0996409	0.628602	0.106433	0.279653	0.183284	0.446411	0.146176	0.937013	0.424324
aGM-CSF	0.868312	0.773467	0.309526	0.800589	0.326902	0.931255	0.175239	0.148644	0.187476	0.121321	0.412262	0.416576	0.380222	0.162791	0.218016	0.977778	0.373984	0.380952	0.229946	0.19186	0.032967	0.191022	0.904871	0.14108	0.0384874	0.283875	0.106376	0.549572	0.0697674	0.351416	0.549899	0.264438	0.637877	0.634146	0.111708	0.225275	0.114286	0.713693	0.0309734	0.150685	0.971441	0.235989	0.708098	0.10013	0.798957	0.196111	0.524375	0.201606	0.600844
Figure 2e
	Rep 1	Rep 2	Rep 3
Media	222	224	228
GM-CSF	155	124	143
Figure 2f
Media	0.890623	0.876049	0.72984	0.91662	0.718952	0.670063	0.862341	0.923414	0.970995	0.847955	0.817325	0.760542	0.845142	0.866631	0.733079	0.910466	0.664183	0.934801	0.910229	0.612186	0.668272	0.757482	0.690283	0.504509	0.782051	0.873706	0.74707	0.935267	0.841063	0.603476	0.802983	0.714411	0.472094	0.223498	0.729548	0.436013	0.567632	0.739768	0.917799	0.855793	0.882745	0.512318	0.361122	0.66619	0.371675	0.31927	0.754387	0.342112	0.687664
GM-CSF	0.5604	0.498004	0.514993	0.854196	0.323495	0.212422	0.439863	0.529462	0.439304	0.263118	0.466556	0.442839	0.759312	0.291442	0.442505	0.467674	0.544514	0.164868	0.317271	0.403461	0.626765	0.224181	0.613072	0.687911	0.604776	0.62182	0.924388	0.408156	0.269038	0.539393	0.626078	0.586683	0.356373	0.656839	0.599422	0.870229	0.388428	0.560255	0.579044	0.773017	0.229814	0.393961	0.552974	0.792974	0.30734	0.737614	0.465833	0.766945	0.246933
[truncated: 201 more columns]

## Sheet: Figure 3
Figure 3a
	Rep1	Rep2
Uninfected	2.99027	2.88068
Mtb	3.09986	3.12725
Mtb+GM-CSF	2.95374	2.77109
Figure 3b
DMSO	1.02	1.145	1.25
DMSO+GMCSF	0.655	0.699	0.68
VitD	29.994	27.886	28.464
Figure 3c
Mtb	0.12	0.11	0.125	0.12	0.115
Mtb+GM-CSF	0.4	0.45	0.4	0.45	0.5
Figure 3d
	DMSO	AKT	BAF	BORT	GLIB	IKK	MAPK	PP2
	0	0.331305	-0.0103404	-0.0012198	-0.190747	0.171138	0.623159	0.317447
	0	0.372677	-0.0503657	-8.98e-05	-0.250999	0.104367	0.634567	0.34442
	0	0.357788	-0.0200081	-0.0220091	-0.200877	0.188278	0.669877	0.398858
Figure 3e
	Donor 1	Donor 2	Donor 3	Donor 4	Donor 5	Donor 6
GMCSF	0.738681	0.569307	0.426836	0.445135	0.688309	0.502891
GMCSF + Glib	0.870204	0.699097	0.54881	0.594567	0.785605	0.59395
Figure 3f
	Rep1	Rep2	Rep3
GMCSF + DMSO	0.425127	0.446279	0.472556
GMCSF + GLIB	0.687075	0.652104	0.634194
GMCSF + GLIP	0.448659	0.479619	0.489721
Figure 3g
	Rep1	Rep2
-GM-CSF	0	0.170187
+GM-CSF	3.41514	3.6433
Figure 3h
	Rep1	Rep2
Sham	ND	ND
Sham+GMCSF	ND	ND
Mtb	ND	ND
Mtb+GMCSF	3.41514	3.6433
Mtb+Glib	ND	ND
Mtb+Glib+GMCSF	ND	ND
Figure 3i
	Rep1	Rep2	Rep3
Mtb	0.2216	0.186	0.2021
Mtb+GM-CSF	0.2438	0.2151	0.1829
Mtb+Nigericin	0.3256	0.3576	0.4401
Figure 3j
	Rep1	Rep2	Rep3
Mtb+Isotype	0.430878	0.362448	0.430982
Mtb+aIL1B	0.395274	0.407567	0.415988

## Sheet: Figure 4
Figure 4a
Day 0 - Mtb	270	320	240
Day 0 - Mtb+HIV	240	230	260
Day 5 - Mtb	388	408	372
Day 5 - Mtb+HIV	604	644	676
Figure 4b
Mtb	0.986343	0.890396	0.907722	0.967713	0.930666	0.983397	0.849792	0.920374	0.997831	0.883373	0.897851	0.933845	0.849526	0.907905	0.977521	0.857436	0.998588	0.644623	0.992145	0.985047	0.939275	0.523746	0.938573	0.847788	0.879304	0.80942	0.995184	0.897312	0.969966	0.952031	0.993495	0.947385	0.857143	0.902626	0.757745	0.99876	0.982501	0.843975	0.917679	0.908458	0.705914	0.875206	0.925339	0.913146	0.892999	0.897864	0.71564	0.969675	0.944981
Coinfected	0.942079	0.941033	0.988665	0.978452	0.971131	0.89	0.748467	0.77931	0.94837	0.907563	0.90895	0.899434	0.98381	0.99568	0.723082	0.943182	0.991272	0.936948	0.868217	0.791667	0.990572	0.758212	0.943878	0.866933	0.850435	0.998969	0.86678	0.84505	0.677758	0.884615	0.864694	0.941358	0.993197	0.971138	0.988197	0.900045	0.657201	0.88019	0.822703	0.877686	0.908909	0.742598	0.669435	0.986364	0.929825	0.99389	0.999169	0.839637	0.970803
Bystander	0.965398	0.84069	0.90646	0.869245	0.953079	0.855452	0.5	1	0.967538	0.738832	0.955556	1	0.994478	0.837093	0.970803	0.303071	0.972222	0.845361	0.993358	1	0.663366	0.626263	0.966527	0.967635	0.85594	0.928128	0.931034	0.979598	0.886792	0.718279	0.870345	0.933443	0.980769	0.804878	0.886364	0.962801	0.568047	0.944134	0.641026	0.854167	0.84141	0.81295	0.131222	0.611801	0.864266	0.91922	0.975168	0.703704	0.79763
Figure 4c
		GM-CSF	IL-12p70	IL-1B	IL-10	IL-6	TNF
Day 1	UN	1.41	0.38	0.25	50.69	2.82	56.2
	MTB	490.74	0.21	36.47	861.29	1532.89	1405.92
	HIV	0.43	0.09	0.22	23.04	2.88	58.59
	MTB+HIV	295.79	0.37	40.96	463.93	1532.89	1371
	Media	0.05	0.04	0.06	0.53	0.19	0.04
Day 2	UN	1.5	0.17	0.19	33.82	2.92	48.61
	MTB	615.67	0.42	57.48	1025.96	1532.89	1416.12
	HIV	0.51	0.42	0.23	18.19	3.28	53.09
	MTB+HIV	342.52	0.42	59.01	526.84	1532.89	1279.26
	Media	0.01	0.02	0.05	0	0.19	0.03
Day 3	UN	0.58	0.2	0.21	68.07	3.77	49.47
	MTB	372.51	0.34	62.79	272.34	1532.89	1009.42
	HIV	0.21	0.18	0.42	47.74	3.38	62.95
	MTB+HIV	184.43	0.29	65.8	141.56	1532.89	911.56
	Media	0.07	0.23	0.04	0	0.17	0.05
Day 4	UN	0.5	0.32	0.18	49.25	3.48	35.92
	MTB	435.08	0.38	296.33	139.38	1532.89	826.95
	HIV	0.17	0.11	0.42	40.17	5.8	68.06
	MTB+HIV	196.01	0.45	125.64	96.77	1532.89	993.68
	Media	0.04	0.17	0.05	0.38	0.19	0.05
Day 5	UN	0.45	0.11	0.19	53.56	3.39	40.3
	MTB	399.44	0.34	266.97	130.77	1532.89	928.98
	HIV	0.14	0.17	0.33	33.32	4.24	58.2
	MTB+HIV	183.3	0.37	102.98	75.67	1532.89	894.49
Figure 4d
	Mtb	Mtb+HIV
Donor 1	218.3	56.2
Donor 2	98.7	5.4
Donor 3	68.5	34.2
Figure 4e
Mtb	0.783051	0.266145	0.7695	0.943719	0.392117	0.457024	0.337055	0.0760525	0.542616	0.77456	0.562716	0.739522	0.536885	0.579032	0.546108	0.513946	0.355804	0.147834	0.191906	0.32231	0.379873	0.901045	0.612245	0.235026	0.392606	0.293763	0.297066	0.316667	0.206642	0	0	0.480265	0.954211	0.347474	0.128156	0.361918	0.430282	0.596459	0.508221	0.528269	0.0996409	0.628602	0.106433	0.279653	0.183284	0.446411	0.146176	0.937013	0.424324
Mtb GMcsf	0.868312	0.773467	0.309526	0.800589	0.326902	0.931255	0.175239	0.148644	0.187476	0.121321	0.412262	0.416576	0.380222	0.162791	0.218016	0.977778	0.373984	0.380952	0.229946	0.19186	0.032967	0.191022	0.904871	0.14108	0.0384874	0.283875	0.106376	0.549572	0.0697674	0.351316	0.549899	0.264438	0.637877	0.634146	0.111708	0.225275	0.114286	0.713693	0.0309734	0.150685	0.971441	0.235989	0.708098	0.10013	0.798957	0.196111	0.524375	0.201606	0.600844
CO	0.292468	0.790375	0.354033	0.240113	0.205313	0.270932	0.306409	0.900733	0.823283	0.612244	0.898409	0.683673	0.293213	0.539363	0.45028	0.70342	0.703846	0.296538	0.313308	0.50317	0.182222	0	0.949057	0.962192	0.878942	0.75544	0.930709	0.402894	0.152147	0.802455	0.752456	0.330775	0.372505	0.679125	0.414052	0.390244	0.687757	0.782578	0.640288	0.715812	0.416225	0.391753	0.912326	0.468707	0.514128	0.921864	0.903656	0.549343	0.621074
Bystander	0.261652	0.37884	0.694459	0.811132	0.31969	0.690784	0.594533	0.131094	0.559884	0.423854	0.102492	0.138477	0.492504	0.530477	0.53765	0.771489	0.429309	0.620478	0.872564	0.712121	0.48189	0.163865	0.826611	0	0.809066	0.828969	0.244966	0.215438	0.309786	0.489646	0.430722	0.306936	0.0842863	0.350114	0.539181	0.0218197	0.923412	0.6825	0.989184	0.335025	0.310907	0.43053	0.528343	0.606516	0.879505	0.617188	0.749061	0.572233	0.73263
CO Gmcsf	0.15973	0.392064	0.936927	0.755745	0.847231	0.649239	0.834549	0.183614	0.272748	0.234908	0.42182	0.319149	0.231196	0.0856635	0.360738	0.238083	0.797461	0	0.644951	0.493356	0.915677	0.602567	0.535683	0.691004	0.272618	0.673651	0.524147	0.0770116	0.808018	0.385108	0.120661	0.542096	0.745151	0.630769	0.438197	0.0517007	0.226964	0.449864	0.52085	0.203117	0.943404	0.671811	0.13766	0.348942	0.278376	0.300471	0.0534954	0.955781	0.128355
Bystander GMcsf		0.970363	0.254084	0.661395	0.488678	0.436893	0.821767	0.620148	0	0.550439	0.431353	0.179504	0.78075	0.317869	0.79059	0.924614	0.669184	0.425708	0.429356	0.299225	0.345286	0.237753	0.555468	0.317103	0.399648	1	0.916488	0.277387	0.415317	0.638229	0.695337	0.352374	0	0.499588	0.552338	0.329422	0.418585	0.759264	0.768859	0.208813	0.675817	0.736743	0.666524	0.192454	0.751856	0.326068	0.774236	0.539205	0.0912863
[truncated: 340 more columns]

## Sheet: Supp Fig 1
Day 0	0.96372	0.997115	0.906049	0.986962	1	0.909589	0.954479	0.919176	0.994958	0.922078	0.677895	0.965958	0.866521	0.918552	0.983914	1	0.966767	0.987692	0.882716	1	1	0.691228	1	0.968085	0.900735	1	1	1	0.865854	1	0.966102	0.99569	1	0.968468	0.939535	0.957944	0.7277	1	0.81	1	0.984293	1	1	0.851429	1	0.589286	0.578616	1	0.97973
Day 1	0.779986	0.762011	0.797452	0.998711	1	0.901288	0.838124	0.512461	0.907986	0.957969	0.681004	0.553309	0.859729	0.487562	0.877285	0.498681	0.68915	0.967647	0.382789	1	0.780488	0.582822	0.514286	0.847826	0.623188	0.70073	0.992481	0.548117	0.528634	1	0.990741	0.906103	1	0.383838	0.543147	0.832461	0.994737	0.772487	0.597884	0.601093	0.928177	0.824859	0.847458	0.576271	0.982036	0.96988	0.987421	0.949045	0.935065
Day 7	0.72058	0.587126	0.571334	0.401552	0.64854	0.182116	0.277655	0.506849	0.132029	0.266749	0.91723	0.359855	0.124756	0.700205	0.0489362	0.117773	0.261062	0.364253	0.417051	0.44213	0.75	0.0385542	0.127877	0.451444	0.355191	0.861357	0.00307692	0.325077	0.486068	0.388715	0.369775	0.143333	0.488216	0.0650685	0.195804	0.177936	0	0.27957	0.298851	0.322581	0.530435	0.522124	0.566372	0.189189	0.197044	0.35468	0.459184	0.617347	0.994792
[truncated: 75 more columns]

## Sheet: Supp Fig 2
Supp Fig 2a
Donor 2	Rep 1	Rep 2	Rep 3
-Mtb	4.80768	4.40704	4.40704
+Mtb	142.313	154.853	129.132
Donor 3	Rep 1	Rep 2	Rep 3
-Mtb	1.48	1.3	1.48
+Mtb	490.88	494.36	486.96
Supp Fig 2b
Isotype	0.60253	0.364481	0.652952	0.580941	0.400922	0.806986	0.880777	0.0593329	0.0247128	0.793051	0.693172	0.380481	0.445247	0.727742	0.266406	0.701792	0.592202	0.769637	0.140378	0.867894	0.190182	0.52444	0.459366	0.921608	0.704515	0.872468	0.427301	0.655927	0.227879	0.601744	0.241962	0.170482	0.259091	0.764546	0.307841	0.739175	0.562408	0.419769	0.675312	0.0683418	0.140125	0.657878	0.793696	0.418371	0.268482	0.0953405	0.5807	0.825259	0.673203
aGM-CSF	0.865454	0.730692	0.747336	0.619674	0.434818	0.929055	0.630197	0.810191	0.967037	0.0782067	0.256078	0.974572	0.354266	0.618464	0.564254	0.911567	0.833187	0.952784	0.942095	0.124931	0.0783559	0.567593	0.702346	0.8024	0.446098	0.816498	0.611984	0.79954	0.152245	0.787232	0.882009	0.124671	0.460969	0.252364	0.158142	0.621703	0.829418	0.089933	0.616174	0.21156	0.958798	0.425507	0.0373348	0.0360425	0.590167	0.0582239	0.638953	0.502058	0.827402
Supp Fig 2c
	Donor 1	Donor 2	Donor 3	Donor 4	Donor 5
Media	63.6	56.8	44.9	41.2	26.8
GM-CSF	52.8	11.7	27.8	22.1	19.8
Supp Fig 2d
Donor 2	Rep 1	Rep 2	Rep 3
Media	388	408	372
GM-CSF	252	240	216
Donor 3	Rep 1	Rep 2	Rep 3
Media	126	159	149
GM-CSF	72	110	64
[truncated: 183 more columns]

## Sheet: Supp Fig 4
Supp Fig 4a
Donor 2	Rep 1	Rep 2	Rep 3
DMSO	0.987	1.002	0.855
DMSO+GM-CSF	0.753	0.898	0.993
VitD	256.876	247.892	276.99
Donor 3	Rep 1	Rep 2	Rep 3
DMSO	1.003	1.244	1.43
DMSO+GM-CSF	0.909	0.887	0.989
VitD	28.567	43.225	32.423
Supp Fig 4b
Donor 2	Well 1	Well 2	Well 3
-GM-CSF	0.15	0.12	0.11
+GM-CSF	0.24	0.25	0.3
Donor 3	Well 1	Well 2	Well 3
-GM-CSF	0.15	0.14	0.11
+GM-CSF	0.35	0.45	0.42
Supp Fig 4c
Donor 2	Rep 1	Rep 2	Rep 3
GMCSF+DMSO	0.467	0.478	0.492
GMCSF+Glib	0.592	0.588	0.612
GMCSF+Glip	0.453	0.4656	0.472
Donor 3	Rep 1	Rep 2	Rep 3
GMCSF+DMSO	0.421	0.454	0.463
GMCSF+Glib	0.63	0.655	0.674
GMCSF+Glip	0.445	0.437	0.458
Supp Fig 4d
Donor 2	Rep 1	Rep 2
Sham	ND	ND
Sham+GMCSF	ND	ND
Mtb	ND	ND
Mtb+GMCSF	0.76594	0.919858
Mtb+Glib	ND	ND
Mtb+Glib+GMCSF	ND	ND
Donor 3
Sham	ND	ND
Sham+GMCSF	ND	ND
Mtb	ND	ND
Mtb+GMCSF	1.38342	1.42688
Mtb+Glib	ND	ND
Mtb+Glib+GMCSF	ND	ND
Supp Fig 4e
Donor 2	Rep 1	Rep 2	Rep 3
Mtb+EtOH	0.1847	0.2185	0.2106
Mtb+EtOH+GM-CSF	0.2561	0.2215	0.2433
Mtb+Nigericin	0.2916	0.2538	0.2677
Donor 3	Rep 1	Rep 2	Rep 3
Mtb+EtOH	0.3407	0.2476	0.2951
Mtb+EtOH+GM-CSF	0.2892	0.2286	0.305
Mtb+Nigericin	0.4278	0.4358	0.4467
Supp Fig 4f
Donor 2	Rep 1	Rep 2	Rep 3
GM-CSF+Isotype	0.3709	0.402199	0.3615
GM-CSF+aIL-1B	0.41897	0.44099	0.4012
Donor 3	Rep 1	Rep 2	Rep 3
GM-CSF+Isotype	0.35876	0.41125	0.48045
GM-CSF+aIL-1B	0.41098	0.47598	0.42045

## Sheet: Supp Fig 5
	Donor 1		Donor 2		Donor 3
	HIV-	HIV+	HIV-	HIV+	HIV -	HIV+
CD36	13792	32993	13031	23879	5734	29722
HLADR	20926	52899	14708	18041	1348	1907
CD163	583	942	585	806	452	465
CD32	80702	127080	100788	141859	19754	21382
CD86	2373	3909	1968	2391	3109	3021
CD274	1575	1970	1131	1261	1493	783
CD206	3561	4685	3370	6488	579	700

## Sheet: Supp Fig 6
Mtb	Mtb GMcsf	Mtb gamma	Mtb Il-1beta	Mtb vitD	Mtb vitD + gamma	Mtb gamma + TNFa	CO gamma	Bystander gamma	CO	Bystander	CO IL-1beta	Bystander IL-1beta	Co vitD	Bystander vitD3	Co vitD gamma	Bystander vitD gamma	CO Gmcsf	Bystander GMcsf	CO TNFa + gamma	Bystander TNFa + gamma
0.783051	0.868312	0.659191	0.403488	0.341306	0.351381	0.400128	0.202659	0.813749	0.292468	0.261652	0.178174	0.105546	0.664997	0.18023	0.893908	0.784114	0.15973		0.619448	0.289676
0.266145	0.773467	0.332452	0.769741	0.365929	0.242933	0.077618	0.967535	0.0984615	0.790375	0.37884	0.151564	0.907276	0.864207	0.243779	0.354743	0.32236	0.392064	0.970363	0.411797	0.0234516
0.7695	0.309526	0.684985	0.393722	0.577264	0.886851	0.246257	0.907304	0.954542	0.354033	0.694459	0.674705	0.0132837	0.629125	0.0767379	0.0181217	0.859341	0.936927	0.254084	0.444161	0.274551
0.943719	0.800589	0.740166	0.292243	0.723912	0.822951	0.103757	0.607585	0.608101	0.240113	0.811132	0.767065	0.232881	0.770909	0.429066	0.905302	0.212485	0.755745	0.661395	0.394172	0
0.392117	0.326902	0.205058	0.483865	0.626695	0.190613	0.193861	0.0041806	0.607069	0.205313	0.31969	0.406505	0.870523	0.699577	0.106854	0.338673	0.233262	0.847231	0.488678	0.646345	0.367701
0.457024	0.931255	0.65368	0.305094	0.754812	0.634847	0.0812166	0.43953	0.354911	0.270932	0.690784	0.22897	0.670168	0.555732	0.515428	0.942903	0.233476	0.649239	0.436893	0.414344	0.157157
0.337055	0.175239	0.956309	0.372198	0.634289	0.813973	0.183612	0.854139	0.552409	0.306409	0.594533	0.493346	0.613038	0.152862	0.327932	0.94068	0.434328	0.834549	0.821767	0.116199	0.581271
0.0760525	0.148644	0.470197	0.164616	0.424035	0.128509	0.276016	0.40731	0.539134	0.900733	0.131094	0.711591	0.323856	0.799702	0.789048	0.101124	0.35705	0.183614	0.620148	0.493871	0.158278
0.542616	0.187476	0.376427	0.244395	0.872103	0.269727	0.193457	0.95605	0.745345	0.823283	0.559884	0.562268	0.318991	0.0800186	0.0682594	0.922745	0.76	0.272748	0	0.307438	0.147913
0.77456	0.121321	0.117759	0.283179	0.211179	0.130956	0.102175	0.944305	0.863038	0.612244	0.423854	0.0508311	0.0724161	0.786058	0.796607	0.408602	0.181273	0.234908	0.550439	0.201887	0.654693
0.562716	0.412262	0.245122	0.390844	0.501092	0.472851	0.243669	0.940438	0.911935	0.898409	0.102492	0.8138	0.691712	0	0.295575	0.813186	0.407051	0.42182	0.431353	0.801879	0.0249872
0.739522	0.416576	0.0677735	0.138241	0.18053	0.519611	0.151368	0.513939	0.715321	0.683673	0.138477	0.282726	0.262116	0.819556	0.0621689	0.854362	0.674886	0.319149	0.179504	0.338603	0.118495
0.536885	0.380222	0.421907	0.186514	0.708105	0.168675	0.482935	0.241935	0.0290698	0.293213	0.492504	0.420434	0.260335	0.309375	0.346362	0.288121	0.742275	0.231196	0.78075	0.245075	0.174928
0.579032	0.162791	0.408601	0.32846	0.153226	0.354392	0.134111	0.17179	0.382552	0.539363	0.530477	0.793855	0.801926	0.394918	0.560633	0.0880447	0.724795	0.0856635	0.317869	0.407198	0.35219
0.546108	0.218016	0.933402	0.299831	0.382692	0.142112	0.119754	0.482567	0.865672	0.45028	0.53765	0.563266	0.276784	0.923515	0.686512	0.624224	0.71277	0.360738	0.79059	0.278876	0.524697
0.513946	0.977778	0.313729	0.856704	0.376586	0.529594	0.07066	0.995843	0.0591549	0.70342	0.771489	0.733183	0.0288481	0.956739	0.578889	0.772025	0.192071	0.238083	0.924614	0.200756	0.620438
0.355804	0.373984	0.39465	0.0967283	0.300842	0.291646	0.0663119	0.867209	0.369947	0.703846	0.429309	0.533789	0.316522	0.26854	0.426391	0	0.443262	0.797461	0.669184	1	0.626313
0.147834	0.380952	0.188881	0.661316	0.186251	0.411958	0.232741	0.980129	0.473363	0.296538	0.620478	0.875818	0.384746	0.908154	0.97196	0.533195	0.296233	0	0.425708	0.210526	0.210433
0.191906	0.229946	0.483215	0.133779	0.301604	0.836527	0.484785	0.85933	0.556633	0.313308	0.872564	0.351167	0.0881913	0.405974	0.473035	0.754181	0.0838816	0.644951	0.429356	0.703255	0.365237
0.32231	0.19186	0.185988	0.471963	0.0897579	0.0797697	0.313433	0.60848	0.157124	0.50317	0.712121	0.880575	0.0856454	0.193795	0.801031	0.36156	0.468794	0.493356	0.299225	0.922331	0.360553
0.379873	0.032967	0.0715417	1	0.308343	0.138405	0.496661	0.407492	0.0289389	0.182222	0.48189	0.232795	0.818976	0.671476	0.400885	0.473259	0.193121	0.915677	0.345286	0.718631	0.033157
0.901045	0.191022	0.257392	0.218513	0.331794	0.228866	0.115137	0.686335	0.585847	0	0.163865	0.0363014	0.0108207	0.160401	0.766085	0.67072	0.749384	0.602567	0.237753	0.447109	0.339267
0.612245	0.904871	0.819051	0.424611	0.543693	0.342497	0.0399033	0.552301	0.672018	0.949057	0.826611	0.97092	0.176618	0.945269	0.664604	0.115242	0.309105	0.535683	0.555468	0.91769	0.212798
0.235026	0.14108	0.298884	0.990609	0.178969	0.232558	0.111111	0.820081	0.733626	0.962192	0	0.260217	0.244264	0.99785	0.285714	0.446565	0.556338	0.691004	0.317103	0.618415	0.391582
0.392606	0.0384874	0.652395	0.347666	0.817823	0.115226	0.0995851	0.936733	0.124456	0.878942	0.809066	0.225801	0.123039	0.782345	0.649632	0.883638	0.376484	0.272618	0.399648	0.572757	0.404935
0.293763	0.283875	0.57721	0.198518	0.340625	0.482759	0	0.722251	0.176512	0.75544	0.828969	0.794927	0.14295	0.367144	0	0.0908297	0.181091	0.673651	1	0.389709	0.22385
0.297066	0.106376	0.553778	0.27142	0.0103093	0.0239521	0.269795	0.271809	0.0387779	0.930709	0.244966	0.738289	0.188881	0.0822924	0.413756	0.781995	0.275757	0.524147	0.916488	0.45595	0.531915
0.316667	0.549572	0.50761	0.149073	0.359905	0.794249	0	0.25726	0.153263	0.402894	0.215438	0.0420068	0.0636183	0.420021	0.609718	0.766816	0.528199	0.0770116	0.277387	0.598235	0.784644
0.206642	0.0697674	0.417945	0.19592	0.103217	0.20245	0.345394	0.0720721	0.812384	0.152147	0.309786	0.862118	0.0528846	0.559462	0.545608	0.146431	0.296931	0.808018	0.415317	0.676249	0.379249
0	0.351316	0.43927	0.147177	0.223535	0.725557	0.0718305	0.51265	0.470075	0.802455	0.489646	0.0925926	0.298887	0.356343	0.676316	0.474747	0.390279	0.385108	0.638229	0.664344	0.651864
0	0.549899	0.355488	0.711372	0.202611	0.0300853	0.399193	0.518144	0.717059	0.752456	0.430722	0.100705	0.531035	0.745225	0.232143	0.639585	0.2625	0.120661	0.695337	0.391651	0.232259
0.480265	0.264438	0.613736	0.654676	0.37052	0.246996	0.813697	0.310022	0.296373	0.330775	0.306936	0.490993	0.274621	0.814887	0.0444445	0.111306	0.218411	0.542096	0.352374	0.759025	0.707048
0.954211	0.637877	0.859961	0.445271	0.48878	0.275807	0.283834	0.982182	0.303109	0.372505	0.0842863	0.86848	0.171988	0.666991	0.185484	0.456911	0.531622	0.745151	0	0.56353	0.314303
0.347474	0.634146	0.918423	0.398805	0.737947	0.300052	0.385983	0.285779	0.718092	0.679125	0.350114	0.557795	0.393119	0.459352	0.73913	0.152366	0.146758	0.630769	0.499588	0.990683	0.232532
0.128156	0.111708	0.27672	0.763394	0.173469	0.648836	0.0901693	0.956154	0.0932743	0.414052	0.539181	0.349704	0.0992736	0.626582	0.473229	0.665352	0.373588	0.438197	0.552338	0.0489989	0.0812115
0.361918	0.225275	0.247423	0.438585	0.654183	0.161875	0.518135	0.634478	0.945427	0.390244	0.0218197	0.811123	0.302777	0.165399	0.347717	0.731241	0.790861	0.0517007	0.329422	0.610308	0.12044
0.430282	0.114286	0.639011	0.15059	0.193136	0.513287	0.170696	0.73943	0.772326	0.687757	0.923412	0.150493	0.508992	0.921574	0.807006	0.403013	0.24477	0.226964	0.418585	0.175983	0.909648
0.596459	0.713693	0.957589	0.140874	0.296478	0.193326	0.607835	0.745746	0.0223992	0.782578	0.6825	0.408837	0.279459	0.878172	0.426098	0.537068	0.280222	0.449864	0.759264	0.754364	0.135152
0.508221	0.0309734	0.506881	0.305702	0.616514	0.0976994	0.435752	0.47495	0.503722	0.640288	0.989184	0.533154	0.126483	0.325356	0.959168	0.822472	0.510327	0.52085	0.768859	0.861639	0.606641
0.528269	0.150685	0.696532	0.142965	0.429373	0.0503953	0.313706	0.630563	0.113946	0.715812	0.335025	0.51768	0		0.424198	0.948188	0.345008	0.203117	0.208813	0.873695	0
0.0996409	0.971441	0.346786	0.283871	0.528676	0.054724	0.0340197	0.497098	0.476534	0.416225	0.310907	0.949677	0.0226804		0.4952	0.751486	0.160008	0.943404	0.675817	0.559193	0.653329
0.628602	0.235989	0.720257	0.201342	0.0275862	0.437992	0.651351	0	0.0192526	0.391753	0.43053	0.883326	0.15412		0.324888	0.770557	0.471649	0.671811	0.736743	0.622625	0.564809
0.106433	0.708098	0.617406	0.772112	0.585014	0.440081	0.0529344	0.583398	0.513286	0.912326	0.528343	0.64811	0.283235		0.363775	0.667392	0.542285	0.13766	0.666524	0.650071	0.872755
0.279653	0.10013	0.253781	0	0.387632	0.582248	0.210145	0.354326	0.717589	0.468707	0.606516	0.411544	0.16234		0.937128		0.163836	0.348942	0.192454	0.693869	0.712487
0.183284	0.798957	0.162651	0.0192308	0.164384	0.0847352	0.238782	0.789534	0.911101	0.514128	0.879505	0.513269	0.664613		0.652278		0.138365	0.278376	0.751856		0.782297
0.446411	0.196111	0.391394	0.549215	0.357314	0.217146	0.583732	0.371056	0.454414	0.921864	0.617188	0.309566	0.949124		0.413158		0.212598	0.300471	0.326068		0.340816
0.146176	0.524375	1	0.124019	0.0225989	0.0223464	0	0.115118	0.324483	0.903656	0.749061	0.710234	0.0269273		0.818747		0.638161	0.0534954	0.774236		0.706032
0.937013	0.201606	0.865284	0.361702	0.686567	0.426265	0.229585	0.791706	0.0506706	0.549343	0.572233	0.21226	0.429648		0.140949		0.180683	0.955781	0.539205		0.671719
0.424324	0.600844	0.311554	0	0.202703	0.235818	0.442608	0.404358	0.123144	0.621074	0.73263	0.104685	0.335959		0.528146		0.406551	0.128355	0.0912863		0.355024
0.323246	0.670569	0.738847	0.188937	0.105485	0.227378	0.994749	0.579516	0.699386	0.191259	0.263279	0.743238	0.359623		0.171496		0.169225	0.150376	0.371755		0.945381
0.232205	0.262796	0.395506	0.76945	0.353943	0.720497	0.416638	0.782165	0.507474	0.850284	0.781891	0.614723	0.632849		0.770508		0.475583	0.382979	0.212152		0
0.189655	0.860622	0.2945	0.0933855	0.929073	0.592683	0.127048	0.841299	0.797932	0.748493	0.816206	0.925517	0.374894		0		0.682557	0.208143	0.312084		0.848049
0.550822	0.622628	0.669658	0.514925	0.861516	0	0.181473	0.63339	0.304416	0.875637	0.862064		0.00550206		0.308511		0.786324	0.138028	0.397737		0.25846
0.320135	0.254192	0.747637	0.299523	0.231542	0.786301	0.115992	0	0.876455	0.367363	0.321576		0.0527607		0.329009		0.578558	0.278767	0.653873		0.581989
0.763513	0.242353	0.306762	0.582899	0.113777	0.759657	0.166144		0.160904	0.811243	0.250259		0.895425		0.118175		0.148226	0.215201	0.617209		0.783333
0.69537	0.00205761	0.1096	0.838403	0.574839	0.595745	0.526902		0.0395778	0.186153	0.123288		0.379329		0.607932		0.544951	0.699875	0.795063		0.191039
0.176107	0.612359	0.826682	0.826406	0.114524	0	0.309011		0.218884	0.467337	0.560531		0.0223028		0.754373		0.819814	0.0703941	0.760004		0.167359
0.952851	0.280277	0.125229	0.407969	0.240868	0.94778	0.382383		0.253003	0.893692	0.730151		0.0445431		0.268711		0.156863	0.596434	0.82444		0.639194
0.299394	0.557377	0.523111	0.37331	0.280616	0.459067	0.204499		0.0724977	0.570691	0.591602		0.555094		0.373365		0.6767	0.222918	0.220261		0.553196
0.356307	0.224669	0.152204	0.503892	0.225565	0.8149	0.194168		0.355294	0.583449	0.675633		0		0.381048		0.818182	0.308316	0.0739796		0.0399609
0.162853	0.116831	0.0511569	0.530439	0.115872	0.354055	0.118343		1	0.350779	0.547359		0.200505		0.561901		0.751876	0.673571	0.913924		0.272852
0.477589	0.265318	0.215119	0.325776	0.657677	0.834788	0.373775		0.3285	0.838572	0.820275		0.119862		0.428862		0.482842	0.507293	0.536469		0.182028
0.492236	0.120079	0.345065	0.370253	0.269061	0.371001	0.146944		0.717259	0.902358	0.384308		0.300603		0.100109		0.47479	0.652055	0.464666		0.926029
0.682635	0.538414	0.86044	0.171099	0.928571	0.370576	0.708995		0.587863	0	0.907363		0.184833		0.276865		0.683575		0.427284		0.284254
0.119497	0.846954	0.28638	0.427779	0.204905	0.615972	0.29602		0.969704	0.577285	0.360118		0.0278119		0.860636		0.233333		0.0337224		0.510676
0.831715	0.274572	0.0803984	0.207466	0.0681224	0.419758	0.386861		0.355366	0.929594	0.295031		0.225798		0.801038		0.643521		0.232848		0.834703
0.217822	0.23717	0.603023	0.322398	0.118007	0.37351	0.842795		0.756126	0.386005	0.33871		0.129232		0.781623		0.939119		0.176732		0.218182
0	0.190107	0.43537	0.49165	0.351416	0.236356	0.616915		0.902405	0.566847	0.210505		0.0333228		0.64318		0.669591		0.0580104		0.878581
0.962758	0.298563	0.061337	0.677038	0.291212	0.321607	0.295455		0.676545	0.654448	0.293276		0.630868		0.510551		0.246394		0.354886		0.323352
0.142691	0.917345	0.555391	0.0542883	0.550948	0.759311	1		0.753409	0.724638	0.301275		0.200893		0.478627		0.401548		0.777703		0.546016
0.869367	0.218462	0.40404	0.207547	0.260137	0.152852	0.427847		0.59132		0		0.576671		0.2147		0.145985		0.926422		0.679844
0.565408	0.137931	0.181592	0.861983	0.360868	0.247008	0.8092		0.852552		0.118808		0.0653828		0.593857		0.441263		0.0630905		0.676015
0.193778	0.299674	0.425781	0.638161	0.542512	0.508353	0.323737		0.315021		0.0854752		0.127105		0.74729		0.586298		0.524436		0
0.897131	0.31405	0.283804	0.259878	0.174308	0.664238	0.48054		0.305851		0.508026		0.473262		0.631511		0.118828		0.156033		0.7012
0.400271	0.979094	0.365571	0.267551	0.10617	0.113603	0.692869		0.759184		0.473131		0.424275		0.983463		0.91923		0.363133		0.519318
0.519856	0.470346	0.57072	0.230578	0.0430743	0.214663	0.598809		0.221364		0.868293		0.131931		0.984626		0.704325		0.611076		0.866621
0.522518	0.905638	0.348921	0.0554156	0.260813	0.760371	0.117357		0.778729		0.576191		0.965786		0.332794		0.714612		0.190329		0.217441
0.541962	0.292548	0.381642	0.364949	0.330381	0.21873	0.271225		0.820815		0.790374		0.259697		0.957303		0		0.896663		0.133187
0.284457	0.781842	0.021978	0.0744921	0.144029	0.171184	0.365334		0		0.855637		0.0240779		0.827397		0.525926		0.351447		0.542061
0.508118	0.126549	0.0955319	0.0657371	0.491363	0.15682	0.422647		0.801087		0.581167		0.721758		0.45489		0.463666		0.772069		0.892334
0.270798	0.61502	0.733823	0.612245	0.595631	0.568446	0.709991		0.336902		0.232435		0.658578		0.348864		0.349843		0.573068		0.228575
0.775694	0.353909	0.170691	0.204545	0.681863	0.00705882	0.215646		0.906317		0.631432		0.408143		0.936532		0.441763		0.323804		0.412226
0.126362	0.712027	0.560399	0.151899	0.337137	0.151067	0.501852		0.335968		0.792336		0.314478		0.454586		0.362676		0.298847		0.166209
0.322709	0.743374	0.580707	1	0.202393	0.289302	0.39422		0.984409		0.784664		0.750769		0.612745		0.644737		0.168657		0.371482
0.25096	0.438147	0.110659	0.387097	0.150661	0.0787938	0.358948		0.784296		0.0739437		0.37492		0		0.558333		0.45478		0.0648211
0.726866	0.30865	0.240726	0.081694	0.769724	0.588735	0.363259		0.21867		0.383347		0.741813		0.00491803		0.427987		0.156627		0.384501
0.670858	0.480509	0.823404	0.288895	0.348143	0.147937	0.0755076		0.448319		0.623529		0.135551		0.150011		0.336915		0.114973		0.218284
0.264706	0	0.379141	0.154997	0.420575	0.258064	0.251705		0.533172		0.174475		0.210179		0.958606		0.883257		0.464668		0.598719
0.420026	0.470847	0.132497	0.108054	0.728894	0.067474	0.0146413		0.472393		0.574405		0.631009		0.708243		0.40958		0.270057		0.239239
0.49794	0.430857	0.362421	0.614206	0.548185	0.0093985	0.583691		0.11465		0.246088		0.918605		0.886104		0.399606		0.301934		0.296869
0.796897	0.574443	0.288861	0.16939	0.724884	0.435244	0.129293		0.0991228		0.521061		0.926713		0.581294		0.0373665		0.86332		0.388535
0.58054	0.769335	0.270263	0.15799	0.107266	0.548246	0.637306		0.829067		0.250879		0.700093		0.335002		0.0984359		0.476434		0.0668882
0.62435	0.453079	0.615385	0	0.785851	0.268473	1		0.328434		0.826813		0.312021		0.0994629		0.652002		0.905575		0.987691
0.576191	0.0322581	0.856344	0.3	0.0527523	0.0767263	0.930091		0.425262		0.680925		0.29238		0.678039		0.00358166		0.116667		0.139978
0.455844	0.147457	0.25142	0.141763	0.0604534	0	0.389928		0.209014		0.00327011		0.128333		0.668161		0.645425		0.511889		0.0379747
0.181373	0.484346	0.330535	0.0852018	0.314917	0	0.122403		0.144566		0.695652		0.771365		0.433543		0.324804		0.387567		0.548926
0.465549	0.0687877	0.428649	0.103371	0.416667	0.451456	0.175575		0.110219		0.821538		0.438021		0.693766		0.761206		0.251656		0.112474
0.253138	0.00568643	0.0703381	0.247022	0	0.0492958	0.550117		0.0901106		0.735714		0.567951		0.637319		0.654867		0.385916		0.120949
0.0876404	0.0195869	0.082574	0.349798	1	0.416667	0.487399		0.0787402		0.49672		0.541427		0.822857		0.0308135		0.299807		0.686992
0.130137	0.203597	0.0901687	0.14023	0.666667	0	0.191198		0.266234		0.584191		0.612977		0.971576		0.264806		0.632596		0.170884
0.79405	0.141869	0.23433	0.141009	0.996434	0.176235	0.27868		0.588747		0.441048		0.290078		0.379173		0.816584		0.181534		0.0434385
0.522523	0	0.277348	0.0268097	0.552149	0.173789	0.920719		0.722415		0.511618		0.563107		0.160862		0		0.580565		0.0797011
0.868167	0.285807	0.243004	0.0575221	0.3901	0.0447735	0.201124		0.149292		0.80363		0.210811		0.0986842		0.272325		0.789664		0.532467
0	0.00859291	0.0510708	0	0.622489	0.338774	0.317185		0.307377		0.640614		0.073913		0.311721		0.0424165		0.517652		0.180949
0.275093	0.108303	0.28972	0.248659	0.60397	0.0816781	0.130961		0.158935		0.945993		0.572114		0.636428		0.72654		0.818182		0.293286
0.462264	0.00445434	0.5	0.194181	0.498631	0.174982	0.289888		0.240802		0.605849		0.637418		0.313698		0.278711		0.2		0.086351
0.0463918	0.211165	0.115044	0.668702	0.426887	0.801807	0.787618		0.398844		0.7231		0.686369		0.119718		0.483525		0.16403		0.0578635
0.893939	0.615703	0.115748	0.148036	0.571294	0.601906	0.207526		0.576942		0.66719		0.913637		0.0641711		0.94382		0.309541		0.573732
0	0	0.780784	0.032752	0.44557	0.0929777	0.563218		0.212515		0.868814		0.80435		0.661478		0.724484		0.520286		0.27722
0.97962	0.075336	0.316756	0.0906593	0.0609379	0.0822924	0.151899		0.420006		0.600561		0.630403		0.199512		0.840109		0.202519		0.148908
0.717548	0.892067	0.143067	0.0458664	0.493121	0.119202	0.760598		0.459347		0.313276		0.812268		0.286504		0.337567		0.864773		0.205674
0.478979	0.184553	0.658049	0.152266	0.78776	0.257659	0.409222		0.28341		0.747197		0.998925		0.695528		0.607667		0.28		0.00198216
0.764718	0.127921	0.101054	0.352152	0.277531	0.107268	0.363192		0.534499		0.299646		0.43502		0.252154		0.710421		0.607082		0.761117
0.330346	0.11539	0.595815	0.175232	0.31175	0.33187	0.393912		0.482669		0.471154		0.868838		0.280632		0.947075		0.458451		0
0.394896	0.41411	0.279669	0.150732	0.212991	0.0990245	0.928423		0.918259		0.779239		0		0.298969		0.0597826		0.142857		0.482056
0.0688772	0.113529	0.131277	0.0609541	0.228833	0.230841	0.342035		0.39767		0.451913		0.105727		0.20801		0.789583		0.630018		0.0188422
0.292166	0.199394	0.113597	0.117085	0.875652	0.22348	0.707713		0.375		0.1139		1		0.85031		0.0299401		0.736434		0.325606
0.3941	0.118501	0.203249	0.315182	0.744304	0.231077	0.328971		0.326456		0.718763		0.222926		0.0189189		0.152448		0.211492		0.27455
0.354311	0.121407	0.171659	0.459716	0.208617	0.291014	0.102955		0.932256		0.617248		0.0810954		0.736963		0.821755		0.358629		0.0156658
0.440531	0.456675	0.188815	0.220238	0.620083	0.24821	0.303355		0.981079		0.349126		0.132597		0.84323		0.480546		0.641828		0.508526
0.508031	0.0730136	0.158597	0.263889	0.488517	0.168191	0.320186		0.795952		0.659557		0.709779		0.361915		0.182337		0.142904		0.339471
0.804051	0.10598	0.27038	0	0.410759	0.0709286	0.165314		0.76464		0.165383		0.843862		0.307874		0.171827		0.751569		0.906912
0.163573	0.407767	0.0806452	0.0190476	0.127824	0.595436	0.324363		0.925139		0.284622		0.257509		0.113112		0.453399		0.0165394		0.0271218
0.263939	0.511936	0.18888	1	0.17156	0.415842	0.0998517		0.642833		0.158515		0.246938		1		0.820975		0.142191		0.478978
0.323529	0.127517	0.410107	0.289539	0.283893	0.112219	0.40966		0.344086		0.509441		0.744864		0.675708		0.253696		1		0.590794
0.766378	0.235294	0.715568	0.408034	0.253213	0.370861	0.449812		0.772023		0.2		0.644613		0.949458		0.962238		0.0716332		0.451828
0.699424	0.0645734	0.42865	0.939388	0.483989	0.159824	0.220096		0.360434		0.866516		0.640081		0.724243		0.802284		0.212636		0.590971
0.798031	0.228229	0.298592	0.696507	0.437214	0.194631	0.565026		0.151163		0.798195		0.930114		0.207708		0.148043		0.163485		0.144068
0.138057	0.505165	0.111382	0.584903	0.589463	0.244898	0.59486		0.677136		0.395963		0.764986		0.529252		0.235446		0.00571429		0.656085
0.441375	0.273299	0.146694	0.360491	0.83556	0.101664	0.487542		0.305461		0.0313574		0		0.717148		0.900841		0.696161		0.534939
0.578363	0.274962	0.471461	0.334877	0.625532	0.314342	0.504487		0.0731707		0.868198		0.876141		0.3125		0.777106		0.600793		0.173124
0.85945	0.0138097	0.3125	0.265768	0.436782	0.0175879	0.0327613		0.756892		0.469203		0.386156		0.504003		0.600688		0.3338		0.252113
0.475264	0.211504	0.239669	0.710205	0.111842	0.182609	0.187861		0.0800638		0.49032		0.279245		0.406329		0.602137		0.212514		0.106576
0.512667	0.0502355	0.966387	0.480242	0.141861	0.769231	0.496774		0.354889		0.756487		0.262189		0.799257		0.57156		0.140987		0.231962
0.327404	0.460302	0.0921659	0.187777	0.0160428	0.465875	0.215232		0.78839		0.0917969		0.706888		0.318837		0.0785908		0.552201		0.09122
0.553878	0.116116	0.155488	0.758776	0.107872	0.0123967	0		0.983344		0.149425		0.813039		0.325968		0.153487		0.0442688		0.230445
0.58697	0.193021	0.194444	0.406709	0.14791	0.0364583	0.347518		0.755807		0.869565		0.751125		0.344476		0.167063		0.274925		0.154486
0.346013	0.118461	0	0.134338	0.2	0.744667	0		0.871901		0.175837		0.604806		0.315956		0.129588		0.0913197		0.0341797
0.011713	0.555814		0.523116	0	0.362482	0		0.518974		0.353123		0.10983		0.311713		0.176195		0.928742		0
0.0654362	0.372807		0.257291	0.536946	0.124258			0.439082		0.808061		0.0987585		0.478589		0.0487214		0.193242		0.710052
0.361	0.0243902		0.795455	0.275	0.573816			0.152269		0.491963		0.453639		0.474835		0.295008		0.0790142		0.330219
0.504024	0		0.333782	0.839196	0.472987			0.91007		0		0.476366		0.0585745		0.430028		0.194254		0.883738
0.450777	0.520828		0.566947	0	0.310143			0.644307		0.108341		0.176513		0.354831		0.725816		0.396506		0.540498
0.54088	0.24358		0.394681	0	0.343903			0.501018		0.290875		0.238375		0.619227		0.638632		0.711799		0.0681448
0.0625	0.452499		0.264354	0	0.582336			0.332162		0		0.00646678		0.661746		0.210383		0.495238		0.615591
0.80548	0.266505		0.0593607	1	0.872176			0.215627		0.721643		0.6045		0.525294		0.65879		0.675676		0.0183853
0.658182	0.0608144		0.125698	0	0.836192			0.0897274		0.268585		0.164865		0.800816		0.048258		0.112676		0.844266
0.525114	0.151941		0.0115385	0.7	0.651422			0.794754		0.780018		0.533101		0.0421534		0.40228		0.986404		0.0931708
0.815385	0.310514		0.343478	0.0526316	0.362875			0.563122		0.74562		0.0621725		0.683931		0.103002		0.13314		0.413668
0.463542	0.215276		0	0	0.133364			0.448116		0.561383		0.618598		0.408074		0.0819672		0.0801394		0.353786
0.25	0.579413			0.908445	0.242899			0		0.840608		0.139697		0.301201		0.447952		0.335618		0.175809
0.336066	0.91935			0.518553	0.845855			0.312602		0.0340136		0.578056		0.538982		0.179529		0.030303		0.0504428
0	0.214603			0.665664	0.216915			0.759746		0.159942		0.171777		0.725166		0.821962		0.794671		0.631618
0.263158	0.104622			0.677026	0.436134			0.952904		0.662688		0.208935		0.498542		0.148148		0.727273		0.101877

## Sheet: Supp Fig 7
Mtb only	Mtb beta	Mtb gamma	Mtb gmcsf	Mtb vitD	Mtb gamma vitD	Mtb gamma TNFa	CO	Bystander	Co beta	Bystander beta	Co gmcsf	Bystander gmcsf	Co gamma + TNF	Bystanders gamma TNF	Co gamma	Bystander gamma	Co gamma vitD	Bystanders gamma vitD	Co vitD	Bystander vitD3
56.2819	51.5296	98.1627	70.967	55.4433	55.8856	75.6268	79.1667	98.979	43.4139	10.2554	8.75151	33.6868	98.2468	72.1739	93.013	73.7139	81.9842	18.1937	7.69231	25.6822
61.5951	52.1491	89.3599	57.6875	51.7084	44.6019	76.2768	56.7954	50.2656	84.8047	36.7225	31.0902	10.2721	55.4004	79.8377	33.3333	72.6318	93.6335	74.3381	90.9728	7.173
73.0634	99.7358	79.7264	47.8425	70.9858	9.05016	91.4946	58.9654	100	80.6305	0	89.9251	6.42875	53.1728	15.9647	27.6162	37.2964	97.5148	89.9767	62.0294	78.1502
60.5233	29.1095	47.3614	19.408	55.4298	34.2215	29.5216	87.1262	19.3784	80.2743	66.1109	99.2701	1.21507	74.5847	38.7322	97.5279	78.949	62.054	95.712	93.9866	61.7224
65.097	65.4337	53.3498	13.8752	46.8092	45.008	52.999	74.9299	100	55.7414	33.354	70.0076	35.7496	88.8929	3.04356	45.045	87.6263	47.4149	64.4537	75.3042	46.864
61.2262	48.7112	32.1614	55.5239	35.5643	54.7161	48.0941	76.1047	28.0183	93.4691	22.4976	26.4493	48.7822	89.1239	71.4576	89.1775	96.8165	94.9659	100	90.2255	61.1936
86.1489	83.4197	42.5073	16.0501	46.6832	67.0701	42.6721	89.5922	69.1026	83.5349	0	64.2312	89.4927	90.8637	84.0981	94.176	60.0826	71.6474	58.4077	57.9378	93.7643
38.861	37.0593	71.2902	12.6237	51.2544	22.86	83.9301	44.3328	93.1532	90.8514	55.0178	16.2324	79.6363	71.5987	37.875	94.6185	60.035	92.1074	28.4247	79.5499	46.5439
96.5047	16.0866	86.6108	38.299	17.4689	18.5606	29.247	92.3807	48.5262	57.3861	94.1933	19.4715	20.7712	84.6812	72.115	24.1706	24.6281	18.6514	53.3547	90.8378	30.5906
54.8476	44.3543	52.3203	11.3495	45.9431	75.2087	18.0766	89.7818	69.8227	87.7657	95.4789	14.1595	10.1666	90.9465	35.7989	66.1004	80.3215	66.8423	84.3592	62.1291	58.4282
51.9094	96.5994	17.8309	20.7087	29.9938	70.6007	38.905	78.9406	57.4141	59.9051	41.9067	2.52671	73.2961	47.2716	80.5045	71.3926	50.9025	84.4775	88.2792	61.6198	75.8301
83.9777	5.55783	84.8774	40.4229	37.812	53.6076	49.7295	93.8113	93.3563	99.8138	99.485	29.8953	46.1379	43.6275	28.2871	89.9962	83.3333	10	74.6033	62.6534	98.5419
64.715	68.0874	45.7003	13.3415	24.6243	46.3579	38.9325	90.1818	67.298	98.5518	89.9325	79.3493	27.1975	85.7667	11.7692	93.8446	38.1509	25.0417	29.9029	44.0628	99.2871
78.9797	38.6625	74.5565	22.4843	15.9278	65.9746	28.3908	93.4246	25.6526	43.6014	93.5043	12.4463	55.7917	13.3288	62.0781	87.6309	66.5274	83.8639	43.8587	50.4208	45.5712
71.7598	80.8411	53.4965	5.91499	25.1346	44.9192	52.6068	77.7385	79.1954	48.3234	36.5652	85.0366	99.8641	90.9142	68.6654	89.5708	12.1212	66.6667	50.6351	82.9363	89.2529
64.152	61.5489	47.9523	58.0684	19.56	35.1226	84.3308	83.3333	48.2622	30.0917	16.7114	51.0211	87.931	85.0092	42.8571	45.3657	90.6094	69.3525	22.3684	70.0612	6.45161
32.8986	25.9962	41.4918	10.5429	26.8057	27.8175	51.9082	85.0559	93.2124	99.3117	18.1515	5.93171	47.9312	88.99	91.9212	52.3919	69.2308	30.1335	65.9216	86.6227	88.8109
94.536	31.3191	39.2651	7.30956	37.4709	14.4445	31.4931	73.1093	96.0378	80.4838	17.7738	96.6803	69.6405	37.1647	43.7694	76.5188	36.8138	87.6292	25.4583	72.8929	82.8571
46.5834	81.9826	71.4631	4.41866	53.1322	7.60982	24.9214	90.225	89.083	73.8476	33.3333	67.4906	92.203	93.1297	88.6168	0	92.7715	9.51916	56.0759	46.7766	76.1454
61.763	7.22903	16.3561	12.5366	16.5382	25.4557	34.9543	42.6573	22.6978	87.5	12.7374	11.2546	18.0911	89.6618	25	26.9231	22.182	68.1141	53.1052	88.2304	36.5936
95.7428	9.06839	39.2713	8.48095	20.6101	46.2293	33.7647	24.2658	71.4789	79.2929	45.1532	12.8498	58.1191	85.3288	20.6003	79.8193	79.9641	53.9955	57.7443	42.1769	5.13919
84.5166	27.4094	31.4355	13.4953	25.5913	37.4872	36.878	84.706	70.9027	99.6736	18.1818	52.0049	78.2098	38.2171	68.2594	81.0345	37.0942	82.2173	25.0938	78.9678	79.5268
19.3587	54.234	46.2635	7.0172	42.8287	22.8899	47.0247	80.8213	98.5716	72.9716	13.0993	69.2513	37.2651	63.538	31.8823	39.972	23.7733	76.6111	89.9164	73.344	26.6667
84.7138	23.3771	80.3913	17.7067	13.0158	50.4048	50.5216	74.0741	72.205	77.138	57.4933	16.0177	1.26697	46.7319	89.9773	44.7044	81.8848	41.2403	54.3391	76.7432	43.5003
78.0838	15.4273	26.0765	3.20374	63.299	60.2295	34.4357	88.8794	57.1178	48.058	82.6174	20.1397	81.3366	86.7191	48.4573	72.1729	23.7703	63.8924	87.7254	99.3859	55.6126
44.4331	56.5608	72.2698	40.5365	14.5274	23.2622	93.0748	40.0801	97.2126	73.2503	13.3574	39.1049	24.7113	26.5458	0	90.4067	87.754	0	95.1211	92.2299	100
17.7568	12.4755	37.6595	14.4031	14.5927	61.0044	15.9555	71.9314	59.6043	87.0748	29.8188	30.9524	82.076	23.0796	41.0734	89.0995	43.9267	28.0672	91.3464	80.2899	28.0735
74.7146	76.6092	71.5283	3.49591	62.3035	38.1696	10.5023	87.7081	75.2404	65.0626	35.2548	68.4135	4.87805	79.3697	26.0459	47.5385	0	56.2044	81.0916	53.542	8
73.9243	12.1755	54.7854	17.2622	24.0247	25.221	16.9104	79.5435	97.852	99.7156	19.6131	33.6622	32.3383	42.4057	26.3427	83.6667	53.1251	68.8246	89.2159	25.2384	39.8202
63.0138	13.1513	40.359	36.8697	0.694225	39.4217	25.7143	75.4204	66.6667	90.3048	10.9451	43.5928	28.8918	16.37	38.5813	73.9238	21.6634	86.8403	25.8017	77.4742	33.5255
71.6372	38.6573	40.981	26.4768	21.4159	55.1369	39.1299	90.0283	21.7657	70.9391	99.9292	82.9506	25.0652	83.4492	65.9799	86.8185	83.0474	47.8374	34.6092	99.5292	60.6817
64.2874	28.4097	50.4847	13.0144	9.19954	19.5025	24.2593	70.9893	0	79.8144	61.3665	39.023	7.9978	34.8058	48.538	43.9506	33.4831	16.9121	81.7678	7.69231	29.5247
96.1842	15.5981	18.8038	13.6512	13.707	41.0249	43.3839	50.6238	20.9417	41.1976	78.6679	72.9428	57.7778	65.4933	73.8833	12.6815	23.9742	78.8793	85.2097	85.8532	86.8091
50.4351	27.2617	54.5421	1.94243	12.8444	88.5648	71.6767	86.4865	71.3351	74.6642	99.0896	6.65923	20.9076	32.2898	45.3118	52.7996	71.9143	90.3814	96.3349	59.8187	99.1429
82.2445	5.09513	87.7287	19.9654	39.1678	65.8838	33.2047	86.8752	22.6473	76.9217	25	40.6084	65.8669	66.2632	48.1285	92.9462	31.7946	81.8994	65.4354	78.51	78.8363
60.285	19.71	49.2388	13.0628	23.6744	32.4639	16.1323	98.9474	91.2366	68.2195	35.7296	72.461	0	89.8559	88.0136	34.9853	22.1806	36.3456	2.22222	32.1495	71.0925
55.7602	41.6063	5.39678	52.0982	8.56076	70.0586	61.5694	39.0037	57.1987	92.4778	42.7198	7.70301	37.221	78.5892	23.9922	97.645	70.8217	56.2995	14.6213	50.6652	91.2904
45.7843	25.5196	13.4663	16.683	2.36686	26.8234	12.7251	33.4822	90.8418	68.5172	27.1127	67.1538	27.9918	80.4143	64.4025	93.6562	30.4896	41.0934	92.2303	18.7531	18.1329
65.2883	92.7284	63.9066	4.51977	27.8697	48.1816	27.9032	70.553	60.9355	99.76	44.548	32.067	4.903	85.7209	18.8804	56.0393	24.305	52.4964	23.0843	69.0319	64.7721
43.4092	22.1133	18.6844	8.14079	16.6914	13.9832	34.3496	38.3121	100	99.7258	99.1958	42.5124	36.6996	55.1748	68.383	72.2785	10.8967	93.6311	10.1124	72.7183	39.8235
55.351	74.9034	6.52295	33.6438	34.7508	32.1062	45.2625	98.5913	42.4036	79.2512	70.5164	73.2219	33.6232	39.1625	23.6597	18.4809	10.0816	100	14.1381	98.0475	78.7047
51.6325	61.1539	11.1503	14.8454	51.247	56.2202	32.1298	67.1535	95	71.308	83.5425	11.072	9.62058	71.7722	42.5348	70.8533	67.9626	79.0505	55.5584	55.8681	85.9955
58.1832	12.6671	62.1821	26.9115	34.6444	54.5336	22.8377	87.1958	65.1193	10.0752	95.9534	34.8017	70	23.5208	58.1074	67.0106	18.9489	82.6012	96.9957	44.8038	75.6394
27.5755	25.6321	54.0108	7.45076	23.9423	20.7453	28.8381	76.4396	89.4969	78.6939	17.8167	29.7983	74.2468	78.5853	34.2355	26.893	95.6173	42.1589	94.8522	99.5594	50.7441
89.0379	14.7647	31.6467	13.6748	7.65646	57.6674	19.7042	78.0312	95.2801	99.4372	81.6296	32.4605	67.7998	28.2073	71.4658	70.7079	82.4249	85.8905	59.5498	40.3277	60.8528
40.7221	22.1832	77.0283	15.6217	20.6376	23.0605	14.214	76.2084	59.4635	98.1349	17.182	67.1772	46.9521	83.6567	28.475	67.9167	30.1475	36.9507	70.0637	98.4351	60.8755
50.3891	25.8572	80.1002	2.23851	1.45959	19.0385	39.3357	62.3335	97.2098	99.5916	47.7881	60.5313	65.6094	79.244	0.126678	62.057	8.81755	82.7525	68.3331	15.2065	35.8663
62.1957	8.77003	22.6323	87.0704	19.4193	26.2597	47.126	63.1268	84.3635	32.1968	21.8901	28.2081	14.5217	70.4863	0	92.7416	65.2202	29.8043	57.253	33.0194	82.8283
52.0659	5.13966	27.3305	1.15797	1.34228	10.5528	19.4866	89.1783	76.1745	64.0819	0	81.0537	53.8335	16.9736	37.9689	43.2616	66.5145	45.9877	67.6502	75.5002	95.2736
63.3354	28.7516	4.84429	2.94463	34.5852	59.9543	23.3777	20.9838	97.9994	98.3047	63.3243	44.9973	12.0271	88.2979	70.3128	57.0783	28.8153	8.42028	93.754	86.0531	30.0546
29.8566	18.3878	18.1284	24.6837	24.0678	11.9103	56.5711	92.3612	94.5946	99.4475	6.58557	23.1387	30.6121	90.5075	61.0638	22.0249	59.3755	94.0272	30.1036	86.9386	13.5664
24.8865	34.9833	95.5039	10.4358	35.0939	26.1498	8.60765	61.6586	58.9689	80	10.1902	59.6134	12.5366	74.1977	5.97015	18.6848	55.7833	82.9835	77.2462	51.4156	92.8154
77.5328	4.59851	19.6408	30.7093	60.9962	85.1447	23.2734	78.3119	97.4409	65.0517	100	65.2818	14.8381	72.1479	57.3918	53.0174	75.2622	52.0277	96.1032	99.2004	66.1331
72.2737	67.4874	32.7588	15.3048	16.2436	34.2594	39.3406	90.5686	61.4818	70.6289	56.7452	29.1113	87.5195	52.0398	50.4822	44.84	88.7005	49.9957	96.1264	99.7694	56.5463
62.6445	84.3716	16.5906	12.2747	46.6629	12.4164	57.1319	70.6716	84.3619	14.7206	76.7357	97.8048	10.5336	13.535	44.227	49.0387	55.1764	70.1139	92.5175	41.5821	57.2019
15.9619	31.3797	30.0124	15.5615	23.6221	38.8686	45.2518	22.362	41.7984	22.0104	0	14.9558	48.5813	83.2696	31.3998	66.9694	16.7783	90.5938	99.1283	37.3575	59.3079
58.8969	2.86978	12.6714	20.4885	42.4033	73.6842	2.11111	92.7294	97.7496	17.294	97.9705	4.03322	80	36.7302	58.9758	34.1731	86.1065	59.395	35.8524	75.4244	39.1304
30.7483	86.4999	23.1543	13.3797	12.5088	21.5939	45.9742	63.3987	89.141	32.7767	1.25	87.5672	60.4457	25.9813	26.4739	87.0389	94.6361	24.4193	73.4981	31.3017	11.8424
68.2715	94.2019	11.841	14.2106	32.9114	34.9476	25.5397	83.3818	9.67742	54.1534	11.6702	27.4495	97.5482	85.5085	83.792	54.3985	20.2818	52.9085	39.5465	10.8843	53.4035
20.617	27.3575	23.1874	15.6047	31.4529	60.1041	27.1506	85.3392	91.9715	9.52089	59.5695	63.3123	56.0228	90.8012	54.453	93.518	34.3825	53.7028	33.851	62.3756	0
26.164	15.8609	31.6205	5.23567	12.5961	40.8738	27.7256	85.6358	94.1722	70.7156	79.7039	73.5803	6.1782	51.7935	26.5912	93.493	89.0558	48.6253	74.4076	12.7968	87.5912
90.6213	24.6972	23.3531	6.6981	3.06834	10.4757	29.6626	100	84.278	99.9421	11.7891	90.115	36.7868	19.9718	0	84.1965	15.7704	42.6804	100	84.9581	99.9601
57.2467	25.3045	24.707	14.3709	1.08696	17.578	36.8871	63.6315	80.8104	1.87908	86.1677	60.2732	25.64	59.8355	90.2409	66.8509	61.2725	71.5419	13.4615	66.602	65
82.5813	14.4323	81.5742	10.815	24.3056	68.7633	41.7166	23.4347	35.3863	65.607	29.1352	65.38	10.1353	92.2783	32.0791	77.807	66.4557	94.1634	39.4804	31.3679	33.3333
64.7527	7.26821	35.3587	19.3488	0	43.287	29.9422	54.4926	92.1033	90.1885	0	6.06419	71.566	88.8657	54.1076	13.3515	17.9693	78.0604	0	10.4103	19.8819
77.7532	19.1223	20.6971	10.8041	0.913242	15.3708	53.0806	95.9577	52.7463	50.5243	13.9785	84.3868	55.4913	84.3617	81.2755	46.9372	29.877	65.9239	61.6765	98.1542	13.7168
59.481	28.5581	6.04311	39.112	0.5291	90.9825	27.8171	69.8653	0	33.586	77.1258	15.0764	38.5848	0	85.8732	62.9605	28.7924	18.1679	97	39.4282	23.2432
23.4783	62.5567	15.4162	10.2837	16.1491	28.5714	24.858	44.2237	44.0067	57.8947	87.1341	22.4087	95.3388	86.7502	86.9866	74.0341	32.8863	68.6026	81.3161	63.8927	89.1015
63.6246	11.3072	17.8021	26.2297	93.75	64.0245	59.7226	62.4565	89.6105	55.285	0	17.5841	32.675	62.2464	97.677	76.8009	56.7955	55.835	15.5669	90.4602	29.0476
49.0018	19.4588	62.3313	1.97438	0	21.481	13.6703	77.557	92.0724	39.585	97.0588	51.674	13.795	8.33333	73.943	42.7262	85.2667	57.1313	95.2142	54.746	44.3531
82.245	67.3136	21.3706	5.92156	0	16	18.777	3.7799	97.5156	77.6915	48.5537	19.3277	18.5711	71.7666	22.2539	73.4177	30.536	90.0793	100	53.5138	44.1717
34.0027	81.6725	29.7167	20.1765	67.5676	59.8659	30.4297	82.8686	86.8823	32.4909	42.024	22.2545	58.4046	60.7366	74.1484	46.9134	14.9791	96.1724	41.1797	65.4545	54.777
97.7534	12.1097	62.4421	8.93404	42.1053	37.0394	40.7242	31.2029	97.4465	77.916	65.2876	12.5447	56.7578	0	0	82.4053	98.802	94.6296	67.6799	92.9693	37.1839
69.2074	41.3244	15.5938	7.33718	1.75439	40.0086	90.206	97.1848	90.8553	57.2629	71.8856		22.0936	29.0982	80.814	80.1875	52.9412	36.6056	55.2245	91.448	6.66667
86.2772	71.2087	57.7245	24.6562	44.4444	64.6609	10.2261	14.8046	96.464	98.7661	33.6179		35.1843	81.1263	16.6115	75.8899	9.09091	91.4684	60.0631	56.0297	93.5213
39.3003	6.471	28.4418	7.8798	0	37.6411	24.6573	92.1953	91.4982	7.69231	66.8908		93.1592	100	60	70.7521	5.8909	71.5178	92.2836	89.6972	75.984
74.2927	35.8879	20.574	4.42047	0	24.9516	7.84409	22.88	90.5381	76.2842	44.9053		89.0722	66.8998	38.8137	89.3685	91.6667	35.7825	18.5789	59.901	51.1981
53.2782	69.0397	95.6453	0.908297	0	20.4262	81.6768	46.0432	87.8799	20.8503	35.697		40.1487	73.6099	38.3217	89.7246	64.784	34.9562	87.0824	8.08823	96.9685
16.5357	19.5174	23.4401	8.5219	0	52.1954	12.4833	93.3958	80.5825	56.2294	11.2366		67.558	16.8357	42.8598		83.3748	10.0404	90.5404	79.8721	54.9735
63.0357	11.0296	9.83667	1.96078	0	69.6694	15.0838	57.4657	89.811	54.8052	89.5078		94.7949	27.2517	84.331		69.398	81.8919	89.1968	58.4789	56.6865
20.4151	91.3255	15.3023	48.2831	0	72.682	36.3894	38.768	100	40.0222	65.276		42.8346	70.8579	40.9108		60.7458	91.532	33.3333	50.459	92.4205
75.8655	72.7026	5.42038	17.4708	0	86.4787	29.248	68.0103	89.2079	31.736	52.7929		44.0594	80.7956	45.4494		68.2137	54.315	58.1349	52.3809	34.7711
76.5609	51.725	36.427	24.5336	0	55.7569	18.9554	53.2009	95.8997	99.3107	55.9194		26.3471	20.1219	56.9134		92.8585	94.2272	8.11849	96.6886	67.4647
66.9052	32.2589	11.4309	3.41565	0	44.2302	48.6929	55.2363	94.265	49.4951	75.1099		83.9902	86.2124	26.5306		51.9931	94.78	97.1531	31.5773	41.9819
78.4685	15.7374	4.61815	2.23703	0	43.529	9.47086	25.5157	90.3293	79.599	15.8597		7.53622	58.7377	64.7404		45.8333	39.7025	24.5072	37.995	15.9196
17.4456	72.6812	61.5634	12.4396	0	28.2963	31.4566	73.2536	96.7786	9.85871	12.069		9.23474	38.5017	91.989		83.4262	53.7788	68.2697	96.7896	94.9744
14.7046	44.0953	49.1214	11.362	0	38.004	24.7099	46.1269	46.5346	99.9079	8.82353		88.3669	40.3908	78.3943		75	30.0286	21.0842	67.2326	29.5199
42.6175	23.3979	17.7105	6.14316	0	36.2626	8.91949	92.1096	91.4833	99.3646	66.562		15.7235	52.8515	47.6387		89.1524	81.7042	12.5731	90.5674	2.43218
13.5172	20.3789	17.8252	58.2736		16.4535	56.7885	62.2759	96.6113	64.3062	0		55.2054	82.0899	76.7816		87.5716	25.8511	91.1881	96.7554	94.1331
0.81874	13.6755	13.4463	7.36719		85.1906	51.3192	37.7344	85.1261	26.7329	33.237		16.7826	64.9065	69.4118		53.8858	100	58.3304	68.5484	89.8891
63.0093	74.5219	44.8134	70.6228		25.2731	54.4761	89.9266	98.566	55.852	35.7311		57.6093	46.864	85.6368		84.2001	81.3105	94.0926	61.0551	78.035
24.1986	2.62825	11.6689	15.1553		39.5541	47.1694	0	94.2427	52.1563	98.3131		98.5507	63.3109	50		85.3372	74.8685	62.0386	67.8418	87.9659
65.6691	81.2767	10.9489	15.4405		49.2288	22.1567	46.5427	92.8781	12.8369	53.3839		22.6929	5.14107	14.702		60.8179	95.1214	69.0058	21.2928	23.8187
35.3625	50.6194	19.9495	12.5041		32.3883	71.7918	76.0055	90.7661	94.8157	44.3738		70.5018		30.9416		0	68.4114	97.7093	69.1181	82.0197
41.5461	0.354862	27.2434	39.9192		47.373	27.49	49.8502	97.2039	85.0229	70.4552		12.8085		21.002		0	69.392	92.5017	67.3134	89.8068
33.8761	22.9985	47.5933	18.6951		52.0705	56.005	68.5689	90.1465	62.2359	33.0742		16.785		79.4544		0	42.1095	73.5323	22.1859	92.6371
37.5108	0.568613	26.7734	9.70974		24.841	63.4743	53.4981	96.6299	11.8222	100		54.144		92.9871		79.7564	64.4772	80.3493	21.2371	99.4081
22.5602	55.3668	6.42962	4.62185		62.2616	24.4324	51.37	94.5743	85.9668	52.2175		95.2071		95.5292		30.2209	98.2	20.6194	68.1937	89.5829
18.2452	90.9055	5.83905	11.7036		69.8945	23.051	13.0662	96.2586	97.7007	18.7513		54.7628		49.0722		47.3646	82.933	95.2527	81.1957	47.9735
22.5786	55.1165	26.5966	20.3518		24.7746	33.4326	81.9047	86.8847	94.4386	63.6		91.8699		100		89.8948	74.0523	84.9489	89.4622	86.9885
60.1686	7.14704	17.0677	8.40517		14.7198	10.735	83.1583	92.085	16.8986	17.7894		17.6471		56.4241		0	0	69.835	31.148	7.14286
55.5077	1.81452	35.4829	18.1851		67.3568	23.0251	90.1261	94.8712	82.8281	53.8427		99.2169		75.2976		67.7778	94.0924	21.0618	3.22581	93.5463
61.6188	20.3614	95.0059	21.3705		16.0645	61.7619	21.8554	93.8508	30.0816	87.8591		41.5841		51.2832		43.1653	80.1489	68.2421	0.393701	62.6071
70.8904	71.5724	71.3943	16.6097		10.2719	13.3823	72.9701	39.0291	62.7465	5.6284		32.2069		63.5863		6.58498	35.0224	90.6815	53.9042	85.7181
76.4339	3.23102	23.9791	1.14201		77.1398	47.7369	45.6177	90.3725	2.33294	52.5155		24.7819		64.2986		87.1692	60.2941	16.6511	96.3146	96.4105
99.5198	62.9073	33.6643	49.0719		11.3776	39.0808	52.5026	92.2817	93.5023	22.2317		24.0365		91.0104		46.9474	27.7958	83.0121	1.95122	92.042
22.4581	62.8166	18.0885	24.2785		36.2458	22.8447	60.2262	98.2826	14.0041	98.8657		92.3216		79.2557		52.8702	78.5074	95.5838	4.34783	87.2826
24.0758	88.8	9.94587	4.10256		56.5421	63.0536	61.887	94.8068	37.3804	20.1511		20.5623		72.7273		69.2337	50.0609	28.8767	96.4273	91.9202
26.4885	0	19.0767	36.2877		15.6932	10.9178	47.2483	87.755	56.4085	0		27.8297		56.1797		60.305	26.1226	87.2402	0	59.8122
47.4834	17.7528	66.1052	4.07091		9.99343	21.4126	36.2405	85.7472	15.8599	29.8957		59.6992		37.2018		71.4109	87.3206	88.1981	53.1892	89.3138
91.3043	1.21951	79.3154	25.4654		65.4483	16.7042	96.816	92.3707	45.2681	39.7563		16.7857		50.7084		29.2994	44.8802	91.4051	78.8335	84.8347
48.2775	23.3766	29.6392	16.9722		35.4475	35.3418	93.1536	86.1214	38.4239	16.9336		47.4665		83.0278		89.4127	61.9728	89.095	32.865	83.3325
16.0077	7.81759	25.9491	12.9566		36.1842	2.40777	25.5868	66.2383	41.324	97.6418		23.8148		75.0915		87.1034	54.2399	88.6945	21.0753	85.8593
74.5954	1.8315	39.9406	45.2066		4.54928	20.3052	41.7127	87.6047	51.1545	42.2998		97.4965		78.3884		93.3548	97.1729	12.3631	63.5215	83.7709
63.0899	1.55642	45.2471	1.69635		40.4399	6.19397	75.7743	93.1028	0	16.9231		32.8244		51.4058		75.6979	52.5789	84.8057	26.6315	79.6859
56.5953	5.93607	17.3493	76.8859		89.0213	19.8298	97.0135	88.3594	0	68.0648		10.9404		54.3909		0	96.7861	83.7945	38.1109	13.6364
33.8975	0.571429	61.5832	1.30391		45.3982	2.48927	85.2782	75.7533	99.6045	99.5781		45.1939		77.2462		56.6549	63.8218	98.4918	39.8207	63.1625
58.5144	11.6279	32.6708	16.7019		13.2007	30.0654	86.8219	80.8572	46.4611	38.2662		11.2676		83.4616		65.8653	34.7189	23.2132		94.6146
78.8777	52.2522	54.179	3.8526		39.1466	27.8222	90.6528	90.1902	98.9346	6.00646		28.3497		68.0546		79.8839	39.5712	98.6931		96.5753
58.8299	10.5769	14.7766	0		71.7923	25.787	47.7876	44.3557	18.4251	99.7986		3.99049		48.3033		80.7324	39.8994	95.4211		96.9606
50.0855	27	84.5886	25.8303		20.9761	1.8622	52.1423	92.3555	99.6362	0		16.0213		73.3084		80.5597	52.5796	48.9651		75.1978
65.9649	1.14942	28.5527	2.15264		26.1714	14.2857	43.9808	93.1589	33.8194	9.39437		44.1229		57.9359		32.7603	26.9247	85.784		0
0.236127	8.75	27.4642	31.0277		60.514	15.853	93.8671	87.7026	95.4587	76.3209		96.9056		96.955		72.193	66.9736	96.431		79.3073
43.9926	0	40.8743	0		28.7222	61.8448	70.0183	91.1589	18.5676	79.3326		16.2893		87.9396		68.7211	88.1773	91.8524
39.1925	0	7.80891	0.462963		7.59804	72.8972	68.8529	92.5575	44.0363	29.2136		17.4797		13.8959		90.458	49.8339	97.4552
14.0318	5	11.8245	0.837989		58.9128	49.5263	37.4552	69.0286	49.5022	87.8503		62.5966		62.8635		99.2806	47.2098	95.5258
62.5339		71.9096	4.19162		54.6751	0.318979	84.6055	72.1473	69.5675	95.8111		45.8636		54.2431		71.3263	13.784	82.1576
67.0292		26.7709	0		22.3833	14.037	16.2196	79.5571	98.5356	69.3818		20.5435		38.4615		85.3966	86.2878	76.9798
6.10425		21.1984	0		54.6816	56.3284	63.5338	87.5474	6.4241	99.4695		66.6667		26.4787		79.2691		97.9185
22.3694		3.62245	0.787402		41.6857	19.7654	38.8401	86.0526	20	87.1653		0		77.0014		89.9569		62.748
24.8632		49.8442	28.3465		33.8509	50.8157	50	96.6654	13.8992	84.0741		8.72854		32.3203		90.3344		100
45.1147		66.702	53.3333		97.4545	10.6667	44.7318	71.4122	51.7173	89.5511		22.2877		90.0682		91.273		91.7282
61.9537		8.77088	0		0	38.0449	39.6836	93.5109		84.4328		35.1587		82.8249		84.2499		25.6634
30.8089		13.2486	0		0.980392	63.408	70.147	100		66.6667		69.6192		0		26.2526		94.1031
77.173		16.973	95.9184		100	4.58392	88.6596			0		73.3318		82.9126				88.9325
52.2124		17.3196	0		28	6.84931	87.9275			87.3436		11.5742		0				15.5477
21.7311		28.8624	0		0	8.83857	93.052			99.8168		0.160901		80.5543				72.0143
43.299		5.66572	35.5556		5.55556	30.1901	60.5427			73.3994		42.7224		93.1376				87.0224
40.9487		8.29596	2.22222		75	24.9817	54.7264			81.0043		26.2563						97.3725
51.1264		17.3781	0		0	16.3959	84.8158			18.3729		60.3288						71.3674
63.5722		9.06012	13.5135		100	39.1205	48.4584			79.2129		96.37						83.5732
74.9482		42.1053	0		100	2.58824	57.3298			37.3753		0						87.2614
62.3958		35.4396	0		0	37.0008	43.6187			71.5705		59.6469
55.6589		26.1228	0		0	23.5758	43.5455			91.632		86.7347
63.0894		39.8313	0		0	32.8358	11.2592			92.061		38.7463
53.4202		21.5855	0		0	9.92908	68.9923			87.3734		44.221
46.1409		16.8649	0		0	7.60181	32.6751			86.4998		15.9777
8.11744		6.71723	23.8095		0	4.90909	93.8257					12.5931
84.9095		23.7927	0		0	13.4315	56.5568					90
56.4885		2.00708	5.88235		0	0	87.3786					48.0712
65.035		57.2455	64.2857		100	28.9981	18.3865					43.6011
12.0301		8.36454	0			2.42954	84.0221					48.8426
100		40.1274	0			49.4737	77.5195					25.0286
23.0769		34.7767	0			1.69109	81.6641					18.4368
33.3333		20.9262	0			9.64706	81.3992					13.5227
16.0714		99.6422	28.5714			85.4523	80.5691					99.7486
9.52381		13.9048	0			3.49127	74.066					87.7969
11.1111		23.4	0			31.8937	73.65					96.9812
100		76.6595	0			4.03361	35.3192					77.3484
88.2353		34.4037	0			31.2829	61.5377					57.4192
100		11.1111	0			25.7194	43.1177					25.4205
18.1818		0.373134	0			13.197	97.7104					29.8671
50		33.1933	0			52.9412	32.1951					47.4876
16.6667		2.27273	0			70.2083	86.5916					57.5452
100		1.7341	0			25.9594	98.9603					63.5464
0		13.3758	0			20.7373	84.2067					21.9185
100		2.5	0			49.3858	67.5844					51.6568
0		0	0			0	81.7883					90.1087
0		85.2632	0			60.1023	93.1058					25.5424
0		87.7778				65.9218	92.6738					12.905
0		38.961				28.1977	55.937					82.9728
0		0				10.9589	51.8081					70.5552
0		10.5263				2.43902	18.5439					67.2472
0		100				65.4167	66.6995					76.6286

[truncated: 1 more sheets: Supp Fig 8]
